# Supplementary material for: Crystal structure of N-(2-{[2,6-bis­(2,2,2-tri­fluoro­acetamido)­phen­yl]disulfan­yl}-3-(2,2,2-tri­fluoro­acetamido)­phen­yl)-2,2,2-tri­fluoro­acetamide
Source: Acta Crystallogr E Crystallogr Commun. 2015 Aug 6;71(Pt 9):o639–40. doi: 10.1107/S2056989015014231 (PMC4555375; doi:10.1107/S2056989015014231)
Supplement: Supplementary file 1 [file e-71-0o639-sup1.cif]

##############################################################################
#                                                                            #
# This CIF contains the data in a paper accepted for publication in          #
# Acta Crystallographica Section E. It conforms to the requirements of       #
# Notes for Authors for Acta Crystallographica Section E, and has been       #
# peer reviewed under the auspices of the IUCr Commission on Journals.       #
#                                                                            #
# Full details of the Crystallographic Information File format               #
# are given in the paper "The Crystallographic Information File (CIF):       #
# a New Standard Archive File for Crystallography" by S. R. Hall, F. H.      #
# Allen and I. D. Brown [Acta Cryst. (1991), A47, 655-685].                  #
#                                                                            #
# The current version of the core CIF dictionary is obtainable from          #
# ftp://ftp.iucr.org/pub/cif_core.dic.                                       #
#                                                                            #
# Software is freely available for graphical display of the structure(s)     #
# in this CIF. For information consult the CIF software page                 #
# http://www.iucr.org/resources/cif/software.                                #
#                                                                            #
# This file may be used for bona fide research purposes within the           #
# scientific community so long as proper attribution is given to the journal # 
# article from which it was obtained.                                        #
#                                                                            #
##############################################################################
data_I
_database_code_depnum_ccdc_archive 'CCDC 1415414'
_audit_creation_method     'SHELXL-2014/7'
_chemical_name_systematic
;\
<i>N</i>-(2-{[2,6-Bis(2,2,2-trifluoroacetamido)phenyl]disulfanyl}-3-(2,2,2-\
trifluoroacetamido)phenyl)-2,2,2-trifluoroacetamide
;
_chemical_name_common     ?
_chemical_formula_moiety     'C20 H10 F12 N4 O4 S2'
_chemical_formula_sum     'C20 H10 F12 N4 O4 S2'
_chemical_formula_iupac     'C20 H10 F12 N4 O4 S2'
_chemical_formula_weight     662.44
_chemical_melting_point     ?
_shelx_space_group_comment
;
The symmetry employed for this shelxl refinement is uniquely defined
by the following loop, which should always be used as a source of
symmetry information in preference to the above space-group names.
They are only intended as comments.
;
_space_group_crystal_system     monoclinic
_space_group_name_H-M_alt     'P 21/n'
_space_group_name_Hall     '-P 2yn'
loop_
    _space_group_symop_operation_xyz
    'x, y, z'
    '-x+1/2, y+1/2, -z+1/2'
    '-x, -y, -z'
    'x-1/2, -y-1/2, z-1/2'
_cell_length_a     19.0538(10)
_cell_length_b     13.1466(7)
_cell_length_c     19.9610(10)
_cell_angle_alpha     90
_cell_angle_beta     96.0042(9)
_cell_angle_gamma     90
_cell_volume     4972.7(4)
_cell_formula_units_Z     8
_cell_measurement_reflns_used     7979
_cell_measurement_theta_min     2.57
_cell_measurement_theta_max     28.18
_cell_measurement_temperature     100(2)
_exptl_crystal_description     prism
_exptl_crystal_colour     black
_exptl_crystal_size_max     0.65
_exptl_crystal_size_mid     0.25
_exptl_crystal_size_min     0.14
_exptl_crystal_density_diffrn     1.770
_exptl_crystal_density_meas     ?
_exptl_crystal_density_method     ?
_exptl_crystal_F_000     2640
_exptl_absorpt_coefficient_mu     0.342
_exptl_absorpt_correction_type     multi-scan
_exptl_absorpt_process_details
;
(SADABS; Bruker, 2002)
;
_shelx_estimated_absorpt_T_min     0.808
_shelx_estimated_absorpt_T_max     0.954
_exptl_absorpt_correction_T_min     0.808
_exptl_absorpt_correction_T_max     0.954
_diffrn_ambient_temperature     100(2)
_diffrn_radiation_type     MoK\a
_diffrn_radiation_wavelength     0.71073
_diffrn_measurement_device_type     'Bruker APEX CCD '
_diffrn_measurement_method     '\f and \w scans'
_diffrn_detector_area_resol_mean     ?
_diffrn_reflns_number     91119
_diffrn_reflns_av_R_equivalents     0.0332
_diffrn_reflns_theta_min     1.406
_diffrn_reflns_theta_max     28.313
_diffrn_reflns_theta_full     25.242
_diffrn_measured_fraction_theta_max     0.999
_diffrn_measured_fraction_theta_full     1.000
_diffrn_reflns_limit_h_min     -25
_diffrn_reflns_limit_h_max     25
_diffrn_reflns_limit_k_min     -17
_diffrn_reflns_limit_k_max     17
_diffrn_reflns_limit_l_min     -26
_diffrn_reflns_limit_l_max     26
_refine_special_details     ?
_reflns_number_total     12375
_reflns_number_gt     10553
_reflns_threshold_expression     'I > 2\s(I)'
_refine_ls_structure_factor_coef     Fsqd
_refine_ls_matrix_type     full
_refine_ls_R_factor_all     0.0554
_refine_ls_R_factor_gt     0.0469
_refine_ls_wR_factor_gt     0.1254
_refine_ls_wR_factor_ref     0.1351
_refine_ls_goodness_of_fit_ref     1.000
_refine_ls_restrained_S_all     1.397
_refine_ls_number_reflns     12375
_refine_ls_number_parameters     865
_refine_ls_number_restraints     393
_refine_ls_hydrogen_treatment     mixed
_refine_ls_weighting_scheme     calc
_refine_ls_weighting_details
              'w=1/[\s^2^(Fo^2^)+(0.0760P)^2^+6.0000P] where P=(Fo^2^+2Fc^2^)/3'
_atom_sites_solution_hydrogens     mixed
_atom_sites_solution_primary     ?
_atom_sites_solution_secondary     ?
_refine_ls_shift/su_max     0.012
_refine_ls_shift/su_mean     0.000
_refine_diff_density_max     1.374
_refine_diff_density_min     -1.087
_refine_ls_extinction_method     none
_refine_ls_extinction_coef     .
loop_
    _atom_type_symbol
    _atom_type_description
    _atom_type_scat_dispersion_real
    _atom_type_scat_dispersion_imag
    _atom_type_scat_source
    'C' 'C' 0.0033 0.0016
                         'International Tables Vol C Tables 4.2.6.8 and 6.1.1.4'
    'H' 'H' 0.0000 0.0000
                         'International Tables Vol C Tables 4.2.6.8 and 6.1.1.4'
    'N' 'N' 0.0061 0.0033
                         'International Tables Vol C Tables 4.2.6.8 and 6.1.1.4'
    'O' 'O' 0.0106 0.0060
                         'International Tables Vol C Tables 4.2.6.8 and 6.1.1.4'
    'F' 'F' 0.0171 0.0103
                         'International Tables Vol C Tables 4.2.6.8 and 6.1.1.4'
    'S' 'S' 0.1246 0.1234
                         'International Tables Vol C Tables 4.2.6.8 and 6.1.1.4'
_computing_data_collection
;
SMART (Bruker, 2007)
;
_computing_cell_refinement
;
SAINT (Bruker, 2007)
;
_computing_data_reduction
;
SAINT (Bruker, 2007)
;
_computing_structure_solution
;
SHELXS (Sheldrick, 2008)
;
_computing_structure_refinement
;
SHELXL2014 (Sheldrick, 2015)
;
_computing_molecular_graphics
;
SHELXL2002 (Sheldrick, 2015)
;
_computing_publication_material
;
SHELXL2014 (Sheldrick, 2015)
;
loop_
    _atom_site_type_symbol
    _atom_site_label
    _atom_site_fract_x
    _atom_site_fract_y
    _atom_site_fract_z
    _atom_site_U_iso_or_equiv
    _atom_site_adp_type
    _atom_site_calc_flag
    _atom_site_occupancy
    _atom_site_disorder_assembly
    _atom_site_disorder_group
    S S1A 0.19690(2) 0.84332(4) 0.20932(2) 0.02061(10) Uani d 1 . .
    S S2A 0.20039(2) 0.68776(4) 0.23136(2) 0.02119(10) Uani d 1 . .
    F F1A 0.23377(7) 0.89398(14) 0.02002(7) 0.0434(4) Uani d 1 . .
    F F2A 0.30695(9) 1.01596(12) 0.00909(7) 0.0431(4) Uani d 1 . .
    F F3A 0.34531(7) 0.86410(11) 0.03116(7) 0.0357(3) Uani d 1 . .
    F F4A 0.0781(2) 0.8272(5) 0.36999(16) 0.0461(11) Uani d 0.538(10) A 1
    F F5A 0.0872(3) 0.8762(5) 0.4716(3) 0.0753(15) Uani d 0.538(10) A 1
    F F6A 0.1246(3) 0.7287(3) 0.4482(4) 0.0715(16) Uani d 0.538(10) A 1
    F F4A' 0.0882(3) 0.7822(7) 0.3719(2) 0.0701(17) Uani d 0.462(10) A 2
    F F5A' 0.1213(3) 0.7535(4) 0.4753(3) 0.0546(14) Uani d 0.462(10) A 2
    F F6A' 0.0761(3) 0.8950(3) 0.4463(4) 0.0617(14) Uani d 0.462(10) A 2
    F F7A 0.42433(8) 0.74860(13) 0.45323(7) 0.0437(4) Uani d 1 . .
    F F8A 0.39524(10) 0.59029(12) 0.45287(8) 0.0501(4) Uani d 1 . .
    F F9A 0.31648(7) 0.70381(10) 0.42694(6) 0.0302(3) Uani d 1 . .
    F F10A 0.1024(3) 0.6932(5) -0.07119(14) 0.0464(13) Uani d 0.509(7) B 1
    F F11A 0.0700(2) 0.6129(5) 0.0155(3) 0.0885(17) Uani d 0.509(7) B 1
    F F12A 0.09429(19) 0.7685(3) 0.0215(2) 0.0633(13) Uani d 0.509(7) B 1
    F F10C 0.1026(3) 0.7185(5) -0.06545(18) 0.0508(14) Uani d 0.491(7) B 2
    F F11C 0.0893(2) 0.5786(3) -0.0144(2) 0.0672(13) Uani d 0.491(7) B 2
    F F12C 0.0773(2) 0.7136(6) 0.0395(2) 0.0849(16) Uani d 0.491(7) B 2
    O O1A 0.25566(9) 1.02169(12) 0.13452(8) 0.0315(3) Uani d 1 . .
    O O2A 0.22941(8) 0.89280(12) 0.47115(7) 0.0281(3) Uani d 1 . .
    O O3A 0.45890(9) 0.68634(17) 0.33375(9) 0.0423(4) Uani d 1 . .
    O O4A 0.23430(10) 0.64932(16) -0.02549(8) 0.0431(4) Uani d 1 . .
    N N1A 0.33815(9) 0.89887(13) 0.16183(8) 0.0227(3) Uani d 1 . .
    H H1AN 0.3731(14) 0.862(2) 0.1483(13) 0.027 Uiso d 1 . .
    N N2A 0.20760(9) 0.87028(14) 0.35637(9) 0.0234(3) Uani d 1 . .
    H H2AN 0.1753(15) 0.854(2) 0.3262(14) 0.028 Uiso d 1 . .
    N N3A 0.34280(9) 0.64515(13) 0.30362(8) 0.0226(3) Uani d 1 . .
    H H3AN 0.3053(15) 0.633(2) 0.3209(13) 0.027 Uiso d 1 . .
    N N4A 0.20769(10) 0.66134(15) 0.08449(9) 0.0276(4) Uani d 1 . .
    H H4AN 0.1734(16) 0.673(2) 0.1056(15) 0.033 Uiso d 1 . .
    C C1A 0.27294(10) 0.88575(14) 0.26082(9) 0.0199(3) Uani d 1 . .
    C C2A 0.33560(10) 0.90799(15) 0.23293(10) 0.0216(4) Uani d 1 . .
    C C3A 0.39579(11) 0.93739(16) 0.27373(11) 0.0269(4) Uani d 1 . .
    H H3A 0.4382 0.9522 0.2545 0.032 Uiso calc 1 . .
    C C4A 0.39344(11) 0.94497(17) 0.34279(11) 0.0281(4) Uani d 1 . .
    H H4A 0.4348 0.9640 0.3706 0.034 Uiso calc 1 . .
    C C5A 0.33191(11) 0.92536(15) 0.37207(10) 0.0247(4) Uani d 1 . .
    H H5A 0.3309 0.9318 0.4194 0.030 Uiso calc 1 . .
    C C6A 0.27135(10) 0.89603(14) 0.33090(10) 0.0207(4) Uani d 1 . .
    C C7A 0.29602(10) 0.95652(16) 0.11896(10) 0.0241(4) Uani d 1 . .
    C C8A 0.29648(11) 0.93193(18) 0.04348(11) 0.0285(4) Uani d 1 . .
    C C9A 0.19261(11) 0.86697(15) 0.42072(10) 0.0244(4) Uani d 1 . .
    C C10A 0.11892(12) 0.82341(16) 0.42756(9) 0.0365(5) Uani d 1 . .
    C C11A 0.27654(10) 0.65281(14) 0.19298(10) 0.0206(4) Uani d 1 . .
    C C12A 0.34090(10) 0.63600(14) 0.23269(10) 0.0207(4) Uani d 1 . .
    C C13A 0.40107(11) 0.61034(16) 0.20217(10) 0.0248(4) Uani d 1 . .
    H H13A 0.4444 0.5968 0.2287 0.030 Uiso calc 1 . .
    C C14A 0.39672(12) 0.60491(16) 0.13246(11) 0.0279(4) Uani d 1 . .
    H H14A 0.4381 0.5891 0.1118 0.033 Uiso calc 1 . .
    C C15A 0.33420(12) 0.62171(16) 0.09191(11) 0.0277(4) Uani d 1 . .
    H H15A 0.3328 0.6177 0.0443 0.033 Uiso calc 1 . .
    C C16A 0.27341(11) 0.64465(15) 0.12229(10) 0.0232(4) Uani d 1 . .
    C C17A 0.39951(11) 0.67082(16) 0.34650(10) 0.0250(4) Uani d 1 . .
    C C18A 0.38331(12) 0.67836(17) 0.42094(11) 0.0288(4) Uani d 1 . .
    C C19A 0.19369(13) 0.66172(19) 0.01649(11) 0.0354(5) Uani d 1 . .
    C C20A 0.11558(16) 0.6769(2) -0.00550(10) 0.0597(8) Uani d 1 . .
    S S1B 0.76647(2) 0.76045(4) 0.08659(2) 0.01966(10) Uani d 1 . .
    S S2B 0.76118(2) 0.85065(3) 0.17168(2) 0.01906(10) Uani d 1 . .
    F F1B 0.57541(7) 0.59534(12) 0.09799(9) 0.0438(4) Uani d 1 . .
    F F2B 0.57993(9) 0.44061(15) 0.06322(10) 0.0607(5) Uani d 1 . .
    F F3B 0.55214(8) 0.47312(16) 0.16212(10) 0.0610(5) Uani d 1 . .
    F F4B 0.94973(17) 0.9556(3) 0.0933(2) 0.0350(8) Uani d 0.658(7) C 1
    F F5B 0.9957(2) 0.9478(2) 0.19691(12) 0.0541(9) Uani d 0.658(7) C 1
    F F6B 1.06209(11) 0.9342(2) 0.1184(2) 0.0579(10) Uani d 0.658(7) C 1
    F F4B' 0.9405(3) 0.9559(5) 0.1081(4) 0.0391(18) Uani d 0.342(7) C 2
    F F5B' 1.0320(4) 0.9589(4) 0.1824(3) 0.0731(18) Uani d 0.342(7) C 2
    F F6B' 1.0413(4) 0.9165(4) 0.0809(4) 0.0782(18) Uani d 0.342(7) C 2
    F F7B 0.95251(7) 0.75811(11) 0.28940(7) 0.0338(3) Uani d 1 . .
    F F8B 0.94940(8) 0.70254(12) 0.39064(7) 0.0394(3) Uani d 1 . .
    F F9B 0.98062(7) 0.60249(12) 0.31369(8) 0.0405(3) Uani d 1 . .
    F F10B 0.57446(7) 0.96551(14) 0.05725(8) 0.0468(4) Uani d 1 . .
    F F11B 0.46691(7) 0.97928(10) 0.07994(7) 0.0337(3) Uani d 1 . .
    F F12B 0.49804(7) 0.85087(12) 0.02331(7) 0.0392(3) Uani d 1 . .
    O O1B 0.68797(8) 0.43192(12) 0.18963(8) 0.0310(3) Uani d 1 . .
    O O2B 1.03946(8) 0.74409(13) 0.16381(10) 0.0368(4) Uani d 1 . .
    O O3B 0.84306(9) 0.55663(12) 0.32275(10) 0.0395(4) Uani d 1 . .
    O O4B 0.48416(8) 0.81527(13) 0.16359(8) 0.0315(3) Uani d 1 . .
    N N1B 0.71462(9) 0.55321(14) 0.11416(9) 0.0241(3) Uani d 1 . .
    H H1BN 0.6955(14) 0.587(2) 0.0841(14) 0.029 Uiso d 1 . .
    N N2B 0.92272(9) 0.76337(13) 0.12265(9) 0.0233(3) Uani d 1 . .
    H H2BN 0.8947(15) 0.808(2) 0.1056(13) 0.028 Uiso d 1 . .
    N N3B 0.81672(9) 0.71875(14) 0.28596(9) 0.0236(3) Uani d 1 . .
    H H3BN 0.8331(15) 0.772(2) 0.2790(13) 0.028 Uiso d 1 . .
    N N4B 0.60340(9) 0.84012(13) 0.15931(9) 0.0225(3) Uani d 1 . .
    H H4BN 0.6307(14) 0.880(2) 0.1408(13) 0.027 Uiso d 1 . .
    C C1B 0.81979(10) 0.65657(14) 0.11839(9) 0.0196(3) Uani d 1 . .
    C C2B 0.78839(10) 0.56231(15) 0.12953(9) 0.0205(4) Uani d 1 . .
    C C3B 0.82932(11) 0.47958(15) 0.15394(10) 0.0244(4) Uani d 1 . .
    H H3B 0.8080 0.4158 0.1612 0.029 Uiso calc 1 . .
    C C4B 0.90147(11) 0.49212(16) 0.16734(11) 0.0278(4) Uani d 1 . .
    H H4B 0.9295 0.4360 0.1840 0.033 Uiso calc 1 . .
    C C5B 0.93418(11) 0.58450(16) 0.15708(11) 0.0263(4) Uani d 1 . .
    H H5B 0.9838 0.5914 0.1669 0.032 Uiso calc 1 . .
    C C6B 0.89356(10) 0.66657(15) 0.13236(10) 0.0216(4) Uani d 1 . .
    C C7B 0.67175(11) 0.49148(15) 0.14464(10) 0.0230(4) Uani d 1 . .
    C C8B 0.59362(12) 0.49961(18) 0.11635(13) 0.0336(5) Uani d 1 . .
    C C9B 0.98979(10) 0.79415(16) 0.14079(10) 0.0258(4) Uani d 1 . .
    C C10B 0.99935(9) 0.90797(19) 0.13293(11) 0.0434(6) Uani d 1 . .
    C C11B 0.70913(10) 0.77559(14) 0.22181(10) 0.0202(3) Uani d 1 . .
    C C12B 0.74232(10) 0.71432(15) 0.27340(10) 0.0220(4) Uani d 1 . .
    C C13B 0.70246(12) 0.65474(16) 0.31323(11) 0.0279(4) Uani d 1 . .
    H H13B 0.7249 0.6118 0.3473 0.033 Uiso calc 1 . .
    C C14B 0.62966(12) 0.65928(17) 0.30223(11) 0.0293(4) Uani d 1 . .
    H H14B 0.6024 0.6191 0.3295 0.035 Uiso calc 1 . .
    C C15B 0.59506(11) 0.72048(16) 0.25274(10) 0.0254(4) Uani d 1 . .
    H H15B 0.5450 0.7229 0.2466 0.030 Uiso calc 1 . .
    C C16B 0.63503(10) 0.77851(14) 0.21210(10) 0.0209(4) Uani d 1 . .
    C C17B 0.85908(11) 0.64340(16) 0.31062(10) 0.0255(4) Uani d 1 . .
    C C18B 0.93663(12) 0.67737(17) 0.32606(11) 0.0287(4) Uani d 1 . .
    C C19B 0.53419(10) 0.85090(15) 0.13889(10) 0.0225(4) Uani d 1 . .
    C C20B 0.51895(11) 0.91349(18) 0.07366(10) 0.0273(4) Uani d 1 . .
loop_
    _atom_site_aniso_label
    _atom_site_aniso_U_11
    _atom_site_aniso_U_22
    _atom_site_aniso_U_33
    _atom_site_aniso_U_12
    _atom_site_aniso_U_13
    _atom_site_aniso_U_23
    S1A 0.0177(2) 0.0242(2) 0.0198(2) 0.00157(16) 0.00127(16) -0.00039(16)
    S2A 0.0180(2) 0.0237(2) 0.0220(2) -0.00232(17) 0.00287(16) -0.00006(17)
    F1A 0.0276(7) 0.0669(10) 0.0350(7) -0.0050(7) -0.0001(6) -0.0083(7)
    F2A 0.0544(9) 0.0457(8) 0.0314(7) 0.0047(7) 0.0155(6) 0.0133(6)
    F3A 0.0334(7) 0.0455(8) 0.0289(7) 0.0092(6) 0.0060(5) -0.0061(6)
    F4A 0.0219(14) 0.077(3) 0.0389(16) -0.0043(16) 0.0008(11) 0.0146(15)
    F5A 0.059(2) 0.121(3) 0.053(3) -0.016(2) 0.038(2) -0.023(2)
    F6A 0.055(2) 0.068(2) 0.088(3) -0.0292(19) -0.010(2) 0.033(2)
    F4A' 0.039(2) 0.130(4) 0.042(2) -0.039(3) 0.0065(17) -0.018(2)
    F5A' 0.0361(19) 0.066(3) 0.059(3) -0.0242(19) -0.0043(19) 0.023(2)
    F6A' 0.040(2) 0.082(3) 0.068(3) 0.0201(19) 0.034(2) 0.032(2)
    F7A 0.0360(8) 0.0631(10) 0.0304(7) -0.0060(7) -0.0045(6) -0.0148(7)
    F8A 0.0771(12) 0.0432(8) 0.0305(7) 0.0261(8) 0.0079(7) 0.0101(6)
    F9A 0.0316(7) 0.0339(7) 0.0260(6) 0.0009(5) 0.0081(5) -0.0031(5)
    F10A 0.062(2) 0.047(3) 0.0267(17) 0.0325(18) -0.0101(15) -0.0094(14)
    F11A 0.046(2) 0.140(4) 0.075(3) -0.026(2) -0.013(2) 0.050(3)
    F12A 0.0270(17) 0.126(3) 0.038(2) 0.0045(19) 0.0092(14) -0.022(2)
    F10C 0.063(3) 0.054(3) 0.0327(19) 0.024(2) -0.0083(17) -0.0093(17)
    F11C 0.035(2) 0.129(3) 0.036(2) -0.027(2) -0.0018(15) 0.019(2)
    F12C 0.038(2) 0.180(4) 0.036(2) 0.019(3) 0.0059(15) -0.018(3)
    O1A 0.0343(8) 0.0299(8) 0.0311(8) 0.0105(6) 0.0074(6) 0.0030(6)
    O2A 0.0347(8) 0.0295(7) 0.0200(7) -0.0013(6) 0.0024(6) -0.0015(6)
    O3A 0.0231(8) 0.0704(13) 0.0340(9) -0.0090(8) 0.0051(7) -0.0121(8)
    O4A 0.0459(10) 0.0608(12) 0.0224(8) -0.0016(9) 0.0026(7) -0.0057(8)
    N1A 0.0203(8) 0.0262(8) 0.0224(8) 0.0025(6) 0.0057(6) 0.0005(6)
    N2A 0.0193(8) 0.0322(9) 0.0189(8) -0.0009(7) 0.0025(6) -0.0024(6)
    N3A 0.0197(8) 0.0282(8) 0.0202(8) -0.0007(6) 0.0039(6) 0.0012(6)
    N4A 0.0281(9) 0.0331(9) 0.0211(8) -0.0005(7) 0.0009(7) -0.0019(7)
    C1A 0.0186(8) 0.0195(8) 0.0216(9) 0.0013(7) 0.0011(7) -0.0006(7)
    C2A 0.0217(9) 0.0206(8) 0.0229(9) 0.0012(7) 0.0047(7) 0.0014(7)
    C3A 0.0206(9) 0.0299(10) 0.0303(10) -0.0044(8) 0.0032(8) 0.0019(8)
    C4A 0.0244(10) 0.0294(10) 0.0295(10) -0.0065(8) -0.0026(8) 0.0001(8)
    C5A 0.0270(10) 0.0229(9) 0.0239(9) -0.0024(7) 0.0009(7) -0.0012(7)
    C6A 0.0200(8) 0.0195(8) 0.0229(9) 0.0013(7) 0.0032(7) 0.0002(7)
    C7A 0.0218(9) 0.0258(9) 0.0254(9) 0.0000(7) 0.0061(7) 0.0022(7)
    C8A 0.0238(10) 0.0366(11) 0.0256(10) 0.0020(8) 0.0053(8) 0.0024(8)
    C9A 0.0251(9) 0.0268(9) 0.0219(9) 0.0027(8) 0.0050(7) -0.0005(7)
    C10A 0.0268(11) 0.0573(14) 0.0261(10) -0.0036(10) 0.0061(8) 0.0018(10)
    C11A 0.0204(9) 0.0192(8) 0.0226(9) -0.0012(7) 0.0047(7) -0.0001(7)
    C12A 0.0216(9) 0.0194(8) 0.0216(9) -0.0018(7) 0.0045(7) 0.0002(7)
    C13A 0.0225(9) 0.0254(9) 0.0269(10) 0.0018(7) 0.0048(7) -0.0004(8)
    C14A 0.0277(10) 0.0277(10) 0.0299(10) 0.0014(8) 0.0106(8) -0.0025(8)
    C15A 0.0342(11) 0.0273(10) 0.0226(9) 0.0002(8) 0.0074(8) -0.0028(8)
    C16A 0.0268(10) 0.0200(9) 0.0225(9) -0.0023(7) 0.0009(7) -0.0020(7)
    C17A 0.0225(9) 0.0294(10) 0.0230(9) 0.0024(8) 0.0015(7) -0.0011(8)
    C18A 0.0306(11) 0.0309(10) 0.0244(10) 0.0058(8) -0.0001(8) -0.0005(8)
    C19A 0.0388(13) 0.0433(13) 0.0231(10) -0.0036(10) -0.0019(9) -0.0022(9)
    C20A 0.0391(14) 0.112(3) 0.0264(12) -0.0073(16) -0.0034(10) -0.0018(14)
    S1B 0.0197(2) 0.0210(2) 0.0182(2) 0.00084(16) 0.00150(16) 0.00107(16)
    S2B 0.0181(2) 0.0179(2) 0.0214(2) -0.00131(16) 0.00369(16) -0.00046(16)
    F1B 0.0259(7) 0.0403(8) 0.0630(10) 0.0011(6) -0.0056(6) 0.0145(7)
    F2B 0.0470(10) 0.0589(11) 0.0699(12) -0.0105(8) -0.0240(9) -0.0159(9)
    F3B 0.0246(7) 0.0814(13) 0.0776(13) -0.0024(8) 0.0084(7) 0.0411(10)
    F4B 0.0316(13) 0.0272(13) 0.0443(17) -0.0061(10) -0.0050(13) 0.0079(11)
    F5B 0.070(2) 0.0371(13) 0.0536(15) -0.0191(14) -0.0006(13) -0.0121(11)
    F6B 0.0247(12) 0.0452(15) 0.101(3) -0.0127(10) -0.0059(13) 0.0268(16)
    F4B' 0.037(3) 0.031(3) 0.050(3) -0.001(2) 0.008(2) -0.002(2)
    F5B' 0.053(3) 0.038(2) 0.118(4) -0.013(2) -0.037(3) -0.012(3)
    F6B' 0.047(3) 0.061(3) 0.130(4) -0.016(2) 0.022(3) 0.027(3)
    F7B 0.0260(6) 0.0369(7) 0.0373(7) -0.0034(5) -0.0021(5) 0.0104(6)
    F8B 0.0378(8) 0.0522(9) 0.0262(7) -0.0071(6) -0.0062(6) 0.0001(6)
    F9B 0.0301(7) 0.0411(8) 0.0490(8) 0.0125(6) -0.0025(6) 0.0035(6)
    F10B 0.0280(7) 0.0736(11) 0.0374(8) -0.0135(7) -0.0031(6) 0.0275(7)
    F11B 0.0342(7) 0.0328(7) 0.0328(7) 0.0054(5) -0.0027(5) 0.0034(5)
    F12B 0.0325(7) 0.0570(9) 0.0267(7) 0.0070(6) -0.0026(5) -0.0121(6)
    O1B 0.0273(7) 0.0326(8) 0.0331(8) -0.0003(6) 0.0036(6) 0.0113(6)
    O2B 0.0211(7) 0.0346(8) 0.0536(11) -0.0019(6) -0.0017(7) 0.0048(7)
    O3B 0.0365(9) 0.0232(7) 0.0579(11) 0.0013(7) 0.0001(8) 0.0053(7)
    O4B 0.0203(7) 0.0356(8) 0.0397(9) 0.0018(6) 0.0084(6) 0.0103(7)
    N1B 0.0204(8) 0.0258(8) 0.0251(8) -0.0017(6) -0.0029(6) 0.0059(7)
    N2B 0.0191(8) 0.0209(8) 0.0298(9) -0.0005(6) 0.0020(6) -0.0013(6)
    N3B 0.0229(8) 0.0220(8) 0.0254(8) -0.0011(7) 0.0007(6) 0.0030(6)
    N4B 0.0185(7) 0.0263(8) 0.0230(8) -0.0038(6) 0.0032(6) 0.0035(6)
    C1B 0.0189(8) 0.0208(8) 0.0189(8) 0.0023(7) 0.0013(7) -0.0005(6)
    C2B 0.0201(9) 0.0227(9) 0.0187(8) 0.0000(7) 0.0013(7) -0.0005(7)
    C3B 0.0243(9) 0.0207(9) 0.0278(10) 0.0012(7) 0.0009(8) 0.0008(7)
    C4B 0.0251(10) 0.0232(9) 0.0346(11) 0.0049(8) 0.0009(8) 0.0005(8)
    C5B 0.0200(9) 0.0259(10) 0.0328(10) 0.0029(7) 0.0013(8) -0.0038(8)
    C6B 0.0208(9) 0.0221(9) 0.0223(9) -0.0004(7) 0.0032(7) -0.0027(7)
    C7B 0.0233(9) 0.0213(9) 0.0242(9) -0.0017(7) 0.0013(7) -0.0011(7)
    C8B 0.0247(10) 0.0338(11) 0.0412(12) -0.0069(9) -0.0017(9) 0.0102(9)
    C9B 0.0209(9) 0.0278(10) 0.0287(10) -0.0023(8) 0.0030(7) -0.0029(8)
    C10B 0.0256(11) 0.0307(11) 0.0716(17) -0.0067(9) -0.0053(11) 0.0020(11)
    C11B 0.0208(9) 0.0187(8) 0.0216(9) -0.0025(7) 0.0043(7) -0.0017(7)
    C12B 0.0224(9) 0.0213(9) 0.0223(9) -0.0009(7) 0.0024(7) -0.0018(7)
    C13B 0.0310(11) 0.0278(10) 0.0251(10) -0.0004(8) 0.0039(8) 0.0059(8)
    C14B 0.0297(11) 0.0310(10) 0.0285(10) -0.0056(8) 0.0091(8) 0.0057(8)
    C15B 0.0228(9) 0.0277(10) 0.0264(10) -0.0037(8) 0.0058(7) -0.0006(8)
    C16B 0.0214(9) 0.0207(8) 0.0208(9) -0.0012(7) 0.0029(7) -0.0018(7)
    C17B 0.0269(10) 0.0242(9) 0.0249(9) 0.0012(8) 0.0000(8) -0.0016(7)
    C18B 0.0283(10) 0.0293(10) 0.0273(10) 0.0023(8) -0.0033(8) 0.0039(8)
    C19B 0.0209(9) 0.0223(9) 0.0244(9) 0.0003(7) 0.0024(7) -0.0023(7)
    C20B 0.0197(9) 0.0377(11) 0.0244(10) -0.0023(8) 0.0011(7) 0.0009(8)
_geom_special_details
;
All e.s.d.'s (except the e.s.d. in the dihedral angle between two l.s. planes)
are estimated using the full covariance matrix. The cell e.s.d.'s are taken
into account individually in the estimation of e.s.d.'s in distances, angles
and torsion angles; correlations between e.s.d.'s in cell parameters are only
used when they are defined by crystal symmetry. An approximate (isotropic)
treatment of cell e.s.d.'s is used for estimating e.s.d.'s involving l.s.
planes.
;
loop_
    _geom_bond_atom_site_label_1
    _geom_bond_atom_site_label_2
    _geom_bond_site_symmetry_2
    _geom_bond_distance
    _geom_bond_publ_flag
    S1A C1A . 1.7763(19) ?
    S1A S2A . 2.0914(7) ?
    S2A C11A . 1.7707(19) ?
    F1A C8A . 1.334(3) ?
    F2A C8A . 1.327(3) ?
    F3A C8A . 1.330(3) ?
    F4A C10A . 1.320(3) ?
    F5A C10A . 1.315(3) ?
    F6A C10A . 1.312(3) ?
    F4A' C10A . 1.318(3) ?
    F5A' C10A . 1.321(3) ?
    F6A' C10A . 1.325(3) ?
    F7A C18A . 1.332(3) ?
    F8A C18A . 1.330(3) ?
    F9A C18A . 1.334(3) ?
    F10A C20A . 1.326(3) ?
    F11A C20A . 1.309(3) ?
    F12A C20A . 1.396(3) ?
    F10C C20A . 1.315(3) ?
    F11C C20A . 1.390(3) ?
    F12C C20A . 1.307(3) ?
    O1A C7A . 1.213(3) ?
    O2A C9A . 1.214(3) ?
    O3A C17A . 1.203(3) ?
    O4A C19A . 1.210(3) ?
    N1A C7A . 1.345(3) ?
    N1A C2A . 1.430(2) ?
    N1A H1AN . 0.89(3) ?
    N2A C9A . 1.345(2) ?
    N2A C6A . 1.406(2) ?
    N2A H2AN . 0.84(3) ?
    N3A C17A . 1.349(3) ?
    N3A C12A . 1.418(2) ?
    N3A H3AN . 0.84(3) ?
    N4A C19A . 1.356(3) ?
    N4A C16A . 1.410(3) ?
    N4A H4AN . 0.83(3) ?
    C1A C2A . 1.400(3) ?
    C1A C6A . 1.409(3) ?
    C2A C3A . 1.390(3) ?
    C3A C4A . 1.387(3) ?
    C3A H3A . 0.9500 ?
    C4A C5A . 1.388(3) ?
    C4A H4A . 0.9500 ?
    C5A C6A . 1.399(3) ?
    C5A H5A . 0.9500 ?
    C7A C8A . 1.542(3) ?
    C9A C10A . 1.536(3) ?
    C11A C12A . 1.406(3) ?
    C11A C16A . 1.410(3) ?
    C12A C13A . 1.395(3) ?
    C13A C14A . 1.387(3) ?
    C13A H13A . 0.9500 ?
    C14A C15A . 1.386(3) ?
    C14A H14A . 0.9500 ?
    C15A C16A . 1.395(3) ?
    C15A H15A . 0.9500 ?
    C17A C18A . 1.552(3) ?
    C19A C20A . 1.520(4) ?
    S1B C1B . 1.7791(19) ?
    S1B S2B . 2.0827(6) ?
    S2B C11B . 1.7794(19) ?
    F1B C8B . 1.346(3) ?
    F2B C8B . 1.318(3) ?
    F3B C8B . 1.316(3) ?
    F4B C10B . 1.325(3) ?
    F5B C10B . 1.388(2) ?
    F6B C10B . 1.306(2) ?
    F4B' C10B . 1.336(3) ?
    F5B' C10B . 1.297(3) ?
    F6B' C10B . 1.380(3) ?
    F7B C18B . 1.342(3) ?
    F8B C18B . 1.328(3) ?
    F9B C18B . 1.333(3) ?
    F10B C20B . 1.329(2) ?
    F11B C20B . 1.332(3) ?
    F12B C20B . 1.328(3) ?
    O1B C7B . 1.207(3) ?
    O2B C9B . 1.204(3) ?
    O3B C17B . 1.212(3) ?
    O4B C19B . 1.212(2) ?
    N1B C7B . 1.342(3) ?
    N1B C2B . 1.412(2) ?
    N1B H1BN . 0.80(3) ?
    N2B C9B . 1.353(3) ?
    N2B C6B . 1.410(3) ?
    N2B H2BN . 0.84(3) ?
    N3B C17B . 1.339(3) ?
    N3B C12B . 1.415(3) ?
    N3B H3BN . 0.79(3) ?
    N4B C19B . 1.346(3) ?
    N4B C16B . 1.413(3) ?
    N4B H4BN . 0.85(3) ?
    C1B C2B . 1.404(3) ?
    C1B C6B . 1.410(3) ?
    C2B C3B . 1.396(3) ?
    C3B C4B . 1.383(3) ?
    C3B H3B . 0.9500 ?
    C4B C5B . 1.390(3) ?
    C4B H4B . 0.9500 ?
    C5B C6B . 1.388(3) ?
    C5B H5B . 0.9500 ?
    C7B C8B . 1.540(3) ?
    C9B C10B . 1.517(3) ?
    C11B C12B . 1.405(3) ?
    C11B C16B . 1.406(3) ?
    C12B C13B . 1.396(3) ?
    C13B C14B . 1.383(3) ?
    C13B H13B . 0.9500 ?
    C14B C15B . 1.386(3) ?
    C14B H14B . 0.9500 ?
    C15B C16B . 1.396(3) ?
    C15B H15B . 0.9500 ?
    C17B C18B . 1.543(3) ?
    C19B C20B . 1.542(3) ?
loop_
    _geom_angle_atom_site_label_1
    _geom_angle_atom_site_label_2
    _geom_angle_atom_site_label_3
    _geom_angle_site_symmetry_1
    _geom_angle_site_symmetry_3
    _geom_angle
    _geom_angle_publ_flag
    C1A S1A S2A . . 100.33(6) ?
    C11A S2A S1A . . 99.91(6) ?
    C7A N1A C2A . . 120.29(17) ?
    C7A N1A H1AN . . 122.0(17) ?
    C2A N1A H1AN . . 116.9(17) ?
    C9A N2A C6A . . 129.10(18) ?
    C9A N2A H2AN . . 117.4(18) ?
    C6A N2A H2AN . . 113.5(18) ?
    C17A N3A C12A . . 126.14(17) ?
    C17A N3A H3AN . . 116.5(18) ?
    C12A N3A H3AN . . 117.3(18) ?
    C19A N4A C16A . . 127.4(2) ?
    C19A N4A H4AN . . 115(2) ?
    C16A N4A H4AN . . 117(2) ?
    C2A C1A C6A . . 118.86(17) ?
    C2A C1A S1A . . 120.89(15) ?
    C6A C1A S1A . . 120.25(14) ?
    C3A C2A C1A . . 120.71(18) ?
    C3A C2A N1A . . 119.54(18) ?
    C1A C2A N1A . . 119.74(17) ?
    C4A C3A C2A . . 119.44(19) ?
    C4A C3A H3A . . 120.3 ?
    C2A C3A H3A . . 120.3 ?
    C3A C4A C5A . . 121.44(19) ?
    C3A C4A H4A . . 119.3 ?
    C5A C4A H4A . . 119.3 ?
    C4A C5A C6A . . 119.01(19) ?
    C4A C5A H5A . . 120.5 ?
    C6A C5A H5A . . 120.5 ?
    C5A C6A N2A . . 122.99(18) ?
    C5A C6A C1A . . 120.50(18) ?
    N2A C6A C1A . . 116.43(17) ?
    O1A C7A N1A . . 125.97(19) ?
    O1A C7A C8A . . 117.83(19) ?
    N1A C7A C8A . . 116.09(18) ?
    F2A C8A F3A . . 108.47(17) ?
    F2A C8A F1A . . 107.90(18) ?
    F3A C8A F1A . . 107.61(19) ?
    F2A C8A C7A . . 110.34(19) ?
    F3A C8A C7A . . 113.38(17) ?
    F1A C8A C7A . . 108.97(17) ?
    O2A C9A N2A . . 128.4(2) ?
    O2A C9A C10A . . 119.01(17) ?
    N2A C9A C10A . . 112.60(17) ?
    F6A C10A F5A . . 108.6(3) ?
    F6A C10A F4A . . 109.3(3) ?
    F5A C10A F4A . . 107.0(3) ?
    F4A' C10A F5A' . . 107.5(3) ?
    F4A' C10A F6A' . . 107.3(3) ?
    F5A' C10A F6A' . . 105.5(3) ?
    F6A C10A C9A . . 109.6(3) ?
    F5A C10A C9A . . 110.5(3) ?
    F4A' C10A C9A . . 114.1(3) ?
    F4A C10A C9A . . 111.7(2) ?
    F5A' C10A C9A . . 111.1(3) ?
    F6A' C10A C9A . . 110.9(3) ?
    C12A C11A C16A . . 119.68(17) ?
    C12A C11A S2A . . 120.17(15) ?
    C16A C11A S2A . . 120.13(15) ?
    C13A C12A C11A . . 119.99(18) ?
    C13A C12A N3A . . 121.37(18) ?
    C11A C12A N3A . . 118.64(17) ?
    C14A C13A C12A . . 119.02(19) ?
    C14A C13A H13A . . 120.5 ?
    C12A C13A H13A . . 120.5 ?
    C15A C14A C13A . . 122.35(19) ?
    C15A C14A H14A . . 118.8 ?
    C13A C14A H14A . . 118.8 ?
    C14A C15A C16A . . 118.84(19) ?
    C14A C15A H15A . . 120.6 ?
    C16A C15A H15A . . 120.6 ?
    C15A C16A N4A . . 122.16(18) ?
    C15A C16A C11A . . 120.08(19) ?
    N4A C16A C11A . . 117.76(18) ?
    O3A C17A N3A . . 128.1(2) ?
    O3A C17A C18A . . 118.51(19) ?
    N3A C17A C18A . . 113.40(18) ?
    F8A C18A F7A . . 108.03(19) ?
    F8A C18A F9A . . 106.99(19) ?
    F7A C18A F9A . . 107.46(18) ?
    F8A C18A C17A . . 111.23(18) ?
    F7A C18A C17A . . 110.01(18) ?
    F9A C18A C17A . . 112.91(17) ?
    O4A C19A N4A . . 128.3(2) ?
    O4A C19A C20A . . 119.7(2) ?
    N4A C19A C20A . . 111.95(19) ?
    F12C C20A F10C . . 114.0(4) ?
    F11A C20A F10A . . 110.9(3) ?
    F12C C20A F11C . . 102.2(3) ?
    F10C C20A F11C . . 103.8(3) ?
    F11A C20A F12A . . 101.7(3) ?
    F10A C20A F12A . . 102.1(3) ?
    F12C C20A C19A . . 116.7(3) ?
    F11A C20A C19A . . 119.0(3) ?
    F10C C20A C19A . . 113.8(3) ?
    F10A C20A C19A . . 112.6(3) ?
    F11C C20A C19A . . 104.0(2) ?
    F12A C20A C19A . . 108.5(2) ?
    C1B S1B S2B . . 102.74(6) ?
    C11B S2B S1B . . 102.73(6) ?
    C7B N1B C2B . . 126.31(18) ?
    C7B N1B H1BN . . 115.0(19) ?
    C2B N1B H1BN . . 118.6(19) ?
    C9B N2B C6B . . 127.43(18) ?
    C9B N2B H2BN . . 116.1(19) ?
    C6B N2B H2BN . . 116.4(19) ?
    C17B N3B C12B . . 126.10(18) ?
    C17B N3B H3BN . . 119(2) ?
    C12B N3B H3BN . . 114(2) ?
    C19B N4B C16B . . 127.87(17) ?
    C19B N4B H4BN . . 115.3(18) ?
    C16B N4B H4BN . . 116.4(18) ?
    C2B C1B C6B . . 118.91(17) ?
    C2B C1B S1B . . 119.82(14) ?
    C6B C1B S1B . . 121.27(15) ?
    C3B C2B C1B . . 120.75(18) ?
    C3B C2B N1B . . 121.12(18) ?
    C1B C2B N1B . . 118.12(17) ?
    C4B C3B C2B . . 118.84(19) ?
    C4B C3B H3B . . 120.6 ?
    C2B C3B H3B . . 120.6 ?
    C3B C4B C5B . . 121.86(19) ?
    C3B C4B H4B . . 119.1 ?
    C5B C4B H4B . . 119.1 ?
    C6B C5B C4B . . 119.32(19) ?
    C6B C5B H5B . . 120.3 ?
    C4B C5B H5B . . 120.3 ?
    C5B C6B N2B . . 122.50(18) ?
    C5B C6B C1B . . 120.33(18) ?
    N2B C6B C1B . . 117.12(17) ?
    O1B C7B N1B . . 127.53(19) ?
    O1B C7B C8B . . 118.70(18) ?
    N1B C7B C8B . . 113.76(18) ?
    F3B C8B F2B . . 108.7(2) ?
    F3B C8B F1B . . 106.3(2) ?
    F2B C8B F1B . . 107.9(2) ?
    F3B C8B C7B . . 110.79(19) ?
    F2B C8B C7B . . 110.9(2) ?
    F1B C8B C7B . . 112.12(18) ?
    O2B C9B N2B . . 128.4(2) ?
    O2B C9B C10B . . 118.72(18) ?
    N2B C9B C10B . . 112.80(17) ?
    F6B C10B F4B . . 110.8(3) ?
    F5B' C10B F4B' . . 110.9(4) ?
    F5B' C10B F6B' . . 105.2(3) ?
    F4B' C10B F6B' . . 102.2(4) ?
    F6B C10B F5B . . 103.9(2) ?
    F4B C10B F5B . . 105.7(3) ?
    F5B' C10B C9B . . 118.9(3) ?
    F6B C10B C9B . . 114.0(2) ?
    F4B C10B C9B . . 116.2(2) ?
    F4B' C10B C9B . . 113.5(3) ?
    F6B' C10B C9B . . 104.1(3) ?
    F5B C10B C9B . . 104.97(19) ?
    C12B C11B C16B . . 119.05(17) ?
    C12B C11B S2B . . 119.72(15) ?
    C16B C11B S2B . . 121.21(15) ?
    C13B C12B C11B . . 120.62(19) ?
    C13B C12B N3B . . 121.13(18) ?
    C11B C12B N3B . . 118.17(17) ?
    C14B C13B C12B . . 118.80(19) ?
    C14B C13B H13B . . 120.6 ?
    C12B C13B H13B . . 120.6 ?
    C13B C14B C15B . . 122.18(19) ?
    C13B C14B H14B . . 118.9 ?
    C15B C14B H14B . . 118.9 ?
    C14B C15B C16B . . 118.92(19) ?
    C14B C15B H15B . . 120.5 ?
    C16B C15B H15B . . 120.5 ?
    C15B C16B C11B . . 120.40(18) ?
    C15B C16B N4B . . 122.04(18) ?
    C11B C16B N4B . . 117.54(17) ?
    O3B C17B N3B . . 128.0(2) ?
    O3B C17B C18B . . 119.23(19) ?
    N3B C17B C18B . . 112.78(18) ?
    F8B C18B F9B . . 108.00(17) ?
    F8B C18B F7B . . 107.65(18) ?
    F9B C18B F7B . . 107.53(18) ?
    F8B C18B C17B . . 109.90(18) ?
    F9B C18B C17B . . 110.90(18) ?
    F7B C18B C17B . . 112.69(17) ?
    O4B C19B N4B . . 128.55(19) ?
    O4B C19B C20B . . 117.57(18) ?
    N4B C19B C20B . . 113.82(17) ?
    F12B C20B F10B . . 108.42(18) ?
    F12B C20B F11B . . 107.86(17) ?
    F10B C20B F11B . . 107.97(19) ?
    F12B C20B C19B . . 108.87(18) ?
    F10B C20B C19B . . 113.46(17) ?
    F11B C20B C19B . . 110.10(17) ?
loop_
    _geom_torsion_atom_site_label_1
    _geom_torsion_atom_site_label_2
    _geom_torsion_atom_site_label_3
    _geom_torsion_atom_site_label_4
    _geom_torsion_site_symmetry_1
    _geom_torsion_site_symmetry_2
    _geom_torsion_site_symmetry_3
    _geom_torsion_site_symmetry_4
    _geom_torsion
    _geom_torsion_publ_flag
    S2A S1A C1A C2A . . . . 102.74(15) ?
    S2A S1A C1A C6A . . . . -76.26(15) ?
    C6A C1A C2A C3A . . . . 1.5(3) ?
    S1A C1A C2A C3A . . . . -177.49(16) ?
    C6A C1A C2A N1A . . . . -179.48(17) ?
    S1A C1A C2A N1A . . . . 1.5(3) ?
    C7A N1A C2A C3A . . . . -119.4(2) ?
    C7A N1A C2A C1A . . . . 61.6(3) ?
    C1A C2A C3A C4A . . . . -0.2(3) ?
    N1A C2A C3A C4A . . . . -179.21(19) ?
    C2A C3A C4A C5A . . . . -1.0(3) ?
    C3A C4A C5A C6A . . . . 0.9(3) ?
    C4A C5A C6A N2A . . . . 177.10(19) ?
    C4A C5A C6A C1A . . . . 0.5(3) ?
    C9A N2A C6A C5A . . . . -1.1(3) ?
    C9A N2A C6A C1A . . . . 175.62(19) ?
    C2A C1A C6A C5A . . . . -1.7(3) ?
    S1A C1A C6A C5A . . . . 177.34(15) ?
    C2A C1A C6A N2A . . . . -178.48(17) ?
    S1A C1A C6A N2A . . . . 0.5(2) ?
    C2A N1A C7A O1A . . . . 3.0(3) ?
    C2A N1A C7A C8A . . . . -172.99(17) ?
    O1A C7A C8A F2A . . . . 54.3(3) ?
    N1A C7A C8A F2A . . . . -129.3(2) ?
    O1A C7A C8A F3A . . . . 176.16(19) ?
    N1A C7A C8A F3A . . . . -7.5(3) ?
    O1A C7A C8A F1A . . . . -64.0(3) ?
    N1A C7A C8A F1A . . . . 112.4(2) ?
    C6A N2A C9A O2A . . . . 6.0(4) ?
    C6A N2A C9A C10A . . . . -173.50(19) ?
    O2A C9A C10A F6A . . . . -77.4(4) ?
    N2A C9A C10A F6A . . . . 102.1(4) ?
    O2A C9A C10A F5A . . . . 42.3(5) ?
    N2A C9A C10A F5A . . . . -138.2(4) ?
    O2A C9A C10A F4A' . . . . -169.2(5) ?
    N2A C9A C10A F4A' . . . . 10.3(5) ?
    O2A C9A C10A F4A . . . . 161.2(3) ?
    N2A C9A C10A F4A . . . . -19.2(4) ?
    O2A C9A C10A F5A' . . . . -47.4(4) ?
    N2A C9A C10A F5A' . . . . 132.1(4) ?
    O2A C9A C10A F6A' . . . . 69.5(4) ?
    N2A C9A C10A F6A' . . . . -110.9(4) ?
    S1A S2A C11A C12A . . . . 103.05(15) ?
    S1A S2A C11A C16A . . . . -75.07(16) ?
    C16A C11A C12A C13A . . . . -0.7(3) ?
    S2A C11A C12A C13A . . . . -178.81(15) ?
    C16A C11A C12A N3A . . . . 179.69(17) ?
    S2A C11A C12A N3A . . . . 1.6(2) ?
    C17A N3A C12A C13A . . . . 27.8(3) ?
    C17A N3A C12A C11A . . . . -152.5(2) ?
    C11A C12A C13A C14A . . . . 2.0(3) ?
    N3A C12A C13A C14A . . . . -178.39(19) ?
    C12A C13A C14A C15A . . . . -1.6(3) ?
    C13A C14A C15A C16A . . . . -0.2(3) ?
    C14A C15A C16A N4A . . . . -179.12(19) ?
    C14A C15A C16A C11A . . . . 1.5(3) ?
    C19A N4A C16A C15A . . . . -2.5(3) ?
    C19A N4A C16A C11A . . . . 176.9(2) ?
    C12A C11A C16A C15A . . . . -1.1(3) ?
    S2A C11A C16A C15A . . . . 177.03(16) ?
    C12A C11A C16A N4A . . . . 179.51(18) ?
    S2A C11A C16A N4A . . . . -2.4(3) ?
    C12A N3A C17A O3A . . . . -3.4(4) ?
    C12A N3A C17A C18A . . . . 177.69(18) ?
    O3A C17A C18A F8A . . . . -87.1(3) ?
    N3A C17A C18A F8A . . . . 91.9(2) ?
    O3A C17A C18A F7A . . . . 32.5(3) ?
    N3A C17A C18A F7A . . . . -148.47(19) ?
    O3A C17A C18A F9A . . . . 152.6(2) ?
    N3A C17A C18A F9A . . . . -28.4(3) ?
    C16A N4A C19A O4A . . . . -1.1(4) ?
    C16A N4A C19A C20A . . . . 176.9(2) ?
    O4A C19A C20A F12C . . . . -164.1(4) ?
    N4A C19A C20A F12C . . . . 17.7(5) ?
    O4A C19A C20A F11A . . . . 120.7(5) ?
    N4A C19A C20A F11A . . . . -57.5(4) ?
    O4A C19A C20A F10C . . . . -28.2(4) ?
    N4A C19A C20A F10C . . . . 153.6(4) ?
    O4A C19A C20A F10A . . . . -11.6(5) ?
    N4A C19A C20A F10A . . . . 170.2(4) ?
    O4A C19A C20A F11C . . . . 84.1(3) ?
    N4A C19A C20A F11C . . . . -94.1(3) ?
    O4A C19A C20A F12A . . . . -123.9(3) ?
    N4A C19A C20A F12A . . . . 57.9(3) ?
    S2B S1B C1B C2B . . . . 104.09(15) ?
    S2B S1B C1B C6B . . . . -76.37(16) ?
    C6B C1B C2B C3B . . . . -0.1(3) ?
    S1B C1B C2B C3B . . . . 179.48(15) ?
    C6B C1B C2B N1B . . . . -178.92(17) ?
    S1B C1B C2B N1B . . . . 0.6(2) ?
    C7B N1B C2B C3B . . . . 31.0(3) ?
    C7B N1B C2B C1B . . . . -150.1(2) ?
    C1B C2B C3B C4B . . . . 0.3(3) ?
    N1B C2B C3B C4B . . . . 179.12(19) ?
    C2B C3B C4B C5B . . . . -0.1(3) ?
    C3B C4B C5B C6B . . . . -0.3(3) ?
    C4B C5B C6B N2B . . . . 177.99(19) ?
    C4B C5B C6B C1B . . . . 0.6(3) ?
    C9B N2B C6B C5B . . . . -6.8(3) ?
    C9B N2B C6B C1B . . . . 170.72(19) ?
    C2B C1B C6B C5B . . . . -0.4(3) ?
    S1B C1B C6B C5B . . . . -179.92(15) ?
    C2B C1B C6B N2B . . . . -177.92(17) ?
    S1B C1B C6B N2B . . . . 2.5(2) ?
    C2B N1B C7B O1B . . . . -1.1(4) ?
    C2B N1B C7B C8B . . . . 179.78(19) ?
    O1B C7B C8B F3B . . . . 26.6(3) ?
    N1B C7B C8B F3B . . . . -154.2(2) ?
    O1B C7B C8B F2B . . . . -94.2(3) ?
    N1B C7B C8B F2B . . . . 85.0(2) ?
    O1B C7B C8B F1B . . . . 145.1(2) ?
    N1B C7B C8B F1B . . . . -35.7(3) ?
    C6B N2B C9B O2B . . . . 6.5(4) ?
    C6B N2B C9B C10B . . . . -170.46(18) ?
    O2B C9B C10B F5B' . . . . -45.7(5) ?
    N2B C9B C10B F5B' . . . . 131.6(5) ?
    O2B C9B C10B F6B . . . . 33.6(3) ?
    N2B C9B C10B F6B . . . . -149.1(3) ?
    O2B C9B C10B F4B . . . . 164.3(3) ?
    N2B C9B C10B F4B . . . . -18.5(4) ?
    O2B C9B C10B F4B' . . . . -178.9(4) ?
    N2B C9B C10B F4B' . . . . -1.6(5) ?
    O2B C9B C10B F6B' . . . . 70.8(4) ?
    N2B C9B C10B F6B' . . . . -111.9(4) ?
    O2B C9B C10B F5B . . . . -79.4(3) ?
    N2B C9B C10B F5B . . . . 97.9(3) ?
    S1B S2B C11B C12B . . . . 97.17(15) ?
    S1B S2B C11B C16B . . . . -84.67(16) ?
    C16B C11B C12B C13B . . . . 1.9(3) ?
    S2B C11B C12B C13B . . . . -179.90(16) ?
    C16B C11B C12B N3B . . . . -174.94(17) ?
    S2B C11B C12B N3B . . . . 3.3(2) ?
    C17B N3B C12B C13B . . . . 32.1(3) ?
    C17B N3B C12B C11B . . . . -151.1(2) ?
    C11B C12B C13B C14B . . . . -1.8(3) ?
    N3B C12B C13B C14B . . . . 174.96(19) ?
    C12B C13B C14B C15B . . . . 0.4(3) ?
    C13B C14B C15B C16B . . . . 0.8(3) ?
    C14B C15B C16B C11B . . . . -0.7(3) ?
    C14B C15B C16B N4B . . . . 177.97(19) ?
    C12B C11B C16B C15B . . . . -0.7(3) ?
    S2B C11B C16B C15B . . . . -178.83(15) ?
    C12B C11B C16B N4B . . . . -179.36(17) ?
    S2B C11B C16B N4B . . . . 2.5(2) ?
    C19B N4B C16B C15B . . . . -2.0(3) ?
    C19B N4B C16B C11B . . . . 176.69(19) ?
    C12B N3B C17B O3B . . . . 5.0(4) ?
    C12B N3B C17B C18B . . . . -173.19(18) ?
    O3B C17B C18B F8B . . . . -82.9(3) ?
    N3B C17B C18B F8B . . . . 95.5(2) ?
    O3B C17B C18B F9B . . . . 36.4(3) ?
    N3B C17B C18B F9B . . . . -145.18(18) ?
    O3B C17B C18B F7B . . . . 157.0(2) ?
    N3B C17B C18B F7B . . . . -24.6(3) ?
    C16B N4B C19B O4B . . . . 4.9(4) ?
    C16B N4B C19B C20B . . . . -172.29(18) ?
    O4B C19B C20B F12B . . . . -71.4(2) ?
    N4B C19B C20B F12B . . . . 106.10(19) ?
    O4B C19B C20B F10B . . . . 167.8(2) ?
    N4B C19B C20B F10B . . . . -14.7(3) ?
    O4B C19B C20B F11B . . . . 46.7(3) ?
    N4B C19B C20B F11B . . . . -135.85(18) ?
loop_
    _geom_hbond_atom_site_label_D
    _geom_hbond_atom_site_label_H
    _geom_hbond_atom_site_label_A
    _geom_hbond_site_symmetry_A
    _geom_hbond_distance_DH
    _geom_hbond_distance_HA
    _geom_hbond_distance_DA
    _geom_hbond_angle_DHA
    N1A H1AN O4B . 0.89(3) 2.19(3) 2.988(2) 149(2)
    N2A H2AN S1A . 0.84(3) 2.42(3) 2.9425(18) 121(2)
    N2A H2AN S2A . 0.84(3) 2.96(3) 3.4543(18) 120(2)
    N2A H2AN F4A . 0.84(3) 2.16(3) 2.574(4) 110(2)
    N2A H2AN F4A' . 0.84(3) 2.19(3) 2.600(5) 110(2)
    N3A H3AN O1A 2_545 0.84(3) 2.12(3) 2.857(2) 146(2)
    N4A H4AN S2A . 0.83(3) 2.52(3) 2.9697(19) 116(2)
    N4A H4AN F12C . 0.83(3) 2.21(3) 2.643(4) 113(2)
    C5A H5A O2A . 0.95 2.34 2.952(3) 121.5
    C13A H13A F5B' 2_645 0.95 2.54 3.207(4) 127.1
    C15A H15A O4A . 0.95 2.25 2.883(3) 122.9
    N1B H1BN O2A 4_675 0.80(3) 2.42(3) 2.983(2) 128(2)
    N2B H2BN S1B . 0.84(3) 2.51(3) 2.9892(18) 117(2)
    N2B H2BN F4B . 0.84(3) 2.23(3) 2.657(4) 112(2)
    N2B H2BN F4B' . 0.84(3) 2.13(3) 2.574(7) 113(2)
    N3B H3BN O1B 2_655 0.79(3) 2.24(3) 2.848(2) 135(3)
    N4B H4BN S2B . 0.85(3) 2.53(3) 2.9936(17) 116(2)
    N4B H4BN F10B . 0.85(3) 2.20(3) 2.634(2) 112(2)
    N4B H4BN O3B 2_655 0.85(3) 2.47(3) 3.032(2) 125(2)
    C5B H5B O2B . 0.95 2.27 2.896(3) 122.4
    C15B H15B O3A . 0.95 2.56 3.229(3) 127.8
    C15B H15B O4B . 0.95 2.27 2.898(3) 122.8
_shelx_hkl_file
;
  -1   0   0 -1.5254  0.1896   3
   1   0   0 -1.7958  0.1347   6
   1   0   0 -1.9116  0.1566   5
   1   0   0 -2.0684  0.1460   4
   1   0   0 -2.2696  0.1189   1
  -1   0   0 -2.4814  0.1043   6
  -2   0   0 2072.41   76.91   3
   2   0   0 1867.45   66.20   5
   2   0   0 1809.94   62.12   4
   2   0   0 1840.92   62.26   1
  -2   0   0 1847.20   58.42   6
   3   0   0 -3.7432  0.4013   1
   3   0   0 -4.6303  0.3787   5
   3   0   0 -5.1494  0.3772   4
  -3   0   0 -4.3442  0.5060   3
  -3   0   0 -4.8233  0.3343   6
   4   0   0 370.775  13.084   5
  -4   0   0 333.552  15.180   3
   4   0   0 356.272  12.349   4
   4   0   0 369.707  12.339   1
  -4   0   0 364.434  11.569   6
   5   0   0 -0.9181  0.5291   1
   5   0   0 -2.1644  0.5224   4
   5   0   0 -1.5375  0.5347   5
  -5   0   0 -2.0723  0.4564   6
  -5   0   0 -1.3314  0.6301   3
  -5   0   0 -0.8555  0.1741   2
   6   0   0 4117.19  140.02   5
   6   0   0 4029.27  131.59   1
  -6   0   0 3642.92  162.45   3
   6   0   0 4000.26  131.47   4
  -6   0   0 4219.90  123.50   6
   7   0   0 -0.5821  0.6348   4
   7   0   0 -0.2887  0.5397   1
  -7   0   0 0.41618 0.77695   3
   7   0   0 1.20217 0.72509   5
  -7   0   0 0.59777 0.55659   6
  -8   0   0 2375.40   97.61   3
   8   0   0 2519.76   79.08   1
  -8   0   0 2454.67   74.13   6
   8   0   0 2265.23   83.95   5
   8   0   0 2325.61   78.96   4
   9   0   0 0.59541 0.92909   4
  -9   0   0 0.13960 0.71721   6
  -9   0   0 1.60444 1.18415   3
   9   0   0 -0.5878  0.7104   1
   9   0   0 2.00748 0.95621   5
  10   0   0 1256.32   43.29   5
 -10   0   0 1085.29   50.20   3
  10   0   0 1268.60   40.85   1
 -10   0   0 1263.16   38.25   6
  10   0   0 1180.09   40.79   4
 -11   0   0 -0.4879  0.7881   6
  11   0   0 2.55207 0.99012   5
  11   0   0 0.11737 1.10268   4
 -11   0   0 2.86603 1.31564   3
  11   0   0 -0.0557  0.9012   1
 -12   0   0 142.703   7.420   3
  12   0   0 139.813   5.978   1
 -12   0   0 136.958   5.539   6
  12   0   0 132.868   6.118   5
  12   0   0 134.833   6.003   4
  13   0   0 -0.0669  0.9374   1
 -13   0   0 1.02778 1.45989   3
  13   0   0 1.24963 1.16495   4
  13   0   0 3.05434 1.22239   5
  14   0   0 38.6510  2.9827   4
  14   0   0 39.6502  3.0018   5
 -14   0   0 37.6986  3.4919   3
  14   0   0 41.3453  3.0577   1
 -15   0   0 0.90189 1.67397   3
  15   0   0 -0.1086  1.2389   5
  15   0   0 1.37336 1.51263   4
  15   0   0 0.24159 1.25868   1
  16   0   0 4.41115 1.78347   4
  16   0   0 0.73739 1.32622   1
  16   0   0 3.64283 1.69041   5
 -16   0   0 3.13252 2.26643   3
  17   0   0 -0.6406  1.5242   1
  17   0   0 0.99691 1.67762   4
 -17   0   0 1.31809 2.15021   3
  17   0   0 1.48639 1.51604   5
  18   0   0 -0.0626  1.4449   1
 -18   0   0 -1.0276  1.9444   3
  18   0   0 0.54533 1.81681   4
  18   0   0 -0.9121  1.5303   5
 -19   0   0 0.17782 2.34469   3
  19   0   0 -1.1856  1.5513   5
  19   0   0 -1.5766  1.5244   1
  19   0   0 0.03757 1.77265   4
 -20   0   0 134.490   8.874   3
  20   0   0 154.446   7.564   1
  20   0   0 146.637   7.557   5
  20   0   0 156.494   7.667   4
 -21   0   0 0.12824 2.32366   3
  21   0   0 -0.4322  1.7368   1
  21   0   0 -0.1723  2.0505   4
  21   0   0 -2.9608  1.6140   5
  22   0   0 24.9796  3.2935   5
  22   0   0 16.7598  2.9048   1
 -22   0   0 20.7798  4.1109   3
  22   0   0 26.0845  3.5177   4
  23   0   0 -0.0644  1.9839   1
  23   0   0 2.12201 2.02417   5
  23   0   0 0.51835 2.35653   4
 -23   0   0 0.53647 2.88539   3
  24   0   0 2.92695 2.52646   4
  24   0   0 4.67333 2.13725   5
 -24   0   0 2.54901 3.18641   3
  24   0   0 6.39576 2.47908   1
 -25   0   0 -1.0581  3.3767   3
  25   0   0 2.16453 2.35003   1
  25   0   0 0.51818 2.41260   4
  25   0   0 1.50805 2.26267   5
   0  -1   0 -2.6547  0.1718   5
   0   1   0 -2.2198  0.1461   1
   0   1   0 -1.7644  0.1507   4
   0   1   0 -1.5809  0.2233   2
   0   1   0 -2.1301  0.1384   6
   1  -1   0 1.66535 0.28557   5
   1  -1   0 1.80305 0.28343   1
   1   1   0 1.90822 0.25192   5
  -1   1   0 2.04704 0.26429   6
   1   1   0 1.33060 0.32408   3
   1   1   0 2.38990 0.30463   4
  -1   1   0 1.67113 0.36131   3
   1   1   0 1.96943 0.25935   2
  -1   1   0 1.56671 0.25553   2
   2  -1   0 126.475   4.674   5
   2  -1   0 127.166   4.318   4
   2  -1   0 133.173   4.471   1
   2   1   0 125.792   4.449   4
   2   1   0 121.523   5.376   3
  -2   1   0 126.634   4.170   6
   2   1   0 125.067   4.609   5
  -2   1   0 128.643   4.374   2
   2   1   0 131.540   4.342   2
  -2   1   0 105.671   5.412   3
   2   1   0 128.598   4.305   1
   2   1   0 128.009   4.046   6
  -3  -1   0 208.087   8.858   3
   3  -1   0 199.364   7.643   5
   3  -1   0 210.825   7.142   4
   3  -1   0 202.540   7.270   1
  -3   1   0 211.484   7.115   2
   3   1   0 205.513   7.095   1
   3   1   0 210.066   7.605   5
   3   1   0 212.894   7.300   4
   3   1   0 204.700   6.665   6
  -3   1   0 219.034   6.846   6
   4  -1   0 65.5960  2.7640   1
  -4  -1   0 65.1219  3.2540   3
   4  -1   0 66.1006  2.8674   5
  -4  -1   0 67.6772  2.3598   2
   4  -1   0 66.8982  2.6282   4
   4   1   0 65.6588  2.7943   4
   4   1   0 62.9005  2.7735   5
  -4   1   0 61.7255  2.5677   6
   4   1   0 67.3562  2.4356   6
  -4   1   0 67.9352  2.4665   2
  -4   1   0 68.8443  3.4139   3
   4   1   0 66.5826  2.5679   1
  -5  -1   0 452.864  19.269   3
   5  -1   0 427.903  16.583   5
   5  -1   0 481.785  15.621   4
  -5  -1   0 469.288  15.373   2
  -5   1   0 423.271  19.309   3
   5   1   0 481.020  14.605   6
   5   1   0 466.549  16.563   5
  -5   1   0 477.913  14.777   6
   5   1   0 480.136  15.563   1
   5   1   0 433.868  15.707   4
  -5   1   0 465.307  15.414   2
  -6  -1   0 97.2161  5.0813   3
   6  -1   0 105.809   4.184   4
   6  -1   0 110.004   4.420   5
   6  -1   0 105.012   4.254   1
  -6  -1   0 101.358   3.636   2
  -6   1   0 109.779   3.774   2
   6   1   0 106.470   4.085   1
   6   1   0 99.6430  4.3008   5
  -6   1   0 112.899   4.027   6
   6   1   0 103.911   4.302   4
   6   1   0 110.532   3.848   6
  -7  -1   0 1325.65   45.38   2
   7  -1   0 1344.14   45.43   1
  -7  -1   0 1402.96   55.96   3
   7  -1   0 1334.25   45.25   4
   7  -1   0 1342.30   48.18   5
  -7   1   0 1417.22   45.09   2
   7   1   0 1375.24   45.25   1
  -7   1   0 1461.67   56.13   3
   7   1   0 1337.17   42.43   6
   7   1   0 1397.55   45.44   4
  -7   1   0 1324.60   42.58   6
   7   1   0 1270.85   48.08   5
   8  -1   0 3059.66  105.92   4
   8  -1   0 3104.86  112.88   5
  -8  -1   0 3297.20  131.07   3
   8  -1   0 3209.59  106.21   1
  -8   1   0 3304.29   99.66   6
   8   1   0 3168.95  112.82   5
   8   1   0 3198.77  106.14   4
  -8   1   0 3133.16  131.11   3
   8   1   0 3313.13   99.51   6
   8   1   0 3273.26  106.04   1
  -8   1   0 3316.71  106.16   2
   9  -1   0 6.10962 1.18311   5
  -9  -1   0 5.30101 1.38251   3
   9  -1   0 8.50920 1.27510   1
   9  -1   0 6.54637 1.15605   4
  -9   1   0 7.52127 1.46994   3
   9   1   0 8.44864 1.13543   1
   9   1   0 5.55839 0.87281   6
   9   1   0 6.88993 1.24439   4
  -9   1   0 7.40867 0.57922   2
  -9   1   0 7.84455 1.14537   6
   9   1   0 7.38363 1.12520   5
  10  -1   0 98.4037  4.3879   4
  10  -1   0 91.4449  4.4111   1
 -10  -1   0 93.6799  5.2166   3
  10  -1   0 98.5689  4.5586   5
  10   1   0 96.8188  3.9343   6
  10   1   0 89.0038  4.3924   4
 -10   1   0 96.8469  5.4630   3
 -10   1   0 98.2510  3.4082   2
  10   1   0 94.2752  4.2232   1
  10   1   0 95.7790  4.4141   5
 -10   1   0 93.8868  4.0642   6
 -11  -1   0 61.5896  4.1502   3
  11  -1   0 64.2443  3.4105   4
  11  -1   0 61.1083  3.4787   1
  11  -1   0 64.8603  3.5161   5
 -11   1   0 70.0639  4.4573   3
  11   1   0 68.7223  3.6070   4
 -11   1   0 65.0414  3.2018   6
  11   1   0 65.3720  3.3325   1
  11   1   0 64.8159  3.4329   5
  11   1   0 62.0301  3.0010   6
  12  -1   0 556.038  21.883   5
  12  -1   0 604.640  20.946   1
  12  -1   0 547.256  20.664   4
 -12  -1   0 633.935  25.604   3
  12   1   0 608.572  21.898   5
 -12   1   0 689.880  26.074   3
  12   1   0 566.552  19.332   6
 -12   1   0 575.221  19.477   6
  12   1   0 557.326  20.610   1
  12   1   0 572.259  20.903   4
  13  -1   0 15.2217  1.9536   1
 -13  -1   0 12.2949  2.1874   3
  13  -1   0 18.6452  2.0623   4
  13  -1   0 16.9430  2.0073   5
  13   1   0 19.7579  1.9847   5
  13   1   0 16.1450  1.8387   1
 -13   1   0 14.4212  2.2796   3
  13   1   0 17.0249  2.0758   4
  14  -1   0 1185.63   41.24   1
  14  -1   0 1217.36   41.10   4
 -14  -1   0 1340.63   50.94   3
  14  -1   0 1156.52   43.47   5
  14   1   0 1176.33   41.00   1
  14   1   0 1170.68   43.45   5
 -14   1   0 1157.10   50.66   3
  14   1   0 1228.18   41.30   4
  15  -1   0 2.10637 1.53921   5
 -15  -1   0 4.74115 2.13198   3
  15  -1   0 2.53357 1.63888   4
  15  -1   0 3.42085 1.64925   1
  15   1   0 4.25838 1.58047   1
  15   1   0 4.85276 1.47838   5
  15   1   0 3.00969 1.60984   4
 -15   1   0 5.12679 1.96864   3
 -16  -1   0 1149.79   47.26   3
  16  -1   0 1176.12   38.42   4
  16  -1   0 1110.90   40.50   5
  16  -1   0 1027.26   38.33   1
  16   1   0 1083.82   38.42   4
  16   1   0 1138.74   38.31   1
  16   1   0 1122.82   40.46   5
 -16   1   0 1056.85   47.13   3
  17  -1   0 148.750   7.163   4
  17  -1   0 148.284   7.249   5
  17  -1   0 161.922   7.295   1
 -17  -1   0 155.128   8.770   3
 -17   1   0 142.632   8.715   3
  17   1   0 140.144   7.141   4
  17   1   0 143.919   6.951   1
  17   1   0 158.443   7.322   5
 -18  -1   0 230.468  11.996   3
  18  -1   0 229.059  10.056   1
  18  -1   0 234.926   9.931   4
  18  -1   0 233.269  10.223   5
  18   1   0 238.085  10.211   5
 -18   1   0 224.250  12.196   3
  18   1   0 216.254   9.962   4
  18   1   0 239.163   9.868   1
  19  -1   0 15.9102  2.6705   1
  19  -1   0 20.9288  2.9964   4
 -19  -1   0 13.9296  3.2562   3
  19  -1   0 17.5895  2.8173   5
  19   1   0 19.4100  2.6834   1
  19   1   0 19.1676  2.6983   5
 -19   1   0 15.7763  3.3186   3
  19   1   0 21.4657  3.0567   4
 -20  -1   0 3.26036 2.74514   3
  20  -1   0 9.20005 2.38876   4
  20  -1   0 7.36888 2.40520   1
  20  -1   0 7.71814 2.37560   5
 -20   1   0 4.17618 2.64643   3
  20   1   0 9.75807 2.19132   5
  20   1   0 6.84571 2.07145   1
  20   1   0 10.4533  2.5331   4
  21  -1   0 117.957   6.850   4
  21  -1   0 128.974   6.998   5
  21  -1   0 109.609   6.644   1
 -21  -1   0 127.819   8.448   3
 -21   1   0 125.695   8.338   3
  21   1   0 122.521   6.666   5
  21   1   0 120.143   6.651   1
  21   1   0 123.046   6.914   4
  22  -1   0 60.3391  4.9818   1
  22  -1   0 64.6799  4.9605   5
 -22  -1   0 65.3535  5.7848   3
  22  -1   0 70.3782  5.2307   4
 -22   1   0 70.7395  6.4993   3
  22   1   0 70.0135  4.9657   5
  22   1   0 66.5077  4.9015   1
  22   1   0 70.0809  5.3015   4
  23  -1   0 8.11136 2.56168   1
  23  -1   0 12.6508  2.8453   5
 -23  -1   0 12.2992  3.6471   3
  23  -1   0 8.03223 2.74566   4
  23   1   0 10.5193  2.6006   5
 -23   1   0 4.03777 3.18529   3
  23   1   0 8.78950 2.85463   4
  23   1   0 10.5970  2.5011   1
 -24  -1   0 40.7461  5.3743   3
  24  -1   0 46.5036  4.6289   4
  24  -1   0 40.5457  4.1380   5
  24  -1   0 45.3698  4.4872   1
  24   1   0 46.0811  4.2911   1
  24   1   0 43.6027  4.0824   5
  24   1   0 39.2646  4.5417   4
 -24   1   0 33.1854  5.1888   3
  25  -1   0 15.9512  3.5575   4
  25  -1   0 17.7996  3.2069   5
 -25  -1   0 13.7532  4.2869   3
  25  -1   0 16.5334  3.4339   1
  25   1   0 13.4124  3.0900   1
  25   1   0 15.2059  3.6622   4
 -25   1   0 14.8687  4.4239   3
  25   1   0 15.8838  3.1009   5
   0  -2   0 1967.04   70.59   5
   0   2   0 2071.64   66.53   1
   0   2   0 2043.20   62.48   6
   0   2   0 2005.70   81.96   3
   0   2   0 1964.11   66.54   4
   1  -2   0 242.673   8.690   5
  -1   2   0 237.304   7.629   6
   1   2   0 236.739   7.679   6
  -1   2   0 244.855   8.252   2
  -1   2   0 221.053   8.119   1
   1   2   0 230.566   8.146   1
   1   2   0 234.986   8.096   4
   1   2   0 223.667   8.633   5
  -1   2   0 239.370  10.139   3
   1   2   0 227.349  10.060   3
   1   2   0 239.639   8.221   2
   2  -2   0 199.461   7.686   5
   2  -2   0 214.642   7.156   4
   2  -2   0 203.921   7.272   1
  -2   2   0 212.898   7.289   2
  -2   2   0 207.973   6.814   6
   2   2   0 204.487   7.238   4
   2   2   0 210.327   7.237   2
   2   2   0 199.347   7.602   5
   2   2   0 226.243   8.928   3
   3  -2   0 115.301   4.166   4
   3  -2   0 119.010   4.678   5
  -3   2   0 125.365   4.219   6
   3   2   0 118.711   3.876   6
   3   2   0 120.995   4.323   2
   3   2   0 115.882   4.464   4
  -3   2   0 119.577   4.380   2
   3   2   0 121.602   5.362   3
   3   2   0 120.688   4.563   5
   3   2   0 116.056   4.114   1
   4  -2   0 4.19683 0.55453   4
   4  -2   0 1.67544 0.68643   1
   4  -2   0 3.01600 0.70146   5
  -4  -2   0 1.28151 0.71689   3
  -4   2   0 2.75920 0.55781   2
  -4   2   0 1.67569 0.63254   6
  -4   2   0 2.89973 0.93916   3
   4   2   0 2.19425 0.70148   4
   4   2   0 2.14853 0.38860   6
   4   2   0 3.06786 0.57405   5
   4   2   0 2.84021 0.47873   2
   4   2   0 1.67978 0.40745   1
   5  -2   0 58.4596  2.4682   4
   5  -2   0 57.9094  2.8209   5
   5  -2   0 62.5585  2.7853   1
  -5  -2   0 60.4718  2.3183   2
  -5  -2   0 57.0420  3.1640   3
   5   2   0 60.7902  2.2571   6
   5   2   0 56.6996  2.7373   4
   5   2   0 59.4828  2.6426   5
  -5   2   0 62.0983  2.4597   2
  -5   2   0 64.6004  2.6173   6
   5   2   0 58.2143  2.3733   1
  -5   2   0 67.0877  3.5012   3
  -6  -2   0 270.398   9.425   2
  -6  -2   0 293.324  12.112   3
   6  -2   0 283.417  10.495   5
   6  -2   0 276.193  10.008   1
   6  -2   0 266.582   9.684   4
  -6   2   0 288.883   9.396   6
   6   2   0 266.068  10.306   5
   6   2   0 262.218   9.962   4
   6   2   0 281.613   9.041   6
  -6   2   0 288.188   9.627   2
   6   2   0 284.834   9.626   1
   7  -2   0 888.404  31.668   5
  -7  -2   0 814.410  36.635   3
   7  -2   0 893.589  29.630   4
   7  -2   0 905.220  29.991   1
  -7  -2   0 895.102  29.347   2
   7   2   0 880.272  29.565   1
  -7   2   0 909.201  29.533   2
   7   2   0 878.220  31.535   5
   7   2   0 916.531  29.982   4
  -7   2   0 850.663  28.047   6
   7   2   0 897.590  27.749   6
   8  -2   0 366.397  14.067   5
   8  -2   0 365.214  13.399   1
  -8  -2   0 351.867  16.196   3
  -8  -2   0 376.380  12.578   2
   8  -2   0 377.375  13.117   4
   8   2   0 381.982  12.209   6
  -8   2   0 377.781  12.549   6
   8   2   0 357.863  13.886   5
  -8   2   0 391.250  12.813   2
   8   2   0 363.118  13.008   1
   8   2   0 358.031  13.392   4
  -8   2   0 434.262  16.672   3
   9  -2   0 4.37511 1.20067   1
  -9  -2   0 2.96705 1.21526   3
   9  -2   0 1.36561 0.93533   4
  -9  -2   0 3.45835 0.42302   2
   9  -2   0 4.91105 1.15284   5
   9   2   0 4.14144 0.89977   1
  -9   2   0 4.14304 0.63915   2
  -9   2   0 3.55148 1.36278   3
   9   2   0 4.51128 1.02881   5
   9   2   0 4.03083 0.80745   6
   9   2   0 2.57154 1.09624   4
  -9   2   0 2.05965 0.94830   6
 -10  -2   0 67.2788  2.5854   2
  10  -2   0 74.3835  3.5318   4
 -10  -2   0 71.5797  4.2450   3
  10  -2   0 67.9768  3.6445   5
 -10   2   0 70.1217  2.8543   2
  10   2   0 73.9124  3.6272   5
  10   2   0 73.7509  3.3777   1
  10   2   0 74.9640  3.7629   4
 -10   2   0 70.5411  3.4509   6
 -10   2   0 77.7554  4.6678   3
  10   2   0 78.3184  3.1709   6
  11  -2   0 0.08420 0.98067   4
  11  -2   0 4.91400 1.38108   5
 -11  -2   0 3.43383 1.32320   3
  11  -2   0 2.27955 1.18664   1
  11   2   0 4.18681 1.11886   5
  11   2   0 4.53592 0.89536   6
 -11   2   0 2.90177 1.04986   6
 -11   2   0 2.85280 0.58281   2
  11   2   0 2.08029 0.91436   1
 -11   2   0 4.70618 1.59885   3
  11   2   0 1.02539 1.10447   4
  12  -2   0 195.038   8.385   5
  12  -2   0 191.267   8.159   1
 -12  -2   0 204.103   9.816   3
  12  -2   0 211.858   7.981   4
 -12   2   0 177.123   9.805   3
  12   2   0 197.703   8.228   4
  12   2   0 209.211   7.859   1
  12   2   0 196.701   7.279   6
 -12   2   0 214.206   7.715   6
  12   2   0 205.528   8.311   5
 -12   2   0 195.971   6.976   2
 -13  -2   0 188.915   9.890   3
  13  -2   0 185.486   8.276   1
  13  -2   0 198.733   8.105   4
  13  -2   0 207.995   8.657   5
 -13   2   0 234.689  10.520   3
  13   2   0 199.652   8.402   4
  13   2   0 195.903   7.967   1
 -13   2   0 192.521   7.715   6
  13   2   0 208.650   8.453   5
  14  -2   0 19.7858  2.2026   4
  14  -2   0 16.2881  2.1692   5
 -14  -2   0 19.2170  2.7364   3
  14  -2   0 14.8590  2.1467   1
  14   2   0 16.9018  2.1381   1
  14   2   0 21.5896  2.2016   5
 -14   2   0 15.4845  2.6642   3
  14   2   0 19.2570  2.5241   4
  15  -2   0 184.330   8.261   1
 -15  -2   0 216.484  10.019   3
  15  -2   0 195.865   8.490   5
  15  -2   0 190.561   8.070   4
  15   2   0 185.398   8.327   4
 -15   2   0 159.773   9.782   3
  15   2   0 193.978   8.361   5
  15   2   0 192.182   7.969   1
 -16  -2   0 73.5346  5.5149   3
  16  -2   0 67.2866  4.5104   5
  16  -2   0 72.0944  4.2727   4
  16  -2   0 78.9740  4.5963   1
  16   2   0 72.1956  4.1730   1
 -16   2   0 72.0140  5.4443   3
  16   2   0 72.1558  4.3803   5
  16   2   0 65.5012  4.5447   4
  17  -2   0 45.8985  3.5805   5
  17  -2   0 38.0525  3.5036   1
  17  -2   0 44.0944  3.4918   4
 -17  -2   0 43.5370  4.1315   3
  17   2   0 42.5448  3.6805   4
  17   2   0 40.4313  3.2143   1
  17   2   0 40.9504  3.2955   5
 -17   2   0 48.9140  4.5938   3
  18  -2   0 49.8503  3.9433   4
 -18  -2   0 60.8572  5.3695   3
  18  -2   0 61.4752  4.2593   5
  18  -2   0 56.7517  4.3767   1
  18   2   0 53.1301  4.3391   4
  18   2   0 65.2908  4.1026   1
  18   2   0 63.4177  4.2555   5
 -18   2   0 64.2790  5.6574   3
  19  -2   0 42.3173  3.8887   5
  19  -2   0 43.4504  3.7838   4
 -19  -2   0 37.0046  4.3767   3
  19  -2   0 35.9500  3.7247   1
  19   2   0 38.0419  3.4059   1
 -19   2   0 40.2580  4.4966   3
  19   2   0 39.1238  3.3772   5
  19   2   0 46.6567  4.0589   4
  20  -2   0 2.61714 1.95757   4
 -20  -2   0 -1.4521  2.3483   3
  20  -2   0 2.30834 1.82965   1
  20  -2   0 3.55148 2.16423   5
  20   2   0 3.58415 1.78308   5
  20   2   0 5.01550 1.89471   1
 -20   2   0 2.63460 2.77409   3
  20   2   0 5.71478 2.31568   4
  21  -2   0 5.38117 2.35095   4
 -21  -2   0 4.49985 2.84576   3
  21  -2   0 3.37797 2.21580   5
  21  -2   0 4.42907 2.27221   1
  21   2   0 5.34254 2.42726   4
  21   2   0 2.86559 1.89996   1
  21   2   0 5.80472 2.03480   5
 -21   2   0 -0.0960  2.7473   3
  22  -2   0 25.2676  3.5106   5
  22  -2   0 24.8807  3.5103   1
  22  -2   0 25.4532  3.3798   4
 -22  -2   0 23.1550  4.1268   3
  22   2   0 27.8807  3.2710   5
 -22   2   0 27.4571  4.2553   3
  22   2   0 25.6570  3.2221   1
  22   2   0 24.9061  3.7257   4
  23  -2   0 -3.5218  1.9900   4
  23  -2   0 1.86408 2.24687   1
  23  -2   0 3.59399 2.26537   5
 -23  -2   0 5.56578 3.24635   3
  23   2   0 0.76160 1.90591   5
  23   2   0 1.27011 2.27224   4
 -23   2   0 4.84059 3.23580   3
  23   2   0 2.61963 1.94813   1
  24  -2   0 3.62888 2.55103   4
 -24  -2   0 2.80974 3.02934   3
  24  -2   0 5.01696 2.35832   5
  24  -2   0 2.03673 2.21317   1
 -24   2   0 1.77281 3.30857   3
  24   2   0 1.05887 2.04982   1
  24   2   0 2.60507 1.98394   5
  24   2   0 1.71410 2.64545   4
  25  -2   0 3.34071 2.68412   1
 -25  -2   0 0.19312 3.21475   3
  25  -2   0 3.60892 2.52250   5
  25   2   0 2.00183 1.95231   5
  25   2   0 1.28440 2.68797   4
 -25   2   0 1.03328 3.80041   3
  25   2   0 -1.6672  1.9941   1
   0  -3   0 0.42410 0.51734   5
   0   3   0 1.23268 0.71706   3
   0   3   0 0.10429 0.33112   6
   0   3   0 0.40653 0.36276   1
   0   3   0 0.13743 0.31256   4
   0   3   0 0.92647 0.51316   2
   1  -3   0 23.1900  1.5133   5
  -1   3   0 23.1526  1.3412   1
   1   3   0 24.2354  1.0187   6
  -1   3   0 22.8541  1.4707   2
   1   3   0 23.6348  1.0925   1
   1   3   0 24.0506  1.4419   5
  -1   3   0 24.5760  1.2495   6
   1   3   0 24.4874  1.2769   4
   1   3   0 27.1900  1.7673   3
  -1   3   0 22.1981  1.8830   3
  -1   3   0 22.7372  0.9972   4
   1   3   0 22.2650  1.4426   2
   2  -3   0 3359.73  119.19   5
   2  -3   0 3573.01  112.01   1
   2   3   0 3330.01  119.16   5
  -2   3   0 3380.70  105.09   6
  -2   3   0 3427.86  112.40   2
   2   3   0 3474.43  112.37   2
  -2   3   0 3589.45  111.99   1
   2   3   0 3326.32  114.87   1
  -2   3   0 3184.21  138.36   3
   2   3   0 3315.25  107.96   6
   2   3   0 3456.45  138.34   3
   2   3   0 3438.34  111.82   4
   3  -3   0 2266.86   70.94   1
   3  -3   0 2211.80   75.44   5
   3   3   0 2233.82   75.34   5
   3   3   0 2180.56   71.04   2
   3   3   0 2122.54   68.04   6
   3   3   0 2141.70   87.45   3
  -3   3   0 1891.82   87.51   3
   3   3   0 2152.77   70.78   4
  -3   3   0 2068.09   66.49   6
  -3   3   0 2195.97   71.11   2
   4  -3   0 777.977  27.918   5
   4  -3   0 805.957  26.376   1
   4  -3   0 789.011  25.895   4
   4   3   0 770.513  27.755   5
   4   3   0 787.219  24.361   6
   4   3   0 758.469  32.281   3
  -4   3   0 786.471  26.302   2
   4   3   0 760.217  25.944   1
  -4   3   0 806.966  24.724   6
   4   3   0 785.628  26.204   2
   4   3   0 776.360  26.286   4
   5  -3   0 1.34105 0.73530   1
   5  -3   0 3.19335 0.55160   4
   5  -3   0 3.33381 0.81817   5
  -5   3   0 3.83236 1.10119   3
  -5   3   0 3.58054 0.77168   6
   5   3   0 1.63352 0.75821   4
  -5   3   0 2.94384 0.67501   2
   5   3   0 4.56262 0.71138   5
   5   3   0 4.23227 0.48822   1
   5   3   0 3.13274 0.88080   3
   5   3   0 3.11225 0.42856   6
   5   3   0 2.87883 0.58729   2
  -6  -3   0 2215.76   93.22   3
   6  -3   0 2302.41   80.43   5
   6  -3   0 2379.05   75.80   1
   6  -3   0 2297.58   75.21   4
   6   3   0 2281.34   70.61   6
   6   3   0 2241.94   80.24   5
  -6   3   0 2296.27   71.06   6
  -6   3   0 2317.16   75.67   2
   6   3   0 2222.03   75.62   4
   6   3   0 2223.65   75.24   1
   6   3   0 2329.02   75.53   2
  -6   3   0 2321.94   93.56   3
   7  -3   0 659.622  23.801   5
  -7  -3   0 667.939  21.971   2
   7  -3   0 656.923  22.064   4
  -7  -3   0 630.913  27.454   3
   7  -3   0 618.244  22.522   1
  -7   3   0 679.945  22.203   2
  -7   3   0 645.407  21.126   6
   7   3   0 677.930  20.645   6
   7   3   0 644.247  23.579   5
   7   3   0 654.987  22.555   4
   7   3   0 668.967  21.998   1
   8  -3   0 248.518   9.349   5
   8  -3   0 223.144   8.448   4
  -8  -3   0 227.354  10.615   3
  -8  -3   0 236.048   8.158   2
   8  -3   0 236.541   8.978   1
   8   3   0 238.795   9.091   5
  -8   3   0 236.114   8.365   6
  -8   3   0 242.815   8.437   2
   8   3   0 233.968   7.853   6
   8   3   0 243.266   8.399   1
   8   3   0 225.939   8.925   4
  -9  -3   0 174.723   6.119   2
   9  -3   0 181.832   6.637   4
  -9  -3   0 178.355   8.371   3
   9  -3   0 186.171   7.150   1
   9  -3   0 171.130   7.214   5
  -9   3   0 166.492   6.513   6
   9   3   0 173.279   6.071   6
   9   3   0 174.600   7.059   4
   9   3   0 180.118   7.078   5
  -9   3   0 148.422   8.424   3
   9   3   0 178.497   6.522   1
  -9   3   0 174.746   6.399   2
  10  -3   0 101.124   4.243   4
 -10  -3   0 103.193   5.444   3
 -10  -3   0 99.7710  3.5685   2
  10  -3   0 102.653   4.743   1
  10  -3   0 91.7793  4.6086   5
 -10   3   0 76.5639  5.3260   3
 -10   3   0 97.2366  3.8708   2
  10   3   0 96.8737  4.4582   5
  10   3   0 99.5023  3.8476   6
  10   3   0 93.6391  4.0687   1
  10   3   0 99.4020  4.6638   4
 -10   3   0 93.6263  4.2299   6
 -11  -3   0 1.49687 1.16869   3
  11  -3   0 4.24476 1.23844   1
 -11  -3   0 0.77939 0.40620   2
  11  -3   0 0.53564 0.93849   4
  11  -3   0 -0.3856  1.0427   5
 -11   3   0 1.11587 1.37255   3
  11   3   0 2.38297 0.86848   1
 -11   3   0 1.72214 0.64845   2
 -11   3   0 1.85234 0.99860   6
  11   3   0 1.79930 0.93162   5
  11   3   0 0.91870 1.10718   4
  11   3   0 1.27003 0.70421   6
 -12  -3   0 407.536  12.871   2
  12  -3   0 394.056  13.832   4
  12  -3   0 382.815  14.860   5
 -12  -3   0 361.973  17.075   3
  12  -3   0 377.974  14.275   1
 -12   3   0 348.441  17.253   3
  12   3   0 367.574  13.631   1
 -12   3   0 385.610  13.186   2
 -12   3   0 387.508  13.307   6
  12   3   0 393.219  12.813   6
  12   3   0 376.484  14.267   4
  12   3   0 386.463  14.608   5
 -13  -3   0 28.6092  2.8584   3
  13  -3   0 25.6371  2.2134   4
  13  -3   0 25.8555  2.5047   5
  13  -3   0 24.2038  2.5196   1
 -13   3   0 19.8023  2.8724   3
  13   3   0 24.8398  2.1958   5
  13   3   0 22.6464  1.9804   1
 -13   3   0 20.9877  2.1037   6
 -13   3   0 27.9244  1.5922   2
  13   3   0 25.2906  2.5766   4
  14  -3   0 1.26912 1.54177   5
  14  -3   0 0.02898 1.34802   1
  14  -3   0 -0.0675  1.2736   4
 -14  -3   0 4.97405 1.83440   3
 -14   3   0 -2.6506  1.7355   3
  14   3   0 2.29641 1.12756   5
  14   3   0 0.48147 1.07613   1
  14   3   0 0.88554 1.48551   4
  15  -3   0 216.460   9.225   5
 -15  -3   0 205.944  10.613   3
  15  -3   0 198.576   8.971   1
  15  -3   0 223.028   8.692   4
  15   3   0 202.560   8.420   1
  15   3   0 205.373   9.059   4
  15   3   0 224.167   9.029   5
 -15   3   0 189.420  10.722   3
  16  -3   0 33.7962  3.1619   5
  16  -3   0 28.1691  2.7156   4
  16  -3   0 27.3174  3.0044   1
 -16  -3   0 30.0459  3.4731   3
  16   3   0 29.7130  2.6000   1
  16   3   0 33.6035  2.8677   5
 -16   3   0 37.8606  3.9887   3
  16   3   0 26.0426  2.9854   4
  17  -3   0 2.62182 1.96014   5
  17  -3   0 -1.4535  1.3177   1
  17  -3   0 1.16680 1.56331   4
 -17  -3   0 -0.0823  1.9935   3
 -17   3   0 -1.0002  1.9403   3
  17   3   0 0.38520 1.61380   4
  17   3   0 1.80620 1.34475   1
  17   3   0 1.42242 1.36119   5
  18  -3   0 482.222  17.812   5
 -18  -3   0 428.442  20.371   3
  18  -3   0 446.270  16.579   4
  18  -3   0 432.881  17.057   1
  18   3   0 433.334  17.050   4
 -18   3   0 380.249  20.431   3
  18   3   0 456.237  17.401   5
  18   3   0 441.819  16.431   1
 -19  -3   0 145.973   8.956   3
  19  -3   0 155.418   7.260   4
  19  -3   0 148.176   7.630   5
  19  -3   0 151.881   7.609   1
  19   3   0 151.002   7.325   5
 -19   3   0 129.690   8.855   3
  19   3   0 138.226   7.574   4
  19   3   0 140.728   6.872   1
 -20  -3   0 122.415   7.780   3
  20  -3   0 128.162   6.722   5
  20  -3   0 113.651   6.613   1
  20  -3   0 118.459   6.364   4
 -20   3   0 96.5721  7.6427   3
  20   3   0 119.663   6.356   5
  20   3   0 108.704   5.929   1
  20   3   0 113.338   6.625   4
  21  -3   0 21.5387  3.2637   1
 -21  -3   0 21.2836  3.8185   3
  21  -3   0 18.4414  2.9090   4
  21  -3   0 14.4644  3.0091   5
 -21   3   0 14.3494  3.8486   3
  21   3   0 20.7847  2.7989   5
  21   3   0 19.7216  2.7170   1
  21   3   0 14.3406  3.0373   4
  22  -3   0 3.92842 2.28684   1
  22  -3   0 -0.0265  2.1164   4
 -22  -3   0 -2.3848  2.5121   3
  22  -3   0 -1.0062  2.1568   5
  22   3   0 2.53267 1.77661   1
  22   3   0 1.00436 2.20462   4
 -22   3   0 4.00074 2.88225   3
  22   3   0 -1.2094  1.6042   5
 -23  -3   0 48.5329  5.3738   3
  23  -3   0 31.7162  4.1279   1
  23  -3   0 40.9902  4.3094   5
  23   3   0 39.9086  3.8249   1
 -23   3   0 52.1692  5.9110   3
  23   3   0 48.5976  4.8958   4
  23   3   0 47.0586  4.0424   5
  24  -3   0 1.86987 2.14624   1
 -24  -3   0 -0.2536  3.0845   3
  24  -3   0 0.19714 2.25976   5
 -24   3   0 3.11567 3.20102   3
  24   3   0 0.46582 1.86463   1
  24   3   0 6.81238 2.88744   4
  24   3   0 0.13475 1.54961   5
   0  -4   0 2741.35   95.25   5
   0   4   0 2807.45   89.92   2
   0   4   0 2627.13   89.32   1
   0   4   0 2713.26   89.22   4
   0   4   0 2628.68  110.60   3
   0   4   0 2779.66   83.89   6
  -1  -4   0 3077.14  112.20   5
   1  -4   0 3157.07  112.26   5
  -1   4   0 3268.60   98.92   6
  -1   4   0 3252.41  105.93   2
  -1   4   0 3099.95  105.34   1
  -1   4   0 3321.14  130.44   3
  -1   4   0 3097.27  105.55   4
   1   4   0 3112.64  130.31   3
   1   4   0 3297.93  105.23   4
   1   4   0 3232.92  105.39   1
   1   4   0 3327.48   99.00   6
   1   4   0 3201.98  105.90   2
   2  -4   0 2687.78   94.72   5
   2   4   0 2695.17   88.79   4
   2   4   0 2679.40   89.15   1
   2   4   0 2676.66   83.74   6
  -2   4   0 2584.42  110.01   3
  -2   4   0 2868.62   88.98   1
   2   4   0 2702.91  109.93   3
  -2   4   0 2769.96   89.40   2
   2   4   0 2614.99   94.67   5
   2   4   0 2710.89   89.34   2
  -2   4   0 2704.39   83.47   6
   3  -4   0 1418.99   50.44   5
   3  -4   0 1474.16   47.43   1
   3   4   0 1411.71   58.46   3
   3   4   0 1416.30   47.30   4
   3   4   0 1427.57   47.76   1
  -3   4   0 1409.01   47.60   2
   3   4   0 1430.02   44.87   6
   3   4   0 1355.33   50.31   5
  -3   4   0 1455.73   58.69   3
  -3   4   0 1434.72   44.48   6
   3   4   0 1458.25   47.57   2
   4  -4   0 85.5431  3.7174   5
   4  -4   0 79.5372  3.5815   1
   4   4   0 75.5140  3.5153   5
  -4   4   0 83.8751  3.5145   2
   4   4   0 81.0215  2.6732   6
  -4   4   0 79.7443  2.8676   4
  -4   4   0 85.7329  3.3687   6
   4   4   0 83.6385  3.4517   2
  -4   4   0 79.4819  4.4668   3
   4   4   0 80.5970  2.8612   1
   4   4   0 82.1487  4.1953   3
   4   4   0 84.6764  3.5287   4
   5  -4   0 44.5669  2.5466   5
   5  -4   0 44.2058  1.7935   4
   5  -4   0 40.4341  2.4438   1
   5   4   0 43.6733  1.6993   1
   5   4   0 45.5429  2.1980   2
  -5   4   0 42.1339  2.3579   6
   5   4   0 46.5704  2.3070   5
   5   4   0 41.0581  1.5836   6
   5   4   0 38.4977  2.6974   3
  -5   4   0 43.1553  2.4075   2
  -5   4   0 40.9404  3.0640   3
   5   4   0 41.5874  2.4299   4
   6  -4   0 526.475  19.461   5
   6  -4   0 545.558  18.534   1
   6  -4   0 518.855  17.780   4
   6   4   0 523.963  16.648   6
   6   4   0 523.009  18.434   4
   6   4   0 516.475  22.410   3
   6   4   0 525.385  19.251   5
   6   4   0 542.783  17.758   1
  -6   4   0 558.659  22.927   3
  -6   4   0 534.038  18.289   2
   6   4   0 544.514  18.139   2
  -6   4   0 514.594  17.285   6
   7  -4   0 2.27917 0.63098   4
   7  -4   0 2.81143 0.97774   5
   7  -4   0 2.10621 0.90081   1
  -7  -4   0 3.36855 1.18857   3
   7   4   0 3.74995 1.03987   4
  -7   4   0 2.90987 0.79145   2
   7   4   0 2.65865 0.79193   5
   7   4   0 3.26575 0.53119   6
   7   4   0 3.36610 0.56926   1
  -7   4   0 1.19710 0.82562   6
  -7   4   0 1.72059 1.19284   3
  -8  -4   0 454.069  15.499   2
   8  -4   0 440.275  16.199   1
   8  -4   0 447.470  16.963   5
   8  -4   0 450.265  15.501   4
  -8  -4   0 438.919  19.501   3
  -8   4   0 472.613  15.803   2
   8   4   0 454.705  16.718   5
   8   4   0 449.918  16.163   4
   8   4   0 468.869  14.487   6
  -8   4   0 453.521  15.165   6
   8   4   0 457.356  15.432   1
  -9  -4   0 143.492   7.386   3
  -9  -4   0 152.118   5.512   2
   9  -4   0 158.190   5.771   4
   9  -4   0 152.525   6.516   5
   9  -4   0 143.328   6.335   1
   9   4   0 150.194   5.625   1
   9   4   0 151.768   5.273   6
  -9   4   0 140.004   7.677   3
  -9   4   0 145.223   5.789   2
  -9   4   0 147.814   5.903   6
   9   4   0 153.310   6.260   5
   9   4   0 158.383   6.467   4
  10  -4   0 191.916   7.719   1
  10  -4   0 189.004   7.884   5
 -10  -4   0 182.629   6.639   2
  10  -4   0 179.848   6.987   4
 -10  -4   0 174.007   8.924   3
 -10   4   0 196.130   9.531   3
  10   4   0 188.161   6.928   1
 -10   4   0 184.972   7.122   6
  10   4   0 186.588   7.659   4
  10   4   0 184.144   6.464   6
  10   4   0 189.984   7.603   5
 -10   4   0 187.831   6.993   2
  11  -4   0 113.340   5.792   5
 -11  -4   0 129.128   4.596   2
 -11  -4   0 115.058   6.572   3
  11  -4   0 125.084   5.757   1
  11  -4   0 125.491   5.164   4
  11   4   0 124.801   5.521   5
  11   4   0 125.719   5.760   4
 -11   4   0 120.208   5.268   6
 -11   4   0 131.714   4.988   2
  11   4   0 115.519   4.613   6
  11   4   0 125.626   5.027   1
  12  -4   0 138.936   5.644   4
 -12  -4   0 126.401   7.128   3
  12  -4   0 128.635   6.288   5
  12  -4   0 130.962   6.189   1
 -12  -4   0 134.909   4.879   2
 -12   4   0 138.521   7.706   3
  12   4   0 130.950   5.097   6
  12   4   0 133.930   6.206   4
 -12   4   0 136.284   5.750   6
 -12   4   0 135.898   5.280   2
  12   4   0 128.260   5.937   5
  12   4   0 135.265   5.474   1
 -13  -4   0 49.1669  3.8001   3
  13  -4   0 48.1953  2.9994   4
  13  -4   0 44.2191  3.4297   1
  13  -4   0 46.2879  3.3749   5
 -13   4   0 50.9549  3.2458   6
  13   4   0 48.5482  2.8630   1
  13   4   0 40.8826  3.3534   4
 -13   4   0 47.3064  2.5522   2
  13   4   0 48.6656  3.1545   5
 -13   4   0 56.9565  4.6128   3
  14  -4   0 199.050   8.496   5
 -14  -4   0 194.434   9.795   3
  14  -4   0 189.029   8.321   1
  14  -4   0 190.270   7.646   4
  14   4   0 182.286   8.067   5
 -14   4   0 160.330   9.792   3
  14   4   0 192.470   8.396   4
  14   4   0 192.786   7.561   1
  15  -4   0 84.9811  5.0638   1
  15  -4   0 89.8207  5.1584   5
  15  -4   0 88.8511  4.5934   4
 -15  -4   0 81.5427  5.6352   3
  15   4   0 86.3678  4.7014   5
  15   4   0 92.4272  5.1627   4
 -15   4   0 92.1481  6.4180   3
  15   4   0 84.5352  4.3686   1
 -16  -4   0 34.8261  3.7477   3
  16  -4   0 37.1680  3.4018   5
  16  -4   0 35.5894  2.9057   4
  16  -4   0 30.1032  3.2076   1
  16   4   0 34.2811  2.6852   1
  16   4   0 30.1903  3.2205   4
  16   4   0 38.5098  3.0018   5
 -16   4   0 36.6805  4.1798   3
  17  -4   0 245.211  10.469   1
  17  -4   0 231.341   9.645   4
 -17  -4   0 252.953  12.105   3
  17  -4   0 242.341  10.504   5
  17   4   0 233.633  10.084   5
 -17   4   0 214.572  12.380   3
  17   4   0 224.934   9.407   1
  17   4   0 219.661  10.159   4
  18  -4   0 10.9469  2.5795   5
  18  -4   0 10.7276  2.3176   4
  18  -4   0 7.05528 2.28494   1
 -18  -4   0 15.7992  3.0018   3
  18   4   0 11.1122  2.1253   5
  18   4   0 8.96647 2.01798   1
  18   4   0 9.81885 2.62569   4
 -18   4   0 9.69162 3.26782   3
  19  -4   0 2.56977 1.87676   4
  19  -4   0 1.67477 2.19791   5
 -19  -4   0 2.76349 2.33884   3
  19  -4   0 4.04679 2.01946   1
  19   4   0 1.31310 1.47489   1
  19   4   0 -0.6439  1.9291   4
 -19   4   0 2.95475 2.59318   3
  19   4   0 4.19666 1.78309   5
  20  -4   0 8.43341 2.46687   5
 -20  -4   0 15.2092  3.3685   3
  20  -4   0 8.46014 2.55582   1
  20   4   0 11.7000  2.3012   5
 -20   4   0 9.85045 3.49599   3
  20   4   0 12.4767  2.8050   4
  20   4   0 10.0785  2.0569   1
  21  -4   0 10.3682  2.7291   5
 -21  -4   0 6.80749 3.18936   3
 -21   4   0 7.58652 3.47049   3
  21   4   0 6.97865 2.12850   5
  21   4   0 12.9022  2.2616   1
  21   4   0 5.81633 2.64752   4
  22  -4   0 113.216   6.685   5
 -22  -4   0 96.5016  7.5192   3
 -22   4   0 82.8381  7.4180   3
  22   4   0 98.4055  6.4428   4
  22   4   0 92.9203  5.5824   1
  22   4   0 106.123   6.075   5
  23  -4   0 55.7436  5.0612   5
 -23  -4   0 59.2544  6.0785   3
  23   4   0 55.2773  5.2805   4
  23   4   0 64.7354  4.6286   5
  23   4   0 65.0952  4.5433   1
 -23   4   0 55.7500  6.2009   3
  24  -4   0 36.4448  4.3272   5
 -24  -4   0 34.5203  5.0754   3
 -24   4   0 35.2889  5.5665   3
  24   4   0 38.9287  4.6631   4
  24   4   0 33.6806  3.6634   1
  24   4   0 41.3808  3.9635   5
   0  -5   0 -0.5838  0.6810   5
   0   5   0 -0.8249  0.6479   2
   0   5   0 -0.5888  0.4200   4
   0   5   0 -0.7605  0.4708   1
   0   5   0 0.49935 0.99845   3
   0   5   0 -0.9741  0.4612   6
   1  -5   0 336.999  12.907   5
  -1  -5   0 343.277  12.886   5
  -1   5   0 355.172  11.623   4
  -1   5   0 331.873  11.961   1
  -1   5   0 347.878  15.141   3
  -1   5   0 348.491  11.222   6
   1   5   0 343.103  11.021   6
   1   5   0 347.264  15.066   3
  -1   5   0 342.368  12.347   2
   1   5   0 339.026  12.316   2
   1   5   0 353.869  11.870   4
   1   5   0 358.643  11.782   1
   2  -5   0 619.583  22.738   5
  -2   5   0 610.892  19.936   6
  -2   5   0 634.355  21.285   1
   2   5   0 627.619  20.894   1
   2   5   0 604.683  21.141   4
   2   5   0 631.626  19.611   6
   2   5   0 644.681  26.418   3
  -2   5   0 645.260  21.621   2
   2   5   0 638.061  21.564   2
  -2   5   0 644.198  26.565   3
   2   5   0 604.570  22.664   5
   3  -5   0 225.404   8.550   5
  -3   5   0 214.676   7.983   1
   3   5   0 211.009   7.895   4
   3   5   0 218.378   6.921   6
   3   5   0 225.990   9.854   3
  -3   5   0 205.826  10.015   3
   3   5   0 216.513   7.387   1
  -3   5   0 203.981   8.097   2
  -3   5   0 217.723   7.489   6
   3   5   0 235.505   8.476   5
   4  -5   0 44.2828  2.5028   1
   4  -5   0 43.0049  2.5738   5
   4   5   0 45.4063  2.4490   5
   4   5   0 44.8911  2.9236   3
   4   5   0 43.9963  1.6545   1
  -4   5   0 46.3094  2.2754   6
   4   5   0 44.5910  1.5336   6
   4   5   0 40.6697  2.3826   2
  -4   5   0 45.8645  3.2566   3
  -4   5   0 43.6034  2.4422   2
   4   5   0 44.2766  2.4442   4
   5  -5   0 0.47194 0.90428   5
   5  -5   0 -0.2891  0.7056   1
   5   5   0 0.92242 1.00253   3
   5   5   0 -0.3472  0.6734   5
   5   5   0 1.47751 0.84008   2
   5   5   0 0.15913 0.26140   6
  -5   5   0 0.02186 1.23754   3
  -5   5   0 0.87404 0.77251   6
  -5   5   0 0.06931 0.73093   2
   5   5   0 -0.1705  0.7456   4
   5   5   0 0.18343 0.25906   1
   6  -5   0 2031.71   72.14   5
   6  -5   0 2090.03   67.97   1
   6   5   0 2017.33   67.79   4
   6   5   0 2029.30   67.30   1
   6   5   0 1959.24   67.22   1
   6   5   0 2087.80   71.96   5
  -6   5   0 2043.72   63.73   6
  -6   5   0 2030.08   83.96   3
  -6   5   0 2105.57   68.02   2
   6   5   0 2026.60   83.54   3
  -6   5   0 2018.37   67.14   4
   6   5   0 2049.88   67.83   2
   7  -5   0 687.984  23.278   4
   7  -5   0 661.801  24.168   1
   7  -5   0 712.905  25.555   5
   7   5   0 697.964  23.277   1
  -7   5   0 709.143  24.009   2
   7   5   0 694.501  21.829   6
  -7   5   0 707.277  22.693   6
   7   5   0 706.927  24.154   4
   7   5   0 699.681  25.289   5
   7   5   0 710.048  29.449   3
   7   5   0 704.274  23.813   2
   8  -5   0 374.642  13.208   4
  -8  -5   0 385.708  13.491   2
  -8  -5   0 424.096  17.108   3
   8  -5   0 381.550  14.764   5
  -8   5   0 377.165  13.185   6
   8   5   0 386.918  12.343   6
  -8   5   0 386.819  13.771   2
   8   5   0 387.763  14.497   5
  -8   5   0 359.440  17.375   3
   8   5   0 398.791  14.120   4
   8   5   0 396.548  13.175   1
   9  -5   0 166.037   6.104   4
   9  -5   0 170.312   7.074   1
  -9  -5   0 155.968   7.997   3
  -9  -5   0 167.677   6.182   2
   9  -5   0 161.786   7.101   5
   9   5   0 154.564   6.846   4
  -9   5   0 168.042   6.491   6
   9   5   0 168.203   6.020   1
   9   5   0 168.216   6.840   5
   9   5   0 160.723   5.614   6
  -9   5   0 168.369   6.496   2
  10  -5   0 149.137   5.761   4
 -10  -5   0 146.612   5.646   2
  10  -5   0 144.060   6.713   5
 -10  -5   0 151.032   7.579   3
  10  -5   0 161.740   6.767   1
 -10   5   0 146.809   5.990   2
  10   5   0 146.912   5.276   6
 -10   5   0 154.266   8.201   3
 -10   5   0 148.229   6.129   6
  10   5   0 144.581   6.547   4
  10   5   0 148.181   5.660   1
  10   5   0 158.423   6.454   5
  11  -5   0 45.8727  3.0472   5
 -11  -5   0 31.2494  2.9579   3
  11  -5   0 39.7113  2.3113   4
 -11  -5   0 34.8723  1.9174   2
 -11   5   0 36.6720  2.3410   2
  11   5   0 34.9103  2.4929   5
  11   5   0 38.1180  2.1462   1
  11   5   0 35.1731  1.9803   6
 -11   5   0 37.0833  3.6171   3
  11   5   0 27.9708  2.6889   4
 -11   5   0 30.2257  2.5069   6
 -12  -5   0 113.200   6.616   3
  12  -5   0 117.721   5.836   5
  12  -5   0 125.444   6.023   1
 -12  -5   0 119.912   4.590   2
  12  -5   0 116.968   5.018   4
  12   5   0 123.151   5.874   4
 -12   5   0 124.592   5.032   2
 -12   5   0 118.127   7.300   3
  12   5   0 118.154   5.506   5
  12   5   0 115.958   4.562   6
  12   5   0 113.216   4.864   1
  13  -5   0 121.467   6.028   1
 -13  -5   0 117.289   6.878   3
  13  -5   0 118.895   5.201   4
  13  -5   0 114.904   5.956   5
 -13   5   0 106.402   7.177   3
  13   5   0 124.521   6.051   4
  13   5   0 115.498   4.683   6
 -13   5   0 122.738   5.035   2
  13   5   0 121.114   5.651   5
  13   5   0 122.866   5.126   1
 -13   5   0 123.735   5.592   6
  14  -5   0 752.026  27.459   5
 -14  -5   0 734.094  31.587   3
  14  -5   0 722.788  25.184   4
  14  -5   0 763.738  26.339   1
  14   5   0 753.182  25.163   1
  14   5   0 708.688  26.094   4
 -14   5   0 652.178  31.947   3
  14   5   0 754.442  27.052   5
 -14   5   0 714.573  24.413   6
  15  -5   0 158.938   7.734   1
  15  -5   0 170.137   6.946   4
 -15  -5   0 152.573   8.883   3
  15  -5   0 175.836   7.958   5
 -15   5   0 154.700   9.327   3
  15   5   0 152.127   7.602   4
  15   5   0 172.599   7.503   5
  15   5   0 165.966   6.815   1
  16  -5   0 118.390   6.498   1
  16  -5   0 118.078   5.695   4
 -16  -5   0 119.127   7.435   3
  16  -5   0 121.063   6.486   5
  16   5   0 119.780   6.085   5
  16   5   0 118.263   5.532   1
  16   5   0 123.199   6.482   4
 -16   5   0 148.281   8.460   3
 -17  -5   0 22.8951  3.4208   3
  17  -5   0 21.9174  3.2546   5
  17  -5   0 27.0782  3.4136   1
  17   5   0 21.2625  3.0464   4
 -17   5   0 19.3158  3.8566   3
  17   5   0 24.5013  2.3799   1
  17   5   0 22.8956  2.6046   5
 -18  -5   0 18.6633  3.3173   3
  18  -5   0 17.7832  3.1138   5
 -18   5   0 19.8970  3.9284   3
  18   5   0 17.0327  2.4020   5
  18   5   0 17.6644  2.9620   4
  18   5   0 14.0946  2.1042   1
  19  -5   0 5.29150 2.57889   5
 -19  -5   0 6.84663 2.72457   3
  19   5   0 5.53920 1.88895   5
  19   5   0 9.38359 2.67801   4
  19   5   0 7.85696 1.77973   1
 -19   5   0 11.6801  3.5387   3
  20  -5   0 -2.5203  2.0193   5
 -20  -5   0 -1.0757  2.1459   3
  20   5   0 1.39669 1.44682   1
 -20   5   0 0.45395 2.83930   3
  20   5   0 0.56681 1.55197   5
  20   5   0 0.58822 1.85645   4
  21  -5   0 4.86557 2.43580   5
 -21  -5   0 8.77202 3.06861   3
 -21   5   0 3.94994 2.99114   3
  21   5   0 3.81820 1.75799   1
  21   5   0 6.09354 2.09275   5
  21   5   0 5.93264 2.57384   4
 -22  -5   0 8.59314 3.38747   3
  22  -5   0 10.4124  3.0710   5
  22   5   0 9.56616 2.34469   5
 -22   5   0 4.72651 3.59521   3
  22   5   0 12.9707  2.2865   1
  22   5   0 11.2542  3.0828   4
  23  -5   0 19.0373  3.5646   5
 -23  -5   0 10.4106  3.7692   3
 -23   5   0 8.13522 3.96707   3
  23   5   0 7.59411 2.93841   4
  23   5   0 16.5829  2.7926   5
  23   5   0 12.3792  2.4351   1
  24  -5   0 68.4865  5.7549   5
 -24  -5   0 66.2817  6.5793   3
 -24   5   0 52.5670  6.4773   3
  24   5   0 53.5576  5.4846   4
  24   5   0 68.8998  4.7622   1
   0  -6   0 10.2824  1.3567   5
   0   6   0 12.2257  1.0271   1
   0   6   0 12.0833  1.3897   2
   0   6   0 7.30427 1.52294   3
   0   6   0 13.9796  0.9512   4
   0   6   0 8.78872 0.87825   6
  -1  -6   0 939.332  33.258   5
   1  -6   0 919.299  33.275   5
  -1   6   0 949.702  29.143   6
   1   6   0 936.072  30.859   1
   1   6   0 923.431  28.948   6
   1   6   0 927.323  30.894   4
  -1   6   0 916.025  31.573   2
  -1   6   0 944.355  30.666   4
   1   6   0 924.351  38.706   3
  -1   6   0 901.098  38.750   3
  -1   6   0 872.346  31.020   1
   1   6   0 968.078  31.655   2
   2  -6   0 1009.74   36.29   5
  -2  -6   0 995.002  36.183   5
   2   6   0 1011.19   31.48   6
  -2   6   0 949.332  42.218   3
   2   6   0 1016.49   34.36   2
  -2   6   0 1036.75   31.87   6
   2   6   0 1026.49   33.57   1
  -2   6   0 1043.91   34.45   2
   2   6   0 1020.69   33.82   4
  -2   6   0 1024.30   33.97   1
   2   6   0 997.611  42.126   3
   3  -6   0 0.07112 0.99219   5
   3   6   0 2.57578 0.47003   1
  -3   6   0 0.54849 0.95584   2
  -3   6   0 -0.0772  0.7410   1
   3   6   0 1.40910 0.40823   6
   3   6   0 0.95726 0.91580   2
  -3   6   0 0.04700 1.32233   3
   3   6   0 3.54861 1.28876   3
   3   6   0 0.46920 0.89207   5
   3   6   0 1.78393 0.86226   4
  -3   6   0 1.89829 0.80405   6
   4  -6   0 12.5977  1.5667   5
   4   6   0 12.8627  0.7848   1
  -4   6   0 14.7812  1.9506   3
  -4   6   0 12.9836  1.3164   6
   4   6   0 12.3250  0.6999   6
   4   6   0 13.9848  1.3898   4
  -4   6   0 11.3774  1.4363   2
   4   6   0 11.9636  1.3729   2
   4   6   0 12.8186  1.6983   3
   4   6   0 14.4405  1.4981   5
   5  -6   0 6.85044 1.36156   5
   5  -6   0 7.10001 1.26540   1
   5   6   0 5.76300 1.18956   4
   5   6   0 6.24010 0.40016   6
   5   6   0 8.33510 1.20433   2
   5   6   0 4.38839 1.07960   5
  -5   6   0 5.16449 1.08271   6
  -5   6   0 5.85982 1.14938   2
  -5   6   0 6.99502 1.73869   3
   5   6   0 5.88431 0.44964   1
   5   6   0 5.16290 1.36932   3
   6  -6   0 548.847  20.545   5
   6  -6   0 572.703  19.501   1
  -6   6   0 540.244  24.092   3
  -6   6   0 551.751  18.216   6
   6   6   0 557.176  23.632   3
   6   6   0 553.759  18.460   1
   6   6   0 552.856  18.458   1
   6   6   0 550.289  19.259   2
   6   6   0 555.220  19.355   4
  -6   6   0 558.185  19.423   2
   6   6   0 553.452  20.366   5
   7  -6   0 163.080   6.855   1
   7  -6   0 162.297   7.137   5
  -7   6   0 175.330   6.455   6
   7   6   0 167.694   6.897   5
  -7   6   0 145.471   8.343   3
  -7   6   0 170.083   5.719   4
   7   6   0 166.319   5.725   1
   7   6   0 155.133   6.768   4
  -7   6   0 170.961   6.738   2
   7   6   0 174.771   8.084   3
   7   6   0 164.196   6.490   2
   7   6   0 163.370   5.708   1
   8  -6   0 -0.2498  1.0204   1
   8  -6   0 0.05647 1.09289   5
   8   6   0 0.96432 0.88255   5
   8   6   0 1.66007 0.51927   1
   8   6   0 -1.5096  0.8861   4
  -8   6   0 0.19223 0.87998   2
  -8   6   0 0.69315 0.48972   4
  -8   6   0 0.89210 0.96379   6
   8   6   0 0.36305 1.18262   3
  -8   6   0 1.04936 1.62457   3
   8   6   0 1.09951 0.78661   2
   8   6   0 1.35723 0.44609   1
   9  -6   0 212.417   8.714   5
   9  -6   0 205.352   8.435   1
  -9  -6   0 205.404   7.697   2
  -9  -6   0 203.589   9.901   3
   9   6   0 200.585   7.226   1
   9   6   0 209.364   8.384   5
   9   6   0 205.311   8.408   4
   9   6   0 210.015   7.275   1
  -9   6   0 205.856   7.355   4
  -9   6   0 203.773   7.848   6
  -9   6   0 210.847  10.539   3
  -9   6   0 198.769   7.994   2
  10  -6   0 243.846  10.166   1
  10  -6   0 247.697   9.087   4
 -10  -6   0 243.584  11.984   3
 -10  -6   0 259.492   9.334   2
  10  -6   0 251.257  10.526   5
 -10   6   0 260.033   9.581   6
  10   6   0 263.319   9.065   1
 -10   6   0 312.826  13.078   3
  10   6   0 243.330  10.104   4
  10   6   0 252.561  10.217   5
 -10   6   0 254.072   9.691   2
 -11  -6   0 2.50277 1.50658   3
  11  -6   0 0.66555 0.89065   4
  11  -6   0 2.57969 1.62966   5
 -11  -6   0 2.28801 0.85475   2
  11  -6   0 0.24548 1.48670   1
  11   6   0 2.51440 1.07750   5
 -11   6   0 2.69346 1.14669   2
 -11   6   0 0.52352 1.97054   3
  11   6   0 1.32798 0.67190   6
  11   6   0 2.11330 1.38386   4
  11   6   0 1.60614 0.79385   1
 -11   6   0 -1.2216  1.1584   6
  12  -6   0 211.999   9.199   5
  12  -6   0 219.414   9.065   1
 -12  -6   0 205.309  10.349   3
  12  -6   0 213.821   7.878   4
 -12  -6   0 218.205   7.776   2
 -12   6   0 186.954  10.862   3
  12   6   0 205.372   8.929   4
 -12   6   0 217.668   8.413   6
  12   6   0 207.220   7.246   6
  12   6   0 210.840   7.805   1
 -12   6   0 219.078   8.229   2
  12   6   0 201.203   8.732   5
 -13  -6   0 139.389   7.555   3
  13  -6   0 137.831   6.626   5
  13  -6   0 131.587   6.521   1
 -13   6   0 129.845   6.023   6
  13   6   0 134.200   5.405   1
 -13   6   0 133.882   5.673   2
  13   6   0 136.001   6.187   5
  13   6   0 133.966   4.977   6
  13   6   0 133.944   6.663   4
 -13   6   0 101.749   7.576   3
 -14  -6   0 111.221   6.790   3
  14  -6   0 115.577   6.196   5
 -14   6   0 119.565   7.631   3
  14   6   0 113.734   6.051   4
  14   6   0 108.907   5.532   5
 -14   6   0 105.457   5.431   6
  14   6   0 109.766   4.868   1
  15  -6   0 -2.3062  1.7287   5
 -15  -6   0 0.74066 1.99292   3
  15   6   0 0.83493 1.10351   1
  15   6   0 1.75409 1.31194   5
  15   6   0 -2.1677  1.4005   4
 -15   6   0 1.11857 2.08872   3
  16  -6   0 81.3950  5.4920   5
 -16  -6   0 86.7748  6.1510   3
  16   6   0 94.7719  4.4204   1
  16   6   0 87.9634  5.3814   4
  16   6   0 84.3683  4.9100   5
 -16   6   0 85.4158  6.7928   3
  17  -6   0 249.302  10.477   5
 -17  -6   0 216.385  11.485   3
  17   6   0 216.453   9.695   5
  17   6   0 229.944   8.866   1
  17   6   0 223.634  10.035   4
 -17   6   0 178.209  11.754   3
  18  -6   0 88.4868  5.7665   5
 -18  -6   0 88.1488  6.5111   3
  18   6   0 85.3237  5.1647   5
 -18   6   0 91.9012  7.2814   3
  18   6   0 87.7530  4.6456   1
  18   6   0 85.2385  5.6275   4
  19  -6   0 -0.9922  2.0870   5
 -19  -6   0 -2.6459  2.2226   3
 -19   6   0 0.04598 2.79032   3
  19   6   0 -3.0080  1.8506   4
  19   6   0 0.80416 1.60650   5
  19   6   0 0.85531 1.37023   1
  20  -6   0 213.021  10.512   5
 -20  -6   0 213.464  11.911   3
  20   6   0 206.356  10.232   4
  20   6   0 208.060   8.962   1
  20   6   0 218.018   9.942   5
 -20   6   0 221.648  12.753   3
  21  -6   0 4.62501 2.77192   5
 -21  -6   0 9.38137 3.14610   3
 -21   6   0 8.08054 3.60579   3
  21   6   0 6.04135 2.59687   4
  21   6   0 8.68576 1.97339   1
  21   6   0 9.21032 2.29411   5
 -22  -6   0 28.2344  4.4176   3
  22  -6   0 29.2627  4.0146   5
  22   6   0 32.9530  4.2489   4
  22   6   0 35.3829  3.2009   1
 -22   6   0 25.4011  5.0194   3
  23  -6   0 3.25051 2.68970   5
 -23  -6   0 8.01023 3.56913   3
  23   6   0 6.18862 3.07187   4
 -23   6   0 6.42559 3.96857   3
  23   6   0 4.61302 1.97264   1
   0  -7   0 0.54849 0.93488   5
   0   7   0 -0.0757  0.5760   6
   0   7   0 -0.4569  0.7871   2
   0   7   0 0.05127 0.58831   1
   0   7   0 -0.0411  0.5132   4
   0   7   0 0.40834 1.19507   3
  -1  -7   0 81.7032  3.9660   5
   1  -7   0 79.8904  4.0100   5
  -1   7   0 77.3199  3.0143   4
  -1   7   0 78.4853  3.4427   1
   1   7   0 81.6886  3.0625   6
   1   7   0 80.2318  3.2878   1
   1   7   0 83.0636  3.3443   4
   1   7   0 72.5311  4.6813   3
  -1   7   0 74.5929  4.7703   3
  -1   7   0 76.8879  3.9093   2
  -1   7   0 78.5700  3.2551   6
   1   7   0 83.7705  3.9599   2
   2  -7   0 127.611   4.420   4
   2  -7   0 133.380   5.728   5
  -2  -7   0 132.593   5.657   5
   2   7   0 129.643   4.758   1
   2   7   0 121.922   5.005   4
  -2   7   0 121.862   5.128   1
  -2   7   0 127.361   4.832   6
   2   7   0 127.675   4.420   6
   2   7   0 122.755   5.459   2
   2   7   0 127.894   6.691   3
  -2   7   0 136.423   6.935   3
   3  -7   0 1419.58   50.76   5
  -3  -7   0 1428.57   50.65   5
   3   7   0 1432.49   47.00   1
  -3   7   0 1378.69   59.09   3
   3   7   0 1408.44   44.08   6
   3   7   0 1396.20   47.39   4
  -3   7   0 1393.91   47.56   1
   3   7   0 1448.04   58.91   3
   3   7   0 1467.73   48.04   2
  -3   7   0 1416.37   44.63   6
  -3   7   0 1454.83   48.11   2
   4  -7   0 882.280  32.345   5
   4   7   0 878.709  30.559   2
   4   7   0 891.581  30.225   4
  -4   7   0 863.693  37.758   3
  -4   7   0 916.724  30.731   2
   4   7   0 907.274  37.467   3
   4   7   0 882.644  27.725   6
  -4   7   0 929.028  30.415   1
   4   7   0 892.946  29.569   1
  -4   7   0 896.671  28.476   6
   4   7   0 868.613  32.231   5
   5  -7   0 132.075   5.908   5
   5   7   0 122.473   5.528   2
   5   7   0 127.347   5.488   4
  -5   7   0 132.963   5.267   6
   5   7   0 134.158   6.718   3
  -5   7   0 134.617   5.709   2
  -5   7   0 127.939   7.139   3
   5   7   0 130.257   4.216   6
   5   7   0 132.766   4.547   1
   5   7   0 127.342   5.744   5
   6  -7   0 -0.1913  1.1326   5
   6  -7   0 -1.0469  0.8486   1
   6   7   0 -0.8498  0.7083   2
   6   7   0 -0.4279  1.1752   3
   6   7   0 -0.2163  0.2417   6
   6   7   0 -1.2760  0.8438   4
   6   7   0 0.61941 0.91393   5
  -6   7   0 -0.3120  0.9338   2
  -6   7   0 0.76069 1.45777   3
  -6   7   0 -0.2677  0.8796   6
   6   7   0 0.01496 0.28224   1
   7  -7   0 24.5074  2.2268   5
   7  -7   0 21.7899  2.1081   1
  -7   7   0 24.2250  2.0965   2
   7   7   0 21.9440  1.9471   5
  -7   7   0 24.8655  2.8977   3
  -7   7   0 24.6306  2.0124   6
   7   7   0 18.8205  2.2601   3
   7   7   0 22.6900  1.0541   1
   7   7   0 21.4637  1.8678   2
   7   7   0 23.7740  1.0615   1
   7   7   0 23.2522  2.1493   4
   8  -7   0 294.802  11.658   1
   8  -7   0 326.229  12.338   5
   8   7   0 309.679  11.654   4
   8   7   0 307.080  11.997   5
  -8   7   0 303.232  11.518   2
  -8   7   0 282.033  14.388   3
   8   7   0 304.049  11.281   2
   8   7   0 308.417  10.378   1
   8   7   0 315.484  10.359   1
   8   7   0 301.101  13.924   3
  -8   7   0 315.069  10.994   6
   9  -7   0 2.32652 1.39651   5
  -9  -7   0 1.66910 0.90378   2
   9   7   0 0.20106 0.42577   1
   9   7   0 0.96117 0.54309   1
   9   7   0 0.11179 1.34104   3
  -9   7   0 0.60816 1.48436   3
  -9   7   0 1.59823 1.05305   2
   9   7   0 0.84699 0.99229   5
   9   7   0 -0.3077  1.0513   4
  -9   7   0 -0.6713  1.0630   6
  10  -7   0 62.6513  3.9055   5
 -10  -7   0 66.3052  4.5325   3
 -10  -7   0 64.3563  3.1843   2
  10   7   0 68.9935  2.7049   1
  10   7   0 64.0581  2.6325   1
 -10   7   0 60.3209  4.8436   3
 -10   7   0 52.0438  3.5095   6
  10   7   0 62.6279  3.8638   4
 -10   7   0 64.9441  3.6110   2
  10   7   0 61.8413  3.5959   5
  11  -7   0 47.1589  3.5122   5
 -11  -7   0 45.0244  2.5419   2
 -11  -7   0 43.7924  3.8774   3
  11   7   0 37.4571  3.1825   4
  11   7   0 38.8384  2.9594   5
 -11   7   0 43.5352  3.1009   6
 -11   7   0 44.7356  2.9446   2
  11   7   0 41.3014  2.0637   1
 -11   7   0 46.5781  4.3635   3
  11   7   0 46.0469  2.2120   1
 -12  -7   0 1.99986 0.95628   2
  12  -7   0 2.17454 1.90428   5
 -12  -7   0 4.18241 2.08415   3
  12   7   0 -0.7840  1.5819   4
 -12   7   0 -0.8717  2.1430   3
 -12   7   0 2.02393 1.22507   2
  12   7   0 2.43796 0.72435   1
 -12   7   0 -0.8219  1.2776   6
  12   7   0 1.88128 1.19634   5
  12   7   0 0.78675 0.81173   1
  13  -7   0 28.9968  3.2155   5
 -13  -7   0 28.3433  3.1706   3
  13   7   0 28.8651  1.8328   1
  13   7   0 22.9526  2.8651   4
  13   7   0 30.6071  2.0155   1
 -13   7   0 26.2397  2.6728   6
 -13   7   0 26.8895  3.9272   3
 -13   7   0 32.3375  2.4159   2
  13   7   0 31.2572  2.6157   5
  14  -7   0 7.27928 2.31238   5
 -14  -7   0 18.6728  2.8863   3
 -14   7   0 14.3404  2.3191   6
 -14   7   0 14.4108  1.7585   2
  14   7   0 15.7972  2.6670   4
  14   7   0 15.1840  2.0452   5
 -14   7   0 19.6458  3.6311   3
  14   7   0 13.6620  1.4838   1
 -15  -7   0 0.81289 2.06547   3
  15  -7   0 0.15768 1.95197   5
  15   7   0 0.14230 1.62550   4
 -15   7   0 0.84538 2.29636   3
  15   7   0 2.10238 1.13439   1
  15   7   0 2.92831 1.45017   5
  16  -7   0 20.7919  3.0907   5
 -16  -7   0 25.5587  3.5549   3
  16   7   0 25.3534  3.1865   4
  16   7   0 27.0598  2.7300   5
 -16   7   0 16.3621  3.7046   3
  16   7   0 23.7581  2.0800   1
  17  -7   0 51.7771  4.5061   5
 -17  -7   0 55.4038  4.8295   3
  17   7   0 40.6441  4.0502   4
 -17   7   0 33.0774  4.8365   3
  17   7   0 52.5339  3.8093   5
  17   7   0 45.7944  2.9873   1
  18  -7   0 4.87742 2.41838   5
 -18  -7   0 1.11613 2.41376   3
  18   7   0 0.07072 2.00743   4
  18   7   0 -0.2177  1.3094   1
  18   7   0 0.60740 1.54023   5
 -18   7   0 4.99752 3.25250   3
  19  -7   0 21.7770  3.5897   5
 -19  -7   0 21.3011  3.7437   3
  19   7   0 18.8969  2.6847   5
 -19   7   0 21.3809  4.5297   3
  19   7   0 15.2935  3.0549   4
  19   7   0 16.4170  2.1367   1
  20  -7   0 1.35277 2.41894   5
 -20  -7   0 1.77884 2.72066   3
 -20   7   0 4.43390 3.46584   3
  20   7   0 -0.2997  1.2417   1
  20   7   0 1.67731 2.20542   4
 -21  -7   0 16.2900  3.7625   3
  21  -7   0 17.0659  3.4994   5
  21   7   0 13.9113  2.1547   1
 -21   7   0 11.8733  4.1445   3
  21   7   0 11.8548  2.9558   4
 -22  -7   0 4.96420 3.10976   3
  22  -7   0 3.22944 2.89854   5
  22   7   0 8.04181 1.90123   1
 -22   7   0 2.59185 3.74855   3
  22   7   0 1.72681 2.73305   4
  23  -7   0 40.0807  4.5998   5
 -23  -7   0 32.4433  4.9396   3
 -23   7   0 35.8138  5.9806   3
  23   7   0 39.4550  3.3314   1
  23   7   0 35.2501  4.7317   4
   0  -8   0 16.1041  1.8349   5
   0   8   0 15.4622  1.2545   6
   0   8   0 16.8317  1.8460   2
   0   8   0 16.1847  1.1870   4
   0   8   0 14.5338  2.1971   3
   0   8   0 17.5167  1.3727   1
  -1  -8   0 339.154  12.711   5
   1  -8   0 315.788  12.647   5
   1   8   0 320.422  11.386   1
  -1   8   0 332.270  11.637   1
   1   8   0 338.083  11.427   4
   1   8   0 316.783  14.837   3
   1   8   0 311.985  10.645   6
  -1   8   0 306.722  14.875   3
  -1   8   0 327.886  12.265   2
   1   8   0 322.257  12.215   2
  -1   8   0 346.203  10.937   6
   2  -8   0 305.844  11.061   4
   2  -8   0 338.706  12.932   5
  -2  -8   0 338.496  12.872   5
   2   8   0 325.271  11.460   1
  -2   8   0 340.835  11.181   6
  -2   8   0 316.199  11.870   1
   2   8   0 342.318  10.740   6
   2   8   0 331.462  15.062   3
  -2   8   0 324.112  15.173   3
   2   8   0 349.589  11.772   4
  -2   8   0 330.187  12.475   2
   2   8   0 331.378  12.399   2
  -3  -8   0 153.569   6.764   5
   3  -8   0 164.595   6.971   5
  -3   8   0 155.212   5.916   6
   3   8   0 154.565   5.647   1
   3   8   0 162.627   8.036   3
   3   8   0 159.479   6.201   4
  -3   8   0 153.829   6.293   1
   3   8   0 153.644   5.266   6
  -3   8   0 151.741   6.675   2
  -3   8   0 152.312   8.234   3
  -4  -8   0 116.517   5.458   5
   4  -8   0 109.346   5.585   5
  -4   8   0 121.719   6.845   3
   4   8   0 122.001   5.087   4
  -4   8   0 115.541   5.429   2
   4   8   0 121.393   4.014   6
   4   8   0 120.368   5.380   2
  -4   8   0 107.137   5.063   1
   4   8   0 121.562   6.429   3
   4   8   0 121.900   4.336   1
  -4   8   0 121.948   4.898   6
   5  -8   0 1023.06   36.90   5
   5   8   0 991.537  34.814   2
   5   8   0 1009.72   33.66   1
  -5   8   0 1010.71   32.51   6
  -5   8   0 1016.34   34.99   2
   5   8   0 989.163  31.551   6
  -5   8   0 1032.58   43.19   3
   5   8   0 1033.60   34.53   4
   5   8   0 1007.36   42.66   3
   5   8   0 1051.85   36.85   5
   6  -8   0 128.407   5.906   5
  -6   8   0 117.904   7.104   3
  -6   8   0 121.697   5.583   2
   6   8   0 122.788   5.689   5
   6   8   0 118.191   5.381   2
  -6   8   0 119.313   5.165   6
   6   8   0 121.943   6.504   3
   6   8   0 123.657   5.396   4
   7  -8   0 80.5450  4.3062   5
   7   8   0 75.6902  3.9642   5
  -7   8   0 71.9299  3.8789   2
   7   8   0 66.0254  4.4673   3
   7   8   0 72.2660  3.8240   4
  -7   8   0 64.4724  3.5773   6
   7   8   0 68.3633  3.6418   2
  -7   8   0 69.9263  5.1507   3
   8  -8   0 249.643  10.491   5
   8   8   0 250.996  11.819   3
  -8   8   0 250.659   9.831   2
   8   8   0 249.998   9.620   2
  -8   8   0 244.253  12.485   3
  -8   8   0 262.056   9.411   6
   8   8   0 251.827   9.880   4
   8   8   0 237.247  10.108   5
   9  -8   0 93.1405  5.2598   5
  -9  -8   0 104.489   4.697   2
  -9   8   0 103.992   4.862   6
   9   8   0 101.126   3.630   1
   9   8   0 110.237   5.219   5
  -9   8   0 91.2623  6.3948   3
   9   8   0 99.2591  3.6501   1
   9   8   0 109.756   6.067   3
   9   8   0 105.538   5.218   4
  -9   8   0 98.1309  4.8971   2
 -10  -8   0 631.859  22.302   2
  10  -8   0 611.799  24.162   5
  10   8   0 655.278  21.367   1
  10   8   0 663.155  27.845   3
 -10   8   0 628.542  21.548   6
  10   8   0 667.033  23.042   4
  10   8   0 629.306  23.891   5
 -10   8   0 582.863  22.565   2
 -10   8   0 674.556  28.756   3
  10   8   0 656.801  21.416   1
  11  -8   0 949.771  34.055   5
 -11  -8   0 952.203  39.230   3
 -11  -8   0 941.485  31.435   2
  11   8   0 932.754  32.219   4
 -11   8   0 907.552  30.225   6
  11   8   0 874.612  33.604   5
  11   8   0 925.243  30.544   1
 -11   8   0 940.150  31.897   2
  11   8   0 937.680  30.623   1
 -11   8   0 814.727  39.717   3
  12  -8   0 242.194  10.573   5
 -12  -8   0 233.220  11.966   3
 -12  -8   0 257.878   9.265   2
  12   8   0 242.776  10.218   5
 -12   8   0 215.946  12.564   3
  12   8   0 246.919   8.561   1
 -12   8   0 241.990   9.568   6
 -12   8   0 249.729   9.715   2
  12   8   0 249.478   8.648   1
  12   8   0 234.091  10.209   4
 -13  -8   0 110.149   6.954   3
 -13   8   0 109.971   5.454   2
  13   8   0 114.161   6.151   4
 -13   8   0 119.646   7.943   3
  13   8   0 115.570   5.799   5
 -13   8   0 110.268   5.727   6
  13   8   0 121.403   4.654   1
  13   8   0 114.475   4.510   1
 -14  -8   0 6.64812 2.45946   3
  14  -8   0 6.97966 2.36214   5
  14   8   0 8.53510 1.19156   1
 -14   8   0 11.5917  2.2141   6
 -14   8   0 12.9876  3.4230   3
 -14   8   0 4.85145 1.56965   2
  14   8   0 6.44693 2.16104   4
  14   8   0 8.86400 1.85802   5
 -15  -8   0 2.67221 2.22693   3
  15  -8   0 -0.2385  2.2557   5
  15   8   0 0.72670 0.95670   1
 -15   8   0 -1.0266  2.6318   3
  15   8   0 -0.9440  1.6242   4
  15   8   0 1.44288 1.39369   5
 -16  -8   0 86.8031  6.2350   3
  16  -8   0 82.9926  5.4767   5
  16   8   0 89.8269  5.6788   4
  16   8   0 86.6440  5.1465   5
 -16   8   0 79.1421  7.0533   3
  16   8   0 79.0301  3.9517   1
 -17  -8   0 74.3502  6.1666   3
  17  -8   0 74.4981  5.4025   5
 -17   8   0 89.4927  7.3534   3
  17   8   0 83.8792  5.0813   5
  17   8   0 83.1105  5.5300   4
  17   8   0 86.1864  4.0956   1
 -18  -8   0 2.88483 2.53885   3
  18  -8   0 4.49901 2.74598   5
  18   8   0 2.36863 1.63771   5
  18   8   0 0.76330 1.21936   1
  18   8   0 2.38459 2.17096   4
 -18   8   0 -1.6100  2.9045   3
 -19  -8   0 64.4131  5.8773   3
  19  -8   0 75.6159  5.6403   5
  19   8   0 58.2452  5.1315   4
 -19   8   0 51.6088  6.1141   3
  19   8   0 67.1522  3.7429   1
 -20  -8   0 56.8725  5.5535   3
  20  -8   0 51.3069  5.1830   5
  20   8   0 56.4810  3.5211   1
 -20   8   0 56.0377  6.4655   3
  20   8   0 49.9712  4.8534   4
 -21  -8   0 4.48367 3.18699   3
  21  -8   0 14.5880  3.5529   5
  21   8   0 6.72351 1.69784   1
  21   8   0 8.10241 2.82854   4
 -21   8   0 8.12683 3.91776   3
  22  -8   0 99.8504  7.0568   5
 -22  -8   0 90.5896  7.7894   3
  22   8   0 103.453   6.936   4
 -22   8   0 106.070   8.942   3
  22   8   0 106.023   5.351   1
   0  -9   0 0.88976 1.17988   5
   0   9   0 -0.3502  0.9383   2
   0   9   0 0.21035 1.35702   3
   0   9   0 -0.4507  0.6558   1
   0   9   0 0.04121 0.57681   4
   0   9   0 -0.0434  0.6721   6
   1  -9   0 15.3206  1.0898   4
   1  -9   0 14.0865  1.8876   5
  -1  -9   0 12.8651  1.7958   5
  -1   9   0 10.9487  2.1256   3
   1   9   0 13.6709  1.2335   4
   1   9   0 13.5242  2.2049   3
   1   9   0 13.8903  1.8364   2
  -1   9   0 13.8488  1.3655   6
   1   9   0 13.4376  1.2551   1
  -1   9   0 13.2540  1.3614   1
  -1   9   0 14.5880  1.9008   2
   1   9   0 12.7557  1.1142   6
   2  -9   0 5.08595 1.47519   5
  -2  -9   0 5.39521 1.38613   5
   2   9   0 6.05641 0.80918   6
  -2   9   0 3.55605 1.74022   3
  -2   9   0 5.29319 1.08698   6
   2   9   0 3.24049 1.21142   2
   2   9   0 6.23387 1.77456   3
   2   9   0 4.29993 0.82957   1
  -2   9   0 4.11005 1.32574   2
  -2   9   0 4.58693 1.03921   1
   2   9   0 5.33675 1.03129   4
   3  -9   0 13.2135  1.9172   5
  -3  -9   0 13.0636  1.8041   5
   3   9   0 17.1918  2.0007   2
  -3   9   0 14.5188  1.5141   6
  -3   9   0 14.9030  2.0132   2
   3   9   0 16.5084  1.0647   6
   3   9   0 15.7995  1.5519   4
   3   9   0 17.5358  1.2575   1
  -3   9   0 15.3750  2.5417   3
   3   9   0 10.8376  2.0594   3
   4  -9   0 14.5797  1.9801   5
  -4  -9   0 16.2668  1.9021   5
   4   9   0 16.8435  1.9481   2
  -4   9   0 18.1691  2.0766   2
   4   9   0 15.8889  1.1235   1
  -4   9   0 14.5200  1.6087   6
  -4   9   0 16.7344  2.5290   3
   4   9   0 16.2973  1.0401   6
   4   9   0 15.0761  1.6140   4
   4   9   0 12.4185  2.1488   3
   5  -9   0 122.540   6.012   5
  -5  -9   0 134.618   5.959   5
   5   9   0 130.498   5.867   2
   5   9   0 128.770   4.216   6
  -5   9   0 126.410   7.400   3
   5   9   0 122.209   5.497   4
   5   9   0 123.531   6.907   3
  -5   9   0 123.920   5.308   6
   5   9   0 123.064   4.515   1
  -5   9   0 128.572   5.994   2
   6  -9   0 0.50144 1.41097   5
  -6   9   0 1.00933 1.04562   6
  -6   9   0 0.47986 1.12828   2
   6   9   0 1.08192 0.34071   1
   6   9   0 -0.3602  1.3805   3
  -6   9   0 -1.2954  1.6192   3
   6   9   0 1.35219 1.13784   2
   6   9   0 2.07605 1.14636   4
   6   9   0 2.26795 1.18345   5
   6   9   0 1.01150 0.32037   6
   7  -9   0 48.4228  3.4875   5
   7   9   0 48.1451  3.0579   2
  -7   9   0 48.5717  3.2962   2
   7   9   0 51.2109  3.5017   5
  -7   9   0 51.5753  3.0933   6
  -7   9   0 51.3501  4.3610   3
   7   9   0 47.9426  3.2026   4
   7   9   0 47.6062  3.8115   3
   8  -9   0 18.3056  2.4714   5
   8   9   0 22.3130  2.3479   4
  -8   9   0 26.2282  2.2619   6
  -8   9   0 27.3397  2.4930   2
   8   9   0 23.2312  2.6477   3
   8   9   0 25.2067  2.2437   2
   8   9   0 23.2485  2.3468   5
  -8   9   0 20.2931  3.2230   3
  -9  -9   0 34.8251  2.6840   2
   9  -9   0 34.9725  3.1519   5
  -9   9   0 43.7736  3.0023   6
  -9   9   0 45.4032  4.4186   3
   9   9   0 42.7982  3.7327   3
   9   9   0 36.5519  2.9709   5
  -9   9   0 43.1535  3.1544   2
   9   9   0 45.4025  3.2805   4
  10  -9   0 22.1263  2.7875   5
 -10  -9   0 30.3061  2.3203   2
  10   9   0 23.9915  2.4631   5
 -10   9   0 24.8760  3.6652   3
  10   9   0 22.1791  2.5786   4
  10   9   0 32.1565  3.2060   3
 -10   9   0 28.2691  2.6253   6
 -10   9   0 27.8590  2.5912   2
 -11  -9   0 164.498   9.093   3
  11  -9   0 174.142   8.125   5
 -11  -9   0 167.535   6.958   2
  11   9   0 159.833   7.623   5
 -11   9   0 167.166   7.425   2
  11   9   0 171.393   5.868   1
  11   9   0 155.631   7.588   4
 -11   9   0 169.661   9.826   3
 -11   9   0 166.829   7.319   6
  11   9   0 172.599   5.841   1
 -12  -9   0 558.338  25.940   3
 -12  -9   0 595.655  20.707   2
  12  -9   0 572.012  22.659   5
  12   9   0 583.447  19.692   1
  12   9   0 592.926  19.652   1
 -12   9   0 613.831  27.198   3
  12   9   0 594.605  22.409   5
  12   9   0 570.382  21.569   4
 -12   9   0 584.454  21.185   2
 -12   9   0 604.182  20.397   6
  13  -9   0 57.7953  4.4844   5
 -13  -9   0 42.7161  4.2421   3
  13   9   0 53.2088  3.8046   5
  13   9   0 54.7172  2.4006   1
  13   9   0 53.2650  2.4350   1
 -13   9   0 56.8148  5.3661   3
 -13   9   0 53.4215  3.6260   2
 -13   9   0 48.3596  3.6908   6
  13   9   0 64.2410  4.2888   4
 -14  -9   0 149.131   8.796   3
  14  -9   0 146.403   7.825   5
  14   9   0 156.104   5.823   1
 -14   9   0 167.309   7.356   6
 -14   9   0 143.723   9.692   3
 -14   9   0 166.794   7.082   2
  14   9   0 152.594   5.748   1
  14   9   0 162.111   7.551   5
  14   9   0 138.827   7.483   4
  15  -9   0 86.6361  5.6726   5
 -15  -9   0 87.2361  6.3709   3
  15   9   0 92.2478  5.3946   5
 -15   9   0 99.4051  7.6139   3
  15   9   0 87.3049  5.7372   4
  15   9   0 94.2690  3.9531   1
  16  -9   0 6.13944 2.68187   5
 -16  -9   0 10.5119  2.9380   3
  16   9   0 12.8468  1.4213   1
  16   9   0 11.7656  2.2982   5
  16   9   0 8.97170 2.46838   4
 -16   9   0 11.2425  3.7000   3
 -17  -9   0 2.01123 2.52090   3
  17  -9   0 -0.5462  2.5624   5
 -17   9   0 -0.2127  2.6971   3
  17   9   0 -0.2510  2.0153   4
  17   9   0 -0.4817  0.9799   1
  18  -9   0 17.5520  3.4039   5
 -18  -9   0 16.0234  3.5328   3
  18   9   0 20.6160  2.0021   1
 -18   9   0 16.3280  4.0092   3
  18   9   0 17.9112  3.2401   4
  19  -9   0 47.4315  4.7427   5
 -19  -9   0 34.7990  4.6013   3
 -19   9   0 43.5568  5.8712   3
  19   9   0 38.5903  4.3523   4
  19   9   0 43.5255  2.8648   1
  20  -9   0 43.7472  4.9104   5
 -20  -9   0 46.2229  5.1792   3
 -20   9   0 44.5651  6.0314   3
  20   9   0 39.1130  4.5281   4
  20   9   0 41.8456  2.9843   1
 -21  -9   0 -0.0944  3.0233   3
  21  -9   0 5.94695 2.97589   5
  21   9   0 -0.0294  1.3474   1
 -21   9   0 6.17703 3.63136   3
  21   9   0 1.58506 2.36710   4
   0 -10   0 556.595  21.020   5
   0  10   0 554.852  24.889   3
   0  10   0 530.884  20.140   2
   0  10   0 562.516  18.044   6
   0  10   0 567.537  19.258   1
  -1 -10   0 121.936   5.816   5
   1 -10   0 114.962   5.825   5
   1  10   0 116.777   4.750   4
   1  10   0 110.517   5.725   2
  -1  10   0 120.346   4.759   6
   1  10   0 114.367   4.465   6
   1  10   0 117.510   7.244   3
   1  10   0 117.033   4.795   1
  -1  10   0 116.401   7.480   3
  -1  10   0 116.912   5.739   2
  -2 -10   0 306.384  12.199   5
   2 -10   0 297.248  12.226   5
   2  10   0 302.396  10.714   1
  -2  10   0 320.954  10.567   6
   2  10   0 293.061  10.870   4
  -2  10   0 308.253  11.938   2
   2  10   0 306.170  10.027   6
   2  10   0 290.790  14.311   3
   2  10   0 300.748  11.838   2
  -2  10   0 289.741  14.476   3
  -3 -10   0 70.5761  4.1350   5
   3 -10   0 74.5780  4.2507   5
   3  10   0 77.2499  3.6044   4
   3  10   0 73.5164  2.9003   6
  -3  10   0 73.2960  5.3155   3
   3  10   0 66.8511  4.0732   2
   3  10   0 69.0858  3.0752   1
  -3  10   0 66.7160  4.1161   2
  -3  10   0 73.2552  3.6123   6
   3  10   0 62.8416  4.8307   3
  -4 -10   0 95.9297  4.9678   5
   4 -10   0 93.6949  5.1374   5
   4  10   0 92.8066  4.9618   2
  -4  10   0 82.6901  4.8662   2
   4  10   0 95.4030  3.6994   1
  -4  10   0 93.6806  4.3381   6
   4  10   0 99.5096  3.4675   6
   4  10   0 97.2874  5.9228   3
   4  10   0 90.0494  4.3935   4
  -4  10   0 93.1704  6.2857   3
   5 -10   0 1.87186 1.50233   5
  -5 -10   0 2.95437 1.36158   5
   5  10   0 3.83336 0.58260   6
   5  10   0 3.76305 1.79613   3
   5  10   0 3.90481 1.23588   4
  -5  10   0 2.29698 1.81077   3
   5  10   0 3.95289 1.40183   2
  -5  10   0 1.94520 1.34249   2
   5  10   0 2.96078 0.58129   1
  -5  10   0 2.23571 1.21223   6
   6 -10   0 39.9437  3.2574   5
  -6 -10   0 42.9535  3.0317   5
   6  10   0 38.5654  1.4731   6
  -6  10   0 38.1771  3.9899   3
  -6  10   0 34.8824  2.6398   6
   6  10   0 41.4164  3.6910   3
   6  10   0 35.0702  2.8780   2
  -6  10   0 40.6003  3.1917   2
   6  10   0 38.3370  2.7904   4
   6  10   0 36.9120  1.5713   1
   7 -10   0 7.33514 2.07251   5
  -7  10   0 9.48957 1.88112   2
   7  10   0 11.1708  1.8545   5
  -7  10   0 9.64613 2.55695   3
  -7  10   0 6.55054 1.66436   6
   7  10   0 9.20751 1.80223   2
   7  10   0 11.1673  1.8094   4
   7  10   0 7.68506 2.11693   3
   8 -10   0 -1.1729  1.5643   5
   8  10   0 0.28070 1.27606   4
   8  10   0 -1.6524  1.1210   5
  -8  10   0 -0.0939  1.2502   6
  -8  10   0 1.86584 2.24378   3
  -8  10   0 1.80666 1.45902   2
   8  10   0 0.91150 1.23101   2
   8  10   0 -0.5093  1.6274   3
   9 -10   0 11.3361  2.3671   5
  -9 -10   0 12.6324  1.8915   2
  -9  10   0 11.6407  2.1121   2
   9  10   0 6.76813 1.78048   5
   9  10   0 10.5792  2.3427   3
  -9  10   0 12.0718  2.9298   3
   9  10   0 11.0053  2.0999   4
  -9  10   0 9.41162 1.92658   6
 -10 -10   0 75.9348  4.0659   2
 -10  10   0 65.9245  4.1149   6
  10  10   0 73.6565  4.4311   5
 -10  10   0 72.4901  6.0313   3
  10  10   0 67.6999  5.1107   3
 -10  10   0 70.1867  4.3691   2
  10  10   0 74.6345  4.5332   4
 -11 -10   0 217.671   8.849   2
  11 -10   0 225.425  10.004   5
  11  10   0 206.966   9.400   4
  11  10   0 216.047  11.184   3
 -11  10   0 222.531   9.361   2
  11  10   0 222.677   9.720   5
 -11  10   0 213.220  12.184   3
 -11  10   0 230.280   9.070   6
 -12 -10   0 74.5303  5.6682   3
 -12 -10   0 77.4977  4.1109   2
  12 -10   0 78.8454  5.1837   5
 -12  10   0 81.3938  6.4697   3
  12  10   0 76.6874  4.6873   5
 -12  10   0 74.8828  4.5885   6
  12  10   0 72.2009  4.9499   4
 -12  10   0 74.3549  4.6005   2
 -13 -10   0 2.85793 2.41079   3
  13 -10   0 2.94696 2.26149   5
  13  10   0 1.51282 1.85994   4
 -13  10   0 -2.2319  2.2029   3
 -13  10   0 0.96113 1.45334   2
  13  10   0 3.61938 1.78599   5
 -13  10   0 0.54962 1.63152   6
 -14 -10   0 15.3670  3.1986   3
  14 -10   0 8.59173 2.74710   5
  14  10   0 14.6032  1.0618   1
 -14  10   0 11.9353  2.4753   6
  14  10   0 14.1738  1.0536   1
 -14  10   0 14.4539  3.8857   3
  14  10   0 10.4850  2.6185   4
 -14  10   0 15.5739  2.3419   2
  14  10   0 14.0278  2.3918   5
 -15 -10   0 2.84461 2.57533   3
  15 -10   0 4.66466 2.57479   5
 -15  10   0 4.62232 2.22706   6
  15  10   0 4.21074 2.20757   4
 -15  10   0 3.94196 3.02829   3
  15  10   0 3.12665 0.79025   1
 -16 -10   0 1.89791 2.53143   3
  16 -10   0 1.42524 2.56397   5
  16  10   0 3.22863 0.86037   1
 -16  10   0 2.91368 2.79929   3
  16  10   0 3.52729 2.01964   4
  17 -10   0 -1.9616  2.6522   5
 -17 -10   0 2.86658 2.68982   3
 -17  10   0 2.35207 3.18695   3
  17  10   0 1.52748 2.23110   4
  17  10   0 1.61189 0.90263   1
 -18 -10   0 1.47644 2.76876   3
  18 -10   0 1.52818 2.92858   5
 -18  10   0 5.91306 3.46443   3
  18  10   0 1.66522 2.19881   4
  18  10   0 2.01856 1.01750   1
  19 -10   0 72.2094  6.2027   5
 -19 -10   0 84.5161  6.8331   3
 -19  10   0 95.5255  8.1270   3
  19  10   0 78.9858  6.0533   4
  19  10   0 80.7000  3.8722   1
 -20 -10   0 9.35488 3.71988   3
  20 -10   0 16.6142  4.0014   5
 -20  10   0 11.0788  4.0285   3
  20  10   0 14.8301  3.4085   4
  20  10   0 13.9909  1.6401   1
   0 -11   0 1.04220 1.38986   5
   0  11   0 3.29968 1.95409   3
   0  11   0 0.60517 1.34330   2
   0  11   0 0.15262 0.94025   6
   1 -11   0 25.0132  2.6784   5
  -1 -11   0 22.3277  2.5622   5
   1  11   0 29.7862  3.3259   3
   1  11   0 23.8125  1.7687   6
  -1  11   0 23.7499  2.6363   2
  -1  11   0 23.9674  3.1167   3
  -1  11   0 24.8077  1.9192   6
   1  11   0 25.7686  2.7990   2
  -2 -11   0 30.4190  2.8349   5
   2 -11   0 30.7969  2.9219   5
   2  11   0 25.5321  2.7488   2
   2  11   0 28.1053  1.9905   1
  -2  11   0 30.5533  3.5517   3
  -2  11   0 31.8774  2.1845   6
   2  11   0 29.4199  1.8754   6
   2  11   0 31.6896  3.4730   3
  -2  11   0 27.8610  2.8393   2
   3 -11   0 -1.5335  1.5931   5
  -3 -11   0 1.63968 1.52261   5
   3  11   0 0.49404 0.76925   6
   3  11   0 0.39366 1.71686   3
  -3  11   0 2.55308 1.84173   3
   3  11   0 1.11198 1.42895   2
  -3  11   0 0.67107 1.29079   2
  -3  11   0 -0.9136  1.0139   6
   3  11   0 -0.1048  0.7507   1
   3  11   0 -0.8934  0.9946   4
  -4 -11   0 15.2630  2.1939   5
   4 -11   0 13.6634  2.3389   5
  -4  11   0 14.6910  2.3860   2
   4  11   0 21.1922  2.8137   3
   4  11   0 13.7997  1.1362   6
   4  11   0 11.1609  1.1322   1
   4  11   0 9.50509 1.78295   4
  -4  11   0 15.7065  2.9525   3
   4  11   0 7.99058 2.01256   2
  -4  11   0 11.6558  1.8519   6
  -5 -11   0 440.875  17.003   5
   5 -11   0 425.370  17.100   5
   5  11   0 425.221  14.655   1
   5  11   0 431.857  13.725   6
  -5  11   0 441.069  20.445   3
  -5  11   0 443.159  15.022   6
   5  11   0 445.048  15.783   4
  -5  11   0 426.267  16.458   2
   5  11   0 420.602  19.737   3
   5  11   0 434.158  16.360   2
   6 -11   0 16.9981  2.5465   5
  -6 -11   0 15.8968  2.2643   5
   6  11   0 10.4900  1.8609   4
   6  11   0 15.2512  2.2337   2
  -6  11   0 17.2438  3.2767   3
   6  11   0 17.4241  0.9335   6
   6  11   0 16.0816  0.9977   1
  -6  11   0 15.3360  2.3434   2
   6  11   0 13.3747  2.6596   3
  -6  11   0 20.5344  2.1793   6
  -7 -11   0 240.371  10.147   5
   7 -11   0 234.860  10.434   5
   7  11   0 244.729  11.843   3
   7  11   0 221.322   9.727   2
  -7  11   0 246.288  10.118   2
   7  11   0 224.143   9.503   4
  -7  11   0 231.745   9.110   6
  -7  11   0 240.983  12.626   3
  -8 -11   0 296.228  11.797   5
  -8 -11   0 270.534  11.026   2
   8 -11   0 272.789  11.885   5
   8  11   0 278.915  13.534   3
  -8  11   0 282.046  11.478   2
  -8  11   0 281.945  14.473   3
   8  11   0 268.793  11.117   2
   8  11   0 281.276  11.160   4
  -8  11   0 276.218  10.613   6
  -9 -11   0 0.83936 1.31711   2
   9 -11   0 2.21728 2.05305   5
   9  11   0 0.38015 1.90920   3
  -9  11   0 0.05511 1.33452   2
   9  11   0 0.45471 1.47391   4
  -9  11   0 0.87859 1.53377   6
   9  11   0 -0.0410  1.5161   5
  -9  11   0 3.22224 2.47757   3
 -10 -11   0 -0.6644  1.2005   2
  10 -11   0 2.67228 2.15790   5
  10  11   0 2.35819 2.17987   3
 -10  11   0 -1.2868  1.4033   2
 -10  11   0 0.89518 1.51819   6
  10  11   0 0.61509 1.57865   4
 -10  11   0 2.34464 2.69457   3
  10  11   0 -1.5584  1.3238   5
 -11 -11   0 19.3659  2.2491   2
  11 -11   0 10.4073  2.8192   5
 -11  11   0 19.4627  2.6400   6
 -11  11   0 16.9050  2.5339   2
  11  11   0 19.0564  2.7327   4
  11  11   0 20.5463  3.2481   3
 -11  11   0 22.2444  3.9060   3
  11  11   0 17.6176  2.6018   5
 -12 -11   0 211.999   8.903   2
 -12 -11   0 236.770  11.691   3
  12 -11   0 189.140   9.907   5
 -12  11   0 216.582   9.156   6
  12  11   0 222.399   9.844   5
 -12  11   0 240.399  12.856   3
 -12  11   0 203.650   9.369   2
  12  11   0 222.716   9.796   4
  13 -11   0 42.1405  4.2868   5
 -13 -11   0 45.6472  4.5175   3
 -13  11   0 32.5445  4.7977   3
 -13  11   0 44.7130  3.6510   6
  13  11   0 44.4176  3.9769   4
 -13  11   0 34.5433  3.3379   2
 -14 -11   0 170.695   9.874   3
 -14  11   0 175.839   8.047   2
  14  11   0 168.498   8.446   4
 -14  11   0 187.567  11.361   3
 -14  11   0 167.729   8.006   6
  15 -11   0 9.24599 3.15965   5
 -15 -11   0 7.77155 2.93922   3
  15  11   0 5.54614 2.18881   4
 -15  11   0 7.13782 2.42899   6
 -15  11   0 14.1755  3.9126   3
 -16 -11   0 48.4543  5.0478   3
  16 -11   0 56.9971  5.1174   5
  16  11   0 47.4506  4.5568   4
 -16  11   0 55.7401  6.3001   3
 -17 -11   0 0.75223 2.90961   3
  17 -11   0 1.43097 2.76476   5
 -17  11   0 -0.7338  2.8315   3
  17  11   0 3.94586 2.40627   4
 -18 -11   0 57.2159  5.7704   3
  18 -11   0 62.4843  5.6188   5
  18  11   0 63.3168  5.2737   4
 -18  11   0 62.7428  7.0753   3
  19 -11   0 -0.7568  3.0138   5
 -19 -11   0 0.59550 3.02924   3
  19  11   0 2.12265 0.77560   1
  19  11   0 3.30799 2.52790   4
 -19  11   0 4.44343 3.89576   3
   0 -12   0 196.944   9.424   5
   0  12   0 216.064   9.504   2
   0  12   0 223.558  11.521   3
   0  12   0 224.006   7.919   6
  -1 -12   0 0.59269 1.72675   5
   1 -12   0 0.38177 1.80059   5
  -1  12   0 -0.8234  1.9988   3
   1  12   0 1.71970 2.08689   3
   1  12   0 2.04058 0.97177   6
  -1  12   0 1.43568 1.50706   2
  -1  12   0 2.55643 1.14074   6
   1  12   0 3.52151 1.63958   2
   2 -12   0 -2.4775  1.4210   5
  -2 -12   0 -1.4116  1.4758   5
   2  12   0 0.88360 0.89283   6
  -2  12   0 -1.0855  1.2523   2
   2  12   0 -1.7548  1.7733   3
  -2  12   0 -1.4266  1.9314   3
   2  12   0 0.99462 1.43152   2
  -2  12   0 -0.1444  1.0618   6
   3 -12   0 37.0223  3.3933   5
  -3 -12   0 42.4475  3.4385   5
  -3  12   0 40.5014  3.4910   2
   3  12   0 39.5574  2.2424   1
  -3  12   0 42.3180  4.4040   3
   3  12   0 44.2617  2.2237   6
   3  12   0 33.0691  3.2352   2
   3  12   0 40.1826  4.0311   3
  -3  12   0 45.8085  2.8761   6
   4 -12   0 1.66100 1.91983   5
  -4 -12   0 1.24286 1.73312   5
  -4  12   0 2.39494 1.71843   2
   4  12   0 0.55973 1.46292   2
   4  12   0 -1.7253  1.8672   3
  -4  12   0 -1.7346  1.2203   6
  -4  12   0 -0.3474  1.9388   3
   4  12   0 0.78788 0.75331   1
   4  12   0 0.26883 0.75695   6
   5 -12   0 549.172  21.452   5
  -5 -12   0 560.122  21.303   5
   5  12   0 539.113  20.396   2
   5  12   0 545.195  17.388   6
   5  12   0 540.477  18.560   1
   5  12   0 563.004  24.826   3
  -5  12   0 567.483  25.457   3
  -5  12   0 551.551  18.733   6
  -5  12   0 546.813  20.579   2
   6 -12   0 40.1924  3.8181   5
  -6 -12   0 49.1424  3.7924   5
   6  12   0 47.6334  1.8468   6
   6  12   0 44.9513  1.9885   1
   6  12   0 50.0949  4.5257   3
   6  12   0 49.2491  3.3304   4
   6  12   0 52.3237  3.8650   2
  -6  12   0 56.8418  5.1979   3
  -6  12   0 52.3657  3.8799   2
  -6  12   0 50.1720  3.4171   6
  -7 -12   0 81.0389  4.9625   5
   7 -12   0 83.1790  5.2749   5
  -7  12   0 84.6777  4.5912   6
   7  12   0 78.0313  4.5930   4
   7  12   0 91.1893  5.0500   2
   7  12   0 93.3299  6.0109   3
  -7  12   0 75.3507  6.4029   3
  -7  12   0 83.6981  5.0640   2
  -8 -12   0 1.58912 1.47555   2
   8 -12   0 1.89638 2.13093   5
  -8 -12   0 -0.0485  1.7020   5
  -8  12   0 3.51991 2.65770   3
  -8  12   0 -0.1164  1.4718   6
  -8  12   0 1.85590 1.73112   2
   8  12   0 2.49169 1.58073   4
   8  12   0 -0.3693  2.0014   3
  -9 -12   0 659.377  23.966   2
  -9 -12   0 713.303  25.475   5
   9 -12   0 651.486  25.594   5
  -9  12   0 605.082  22.545   6
   9  12   0 659.084  29.393   3
  -9  12   0 704.933  30.661   3
   9  12   0 670.073  24.066   4
  -9  12   0 657.523  24.377   2
  10 -12   0 25.2606  3.4965   5
 -10 -12   0 35.5858  3.0138   2
 -10  12   0 28.3398  4.2894   3
  10  12   0 30.8990  3.1692   4
 -10  12   0 35.5254  3.3780   2
 -10  12   0 28.0683  2.8980   6
  10  12   0 27.7771  3.6497   3
  11 -12   0 230.136  11.292   5
 -11 -12   0 253.840  10.265   2
  11  12   0 269.138  12.843   3
  11  12   0 251.027  10.665   4
 -11  12   0 230.001  10.490   2
 -11  12   0 251.883  13.953   3
 -11  12   0 244.340  10.147   6
 -12 -12   0 -0.5935  1.4607   2
  12 -12   0 -1.9459  2.1667   5
  12  12   0 -0.8188  1.7759   4
 -12  12   0 -3.4918  1.5406   6
 -12  12   0 -0.7599  1.5251   2
 -12  12   0 -5.1267  2.4984   3
  12  12   0 -3.3579  2.0813   3
  13 -12   0 4.15171 2.54591   5
 -13 -12   0 1.85017 2.65457   3
 -13  12   0 7.23925 2.20587   6
  13  12   0 6.18712 2.30978   4
 -13  12   0 9.30766 2.22745   2
 -13  12   0 5.68128 3.33792   3
  14 -12   0 15.1674  3.2913   5
 -14 -12   0 28.2995  3.9894   3
 -14  12   0 20.3242  4.5460   3
 -14  12   0 22.5549  2.9097   2
 -14  12   0 21.5034  3.0784   6
  14  12   0 23.5630  3.3452   4
 -15 -12   0 35.1860  4.4132   3
  15 -12   0 34.7135  4.5254   5
 -15  12   0 25.2222  3.3829   6
 -15  12   0 36.4091  5.5075   3
  15  12   0 36.3618  3.9290   4
 -16 -12   0 4.38763 3.07947   3
  16 -12   0 5.85241 3.21083   5
  16  12   0 0.58732 2.02267   4
 -16  12   0 -3.8395  2.9296   3
 -17 -12   0 3.15773 2.99023   3
  17 -12   0 3.90052 3.30360   5
  17  12   0 5.83338 2.37913   4
 -17  12   0 1.11449 3.32728   3
 -18 -12   0 7.39309 3.47562   3
  18 -12   0 -2.3140  2.9958   5
 -18  12   0 -2.9050  3.1654   3
  18  12   0 1.62293 2.44724   4
   0 -13   0 -1.3366  1.8167   5
   0  13   0 0.96248 1.59205   2
   0  13   0 -1.1905  1.0100   6
   0  13   0 0.82403 2.08417   3
   1 -13   0 0.44917 1.95469   5
  -1 -13   0 2.46296 1.95076   5
   1  13   0 0.53033 1.59670   2
   1  13   0 0.69128 1.05582   6
   1  13   0 0.46297 2.09985   3
  -1  13   0 1.77447 1.72496   2
  -1  13   0 -0.9763  1.1012   6
  -1  13   0 0.17328 2.22212   3
   2 -13   0 21.5524  2.9752   5
  -2 -13   0 19.4874  2.7521   5
  -2  13   0 21.1501  3.5018   3
  -2  13   0 24.0065  2.1194   6
   2  13   0 15.8455  2.5991   2
   2  13   0 17.7075  1.6090   6
   2  13   0 16.3964  3.1256   3
  -2  13   0 18.4692  2.8371   2
  -3 -13   0 52.2149  4.0988   5
   3 -13   0 42.9592  3.9323   5
  -3  13   0 43.6568  3.8511   2
   3  13   0 42.8752  3.7871   2
   3  13   0 45.5785  4.4803   3
  -3  13   0 49.8507  3.1773   6
  -3  13   0 53.5381  5.0860   3
   3  13   0 52.3484  2.5376   6
  -4 -13   0 185.794   8.404   5
   4  13   0 159.879   8.034   2
  -4  13   0 167.175   7.047   6
  -4  13   0 168.874  10.205   3
   4  13   0 181.179   6.065   6
  -4  13   0 169.756   8.232   2
   4  13   0 165.015   9.606   3
  -5 -13   0 113.840   6.037   5
   5 -13   0 94.6018  5.9363   5
  -5  13   0 103.749   5.124   6
   5  13   0 107.257   3.800   6
  -5  13   0 102.206   7.350   3
   5  13   0 92.9361  5.6878   2
   5  13   0 106.771   7.011   3
  -5  13   0 99.4592  5.8986   2
   5  13   0 110.489   4.122   1
  -6 -13   0 0.60885 1.90684   5
   6 -13   0 3.05191 2.30682   5
  -6  13   0 3.50390 1.98779   2
   6  13   0 1.80168 2.31920   3
  -6  13   0 1.89652 1.51431   6
  -6  13   0 1.12036 2.48371   3
   6  13   0 3.72667 1.82264   2
   7 -13   0 164.626   8.563   5
  -7 -13   0 181.651   8.488   5
  -7 -13   0 173.568   8.076   2
   7  13   0 170.754   9.753   3
  -7  13   0 189.965  10.879   3
  -7  13   0 175.897   8.430   2
  -7  13   0 181.559   7.593   6
   8 -13   0 3.43847 2.37553   5
  -8 -13   0 5.72551 1.89768   2
   8  13   0 5.41230 2.56251   3
  -8  13   0 6.85855 2.08932   2
  -8  13   0 4.72496 2.99922   3
  -8  13   0 2.86618 1.63502   6
  -9 -13   0 52.3435  3.9569   2
   9 -13   0 54.8381  4.6568   5
  -9  13   0 57.9804  3.9603   6
   9  13   0 48.4838  4.6788   3
  -9  13   0 58.8901  5.6927   3
  -9  13   0 53.6983  4.2273   2
   9  13   0 58.4162  4.0905   4
  10 -13   0 25.8450  3.7036   5
 -10 -13   0 34.4396  3.1565   2
  10  13   0 40.9406  3.5223   4
 -10  13   0 28.4061  4.5014   3
 -10  13   0 32.7419  3.1704   6
 -10  13   0 35.4886  3.5413   2
  10  13   0 35.9820  4.0520   3
 -11 -13   0 18.4878  2.5335   2
  11 -13   0 12.6187  3.1162   5
 -11  13   0 20.4037  4.1992   3
  11  13   0 22.7294  3.4762   3
 -11  13   0 20.9862  2.9190   2
 -11  13   0 22.7576  2.8469   6
  11  13   0 21.0742  2.9243   4
  12 -13   0 -1.4837  2.3670   5
 -12  13   0 1.41905 2.83963   3
 -12  13   0 -3.0011  1.4660   6
  12  13   0 2.85606 2.41135   3
 -12  13   0 0.92342 1.56251   2
  12  13   0 1.12488 1.74920   4
 -13 -13   0 39.8134  4.6311   3
  13 -13   0 31.6987  4.3091   5
 -13  13   0 43.0031  5.6903   3
 -13  13   0 37.7460  3.6566   2
  13  13   0 32.3315  3.7015   4
 -13  13   0 39.5954  3.6873   6
  14 -13   0 8.60360 3.10670   5
 -14 -13   0 13.1093  3.4174   3
 -14  13   0 8.62202 2.31961   2
 -14  13   0 8.10253 3.52604   3
  14  13   0 13.6457  2.8646   4
 -14  13   0 7.46161 2.34458   6
  15 -13   0 -2.9144  2.7858   5
 -15 -13   0 -2.3556  2.6855   3
 -15  13   0 -0.6923  3.1008   3
  15  13   0 2.38353 2.11813   4
 -15  13   0 -0.5213  1.8274   6
  16 -13   0 25.1163  4.2086   5
 -16 -13   0 23.8059  4.1299   3
 -16  13   0 14.2302  4.3175   3
  16  13   0 24.1777  3.5259   4
   0 -14   0 16.1207  2.9037   5
   0  14   0 14.6926  1.7829   6
   0  14   0 14.5508  3.3269   3
   0  14   0 13.8297  2.6149   2
   1 -14   0 69.8363  5.0687   5
  -1 -14   0 77.0858  5.1272   5
   1  14   0 73.5716  4.9450   2
  -1  14   0 58.8957  4.7435   2
  -1  14   0 64.9167  3.6747   6
   1  14   0 65.3415  5.7731   3
   1  14   0 71.1362  3.5124   6
  -1  14   0 79.3111  6.1982   3
   2 -14   0 116.271   6.522   5
  -2 -14   0 99.4262  6.1628   5
   2  14   0 91.6344  6.0382   2
   2  14   0 113.180   7.457   3
  -2  14   0 111.507   7.709   3
  -2  14   0 112.323   5.077   6
  -2  14   0 97.7625  6.0282   2
   2  14   0 113.846   4.511   6
  -3 -14   0 51.9346  4.3116   5
   3 -14   0 54.2859  4.4491   5
   3  14   0 56.4165  5.1445   3
  -3  14   0 52.9372  3.4394   6
   3  14   0 57.9075  2.7831   6
  -3  14   0 56.6015  5.4483   3
   3  14   0 46.0239  4.1181   2
  -3  14   0 61.5885  4.6117   2
   4 -14   0 5.41720 2.54325   5
  -4 -14   0 7.69657 2.41378   5
  -4  14   0 4.73712 1.59647   6
   4  14   0 6.76222 2.28481   2
   4  14   0 5.83574 1.01678   6
  -4  14   0 1.31089 2.49908   3
  -4  14   0 2.00949 1.91653   2
   4  14   0 8.71625 2.71987   3
  -5 -14   0 97.3426  5.8310   5
   5 -14   0 87.4083  5.6839   5
   5  14   0 92.2676  3.4321   6
  -5  14   0 89.1228  5.7060   2
   5  14   0 93.0170  5.6529   2
  -5  14   0 87.1384  4.7036   6
   5  14   0 98.8381  6.7389   3
  -5  14   0 90.1574  7.1602   3
   6 -14   0 67.0774  4.8311   5
  -6 -14   0 57.4653  4.2035   2
  -6  14   0 57.4188  3.8189   6
  -6  14   0 64.7507  4.6383   2
  -6  14   0 59.9023  5.8612   3
   6  14   0 61.4888  5.3504   3
  -7 -14   0 179.807   8.630   2
   7 -14   0 190.815   9.352   5
   7  14   0 205.254  10.610   3
  -7  14   0 183.647  11.147   3
  -7  14   0 179.460   8.945   2
  -7  14   0 178.528   7.891   6
   8 -14   0 -0.7242  2.2515   5
  -8 -14   0 -2.1053  1.5712   2
   8  14   0 2.47528 2.35530   3
  -8  14   0 0.55363 2.71235   3
  -8  14   0 -0.4347  1.4441   6
  -8  14   0 0.36874 1.84225   2
   9 -14   0 95.1908  6.3005   5
  -9 -14   0 105.618   5.769   2
   9  14   0 96.5413  6.7876   3
  -9  14   0 97.1785  6.0016   2
  -9  14   0 98.4925  7.8761   3
  -9  14   0 92.1062  5.3249   6
 -10 -14   0 1.16044 1.67733   2
  10 -14   0 -2.9521  2.2348   5
  10  14   0 -1.1036  2.2206   3
 -10  14   0 -1.2345  1.4677   6
 -10  14   0 -2.4198  1.6314   2
 -10  14   0 -2.8696  2.5070   3
 -11 -14   0 2.88287 1.80745   2
  11 -14   0 8.72737 3.06826   5
 -11  14   0 4.03765 1.90398   6
  11  14   0 5.32017 2.54895   3
 -11  14   0 -0.1796  1.7277   2
 -11  14   0 3.03352 3.15420   3
  12 -14   0 23.1922  3.9683   5
  12  14   0 26.2023  3.9519   3
 -12  14   0 24.4781  3.0425   6
 -12  14   0 21.6123  3.1288   2
 -12  14   0 28.4724  4.9079   3
 -13 -14   0 -0.2866  2.6876   3
  13 -14   0 -2.6521  2.6893   5
 -13  14   0 0.53470 2.03543   6
 -13  14   0 -3.9688  1.6066   2
 -13  14   0 0.35164 2.87320   3
  14 -14   0 -3.4468  2.7336   5
 -14 -14   0 -2.9568  2.7670   3
  14 -14   0 -1.2661  1.6557   2
  14  14   0 1.29524 2.19919   4
 -14  14   0 4.16455 3.39167   3
 -14  14   0 1.22316 1.94188   6
 -15 -14   0 1.82295 3.00731   3
  15 -14   0 -0.6749  3.0829   5
 -15  14   0 -1.0160  3.1049   3
 -15  14   0 1.85321 2.01477   6
  15  14   0 3.47206 2.33485   4
   0 -15   0 -0.1795  2.0595   5
   0  15   0 -1.8004  1.0380   6
   0  15   0 -2.6437  1.6042   2
   0  15   0 0.97176 2.43051   3
  -1 -15   0 4.95862 2.36740   5
   1 -15   0 3.36720 2.39085   5
  -1  15   0 4.13873 2.63999   3
  -1  15   0 2.94794 1.39708   6
  -1  15   0 7.23927 2.19437   2
   1  15   0 8.37670 1.44133   6
   1  15   0 9.28060 2.96736   3
   1  15   0 3.85688 2.17327   2
   2 -15   0 22.1375  3.3508   5
  -2 -15   0 27.3175  3.5003   5
   2  15   0 29.5307  2.0560   6
  -2  15   0 33.0076  4.3830   3
   2  15   0 26.2120  3.9135   3
  -2  15   0 31.8545  2.5205   6
  -2  15   0 26.3931  3.4074   2
   2  15   0 30.1080  3.5082   2
   3 -15   0 0.15130 2.26737   5
  -3  15   0 2.52485 1.87474   2
   3  15   0 0.12770 0.93527   6
   3  15   0 1.18207 1.72154   2
   3  15   0 1.95230 2.36305   3
  -3  15   0 -1.1842  2.3423   3
  -3  15   0 3.05594 1.43942   6
  -4 -15   0 30.7935  3.4311   2
   4 -15   0 27.1760  3.6237   5
   4  15   0 36.9970  4.2812   3
  -4  15   0 35.1668  3.7933   2
   4  15   0 36.5800  2.0225   6
  -4  15   0 43.9352  5.0091   3
   4  15   0 40.9459  4.1543   2
  -4  15   0 32.6664  2.8120   6
   5 -15   0 29.1374  3.7566   5
  -5 -15   0 29.4530  3.4193   2
  -5  15   0 28.8110  2.7755   6
  -5  15   0 35.0114  3.7649   2
   5  15   0 30.0806  1.6230   6
   5  15   0 29.9002  3.9169   3
  -5  15   0 33.7753  4.6650   3
   6 -15   0 4.32883 2.51036   5
  -6 -15   0 4.41341 1.78510   2
   6  15   0 1.63457 2.38456   3
  -6  15   0 0.28062 1.56694   6
  -6  15   0 2.78471 2.00691   2
  -6  15   0 2.95207 2.85858   3
  -7 -15   0 29.2084  3.2864   2
   7 -15   0 26.7005  3.7524   5
  -7  15   0 29.9587  3.5918   2
   7  15   0 29.9968  4.0192   3
  -7  15   0 26.4115  2.8258   6
  -7  15   0 27.3490  4.5327   3
   8 -15   0 12.8820  3.1715   5
  -8 -15   0 11.8566  2.4375   2
  -8  15   0 11.9221  2.2817   6
  -8  15   0 14.2384  2.8868   2
   8  15   0 11.7402  3.0153   3
  -8  15   0 16.9426  4.0076   3
  -9 -15   0 34.9527  3.5062   2
   9 -15   0 32.9777  4.1491   5
   9  15   0 33.3951  4.1713   3
  -9  15   0 32.1553  3.2511   6
  -9  15   0 33.4317  3.8344   2
  -9  15   0 41.9624  5.3414   3
  10 -15   0 -3.9110  2.3357   5
 -10 -15   0 -1.0231  1.3271   2
  10  15   0 1.76538 2.32043   3
 -10  15   0 -1.8693  1.6205   2
 -10  15   0 -0.2714  2.9340   3
 -10  15   0 0.74016 1.75914   6
  11 -15   0 4.30092 3.16564   5
 -11 -15   0 9.60242 2.31815   2
 -11  15   0 6.63002 2.27633   6
  11  15   0 10.3801  2.9794   3
 -11  15   0 3.95420 3.17794   3
 -11  15   0 5.55467 2.39285   2
  12 -15   0 13.6248  3.7292   5
 -12  15   0 17.5627  4.3510   3
 -12  15   0 14.5511  2.8888   6
 -12  15   0 18.8311  3.1603   2
  12  15   0 11.8502  3.2663   3
 -13 -15   0 2.48597 3.17811   3
  13 -15   0 0.16470 1.77984   2
  13 -15   0 -3.3139  2.9997   5
 -13  15   0 -0.2723  1.8592   6
 -13  15   0 0.51368 2.80390   3
   0 -16   0 42.9460  4.3348   5
   0  16   0 54.5281  5.4161   3
   0  16   0 48.3430  4.4718   2
   0  16   0 56.8831  3.2044   6
   1  16   0 31.7975  2.3098   6
   1  16   0 32.2032  3.7495   2
  -1  16   0 28.3697  2.4663   6
  -1  16   0 36.0370  3.8877   2
   1  16   0 29.5333  4.3160   3
  -1  16   0 31.9331  4.4472   3
  -2 -16   0 7.65290 2.20777   2
   2 -16   0 12.5053  3.0358   5
   2  16   0 7.55978 1.41094   6
   2  16   0 7.46948 2.36669   2
  -2  16   0 11.1926  1.8698   6
  -2  16   0 12.4082  3.4538   3
   2  16   0 10.3296  3.0979   3
  -2  16   0 9.52633 2.53077   2
  -3 -16   0 52.2612  4.3967   2
   3 -16   0 42.5374  4.4719   5
  -3  16   0 41.3838  4.3784   2
   3  16   0 57.5158  5.3219   3
   3  16   0 52.7369  2.6845   6
  -3  16   0 45.7587  5.3531   3
  -3  16   0 53.3197  3.5079   6
   4 -16   0 10.3715  2.9098   5
  -4 -16   0 7.41514 2.24911   2
   4  16   0 6.24810 2.77391   3
  -4  16   0 9.74681 2.74187   2
  -4  16   0 10.7353  3.4490   3
   4  16   0 10.6084  1.1773   6
  -4  16   0 14.4886  2.1731   6
   5 -16   0 0.66351 2.45994   5
  -5 -16   0 1.40894 1.87280   2
  -5  16   0 4.35330 2.39827   2
   5  16   0 2.70672 0.70557   6
  -5  16   0 -1.6089  2.3995   3
   5  16   0 1.22498 2.41413   3
  -5  16   0 0.20937 1.57908   6
  -6 -16   0 2.15506 1.80908   2
   6 -16   0 -3.6953  2.3443   5
   6  16   0 0.17658 2.26820   3
  -6  16   0 4.51737 3.00881   3
  -6  16   0 1.56575 1.70066   6
  -6  16   0 2.31315 1.99099   2
   7 -16   0 -0.7899  2.6656   5
  -7 -16   0 -2.5405  1.3007   2
  -7  16   0 1.88821 1.76654   6
  -7  16   0 -2.1813  2.3470   3
   7  16   0 -2.3730  2.0188   3
  -7  16   0 -1.5505  1.9532   2
  -8 -16   0 17.9644  2.9092   2
   8 -16   0 17.6953  3.5557   5
  -8  16   0 19.8378  4.3242   3
   8  16   0 11.4847  3.1396   3
  -8  16   0 16.4132  3.0725   2
  -8  16   0 17.4025  2.6532   6
  -9 -16   0 5.24060 2.08227   2
   9 -16   0 3.43728 3.19558   5
  -9  16   0 3.45568 1.97257   6
   9  16   0 1.37055 2.53560   3
  -9  16   0 -0.7576  1.9777   2
  -9  16   0 4.20163 3.25356   3
 -10 -16   0 7.39673 2.28585   2
  10 -16   0 4.98552 2.05035   2
  10 -16   0 -1.1661  3.0739   5
 -10  16   0 2.26218 1.92629   6
 -10  16   0 -0.6325  2.0492   2
 -10  16   0 2.91642 3.13854   3
  10  16   0 3.39491 2.65782   3
   0 -17   0 1.78269 1.97442   2
   0  17   0 -0.7732  1.1934   6
   0  17   0 3.62484 2.48750   3
  -1 -17   0 2.26635 1.91289   2
   1 -17   0 4.66423 2.08585   2
   1  17   0 3.59467 1.33281   6
  -1  17   0 2.13511 1.40753   6
   1  17   0 2.64458 2.70953   3
  -1  17   0 1.46954 2.57320   3
   2 -17   0 5.30500 2.18928   2
  -2 -17   0 2.08888 2.00592   2
   2  17   0 3.79940 2.54080   3
  -2  17   0 2.84738 1.52211   6
  -2  17   0 -1.9054  1.8707   2
   2  17   0 3.76987 1.20110   6
  -2  17   0 3.69142 2.74007   3
  -3 -17   0 7.03656 2.36980   2
   3 -17   0 8.17967 3.02748   5
   3 -17   0 5.63254 2.20731   2
  -3  17   0 9.41201 2.66890   2
  -3  17   0 7.10753 2.97666   3
   3  17   0 7.68337 1.22767   6
  -3  17   0 9.59166 1.97397   6
   3  17   0 4.22474 2.64488   3
   4 -17   0 3.08595 1.82934   2
   4 -17   0 -1.3554  2.6942   5
  -4 -17   0 2.47786 1.87873   2
  -4  17   0 -0.5994  1.5069   6
   4  17   0 1.14182 0.81573   6
  -4  17   0 0.29319 2.00685   2
   4  17   0 1.12404 2.51261   3
  -4  17   0 -0.8785  2.4329   3
   5 -17   0 13.2688  3.5415   5
   5 -17   0 15.4793  2.8464   2
  -5 -17   0 18.8345  3.1242   2
  -5  17   0 18.1559  4.2082   3
  -5  17   0 24.1074  3.6629   2
  -5  17   0 20.1629  2.5809   6
   5  17   0 17.4425  3.6941   3
  -6 -17   0 -0.8590  1.7288   2
   6 -17   0 1.82650 1.73783   2
   6 -17   0 0.68840 2.67888   5
  -6  17   0 -0.9976  1.6602   6
  -6  17   0 -1.0223  2.5218   3
   6  17   0 2.01823 2.43940   3
  25   0  -1 8.26311 2.75881   1
 -25   0   1 12.2586  3.8408   3
  25   0  -1 13.8462  3.4569   4
  25   0  -1 9.97511 2.83083   5
  24   0  -1 2.53943 2.15363   5
 -24   0   1 -2.4434  2.9923   3
  24   0  -1 1.70825 2.25485   4
  24   0  -1 -1.1929  1.8878   1
  23   0  -1 299.672  13.017   4
  23   0  -1 292.823  13.124   5
  23   0  -1 280.508  12.645   1
 -23   0   1 302.700  15.846   3
  22   0  -1 3.98252 2.10138   1
 -22   0   1 2.66063 2.71994   3
  22   0  -1 2.14237 2.15391   4
  22   0  -1 4.46083 2.11131   5
  21   0  -1 455.541  18.318   1
  21   0  -1 474.760  19.177   5
 -21   0   1 498.001  22.761   3
  21   0  -1 470.202  18.500   4
 -20   0   1 -2.2128  2.2939   3
  20   0  -1 -1.1717  1.7511   1
  20   0  -1 0.61894 2.13010   4
  20   0  -1 1.31673 1.74380   5
  19   0  -1 209.159   9.532   5
  19   0  -1 210.485   9.248   1
  19   0  -1 198.035   9.315   4
 -19   0   1 203.501  11.210   3
  18   0  -1 -1.1548  1.5659   4
 -18   0   1 -0.1176  1.9199   3
  18   0  -1 -0.3431  1.5794   5
  18   0  -1 1.33457 1.55048   1
  17   0  -1 103.253   5.394   4
  17   0  -1 92.9600  5.1711   1
 -17   0   1 77.7223  5.9452   3
  17   0  -1 94.6940  5.1916   5
 -16   0   1 -0.8574  1.9182   3
  16   0  -1 -2.4532  1.2248   5
  16   0  -1 0.74513 1.51335   4
  16   0  -1 -0.9389  1.3020   1
  15   0  -1 70.3149  4.2749   5
 -15   0   1 63.3615  5.1062   3
  15   0  -1 68.0180  4.1745   4
  15   0  -1 71.1766  4.1598   1
  14   0  -1 -1.8072  1.1628   5
  14   0  -1 -1.3919  1.1134   1
 -14   0   1 0.30135 1.80583   3
  14   0  -1 -2.9076  1.0416   4
  13   0  -1 17.7011  2.0294   4
  13   0  -1 17.7356  1.9750   5
  13   0  -1 15.7859  1.9127   1
 -13   0   1 15.8045  2.3360   3
 -12   0   1 -1.3301  0.8119   6
  12   0  -1 -0.0560  1.0973   4
  12   0  -1 0.46025 1.07299   5
  12   0  -1 -1.3094  0.8432   1
 -12   0   1 0.29602 1.35559   3
 -11   0   1 511.248  16.146   6
  11   0  -1 474.188  17.284   4
 -11   0   1 476.800  21.174   3
  11   0  -1 485.692  17.272   1
  11   0  -1 485.782  18.203   5
  10   0  -1 -1.0855  0.9184   4
 -10   0   1 0.19240 0.82992   6
  10   0  -1 0.03399 0.90895   5
 -10   0   1 1.21521 1.15682   3
  10   0  -1 -1.4846  0.7999   1
  -9   0   1 2.54870 1.22711   3
   9   0  -1 3.95238 1.06516   4
   9   0  -1 2.78414 0.98341   5
  -9   0   1 3.97239 0.86770   6
   9   0  -1 3.61283 1.01357   1
   8   0  -1 -0.8087  0.7238   1
  -8   0   1 1.34731 1.00442   3
   8   0  -1 -1.6191  0.7827   4
   8   0  -1 -0.4294  0.7736   5
  -8   0   1 0.63432 0.69242   6
   7   0  -1 138.755   5.601   5
  -7   0   1 123.011   6.449   3
   7   0  -1 143.979   5.391   1
  -7   0   1 142.618   4.966   6
   7   0  -1 137.815   5.395   4
   6   0  -1 -1.0551  0.5762   1
   6   0  -1 -2.6176  0.5671   4
  -6   0   1 -0.9192  0.7125   3
  -6   0   1 -0.7296  0.5527   6
   6   0  -1 0.18399 0.67937   5
   5   0  -1 2729.49   89.79   4
   5   0  -1 2621.57   95.58   5
  -5   0   1 2773.15   84.30   6
  -5   0   1 2688.22  110.97   3
   5   0  -1 2830.49   89.90   1
   4   0  -1 -2.4395  0.5088   4
  -4   0   1 -2.4106  0.4097   6
   4   0  -1 -1.0918  0.5140   5
   4   0  -1 -2.0874  0.4545   1
  -4   0   1 -2.2880  0.5945   3
  -3   0   1 1734.23   67.78   3
  -3   0   1 1715.74   51.50   6
   3   0  -1 1641.91   58.36   5
   3   0  -1 1578.18   54.87   1
   3   0  -1 1692.68   54.83   4
   3   0  -1 1605.60   56.59   2
  -2   0   1 -0.8621  0.2263   6
   2   0  -1 -1.3257  0.2677   4
   2   0  -1 -0.8277  0.2466   1
   2   0  -1 -1.1521  0.2442   5
  -2   0   1 -1.1399  0.2952   3
   2   0  -1 -0.7693  0.1370   2
   1   0  -1 11.8587  0.7331   1
   1   0  -1 12.8134  0.7641   5
  -1   0   1 13.1542  0.7636   4
  -1   0   1 14.8056  0.8715   3
  -1   0   1 12.9774  0.6767   6
   1   0  -1 13.5242  0.7014   2
   0   0  -1 -0.3414  0.1059   1
   0   0   1 -0.3586  0.1233   4
   0   0   1 -0.5290  0.0852   6
   0   0  -1 0.08552 0.12408   2
   0   0  -1 -0.2258  0.1025   5
  -1   0  -1 822.406  28.086   1
   1   0   1 862.406  30.105   5
   1   0   1 845.180  26.368   6
  -1   0  -1 893.090  34.727   3
  -1   0  -1 805.715  28.210   2
   1   0   1 857.467  28.060   4
   2   0   1 -4.3371  0.3246   4
   2   0   1 -4.8063  0.2772   5
  -2   0  -1 -4.7202  0.3791   3
  -2   0  -1 -4.3140  0.3035   6
   2   0   1 -5.2025  0.2577   1
  -2   0  -1 -4.2990  0.2166   2
   3   0   1 715.419  25.045   1
   3   0   1 734.082  26.611   5
  -3   0  -1 709.227  23.514   6
   3   0   1 736.547  25.072   4
  -3   0  -1 817.942  25.129   2
  -3   0  -1 762.826  30.981   3
   4   0   1 -0.3788  0.4575   1
  -4   0  -1 0.24946 0.24338   2
  -4   0  -1 -0.4458  0.6186   3
   4   0   1 -0.5932  0.5099   4
  -4   0  -1 -0.8918  0.4480   6
   4   0   1 0.09993 0.49339   5
   5   0   1 133.971   5.261   5
  -5   0  -1 131.498   6.206   3
  -5   0  -1 136.606   4.737   6
  -5   0  -1 133.623   4.648   2
   5   0   1 137.129   5.126   4
   5   0   1 131.419   5.015   1
  -6   0  -1 0.31818 0.77062   3
  -6   0  -1 0.12760 0.22415   2
   6   0   1 -0.5112  0.6262   5
   6   0   1 -0.0425  0.5242   1
  -6   0  -1 0.34273 0.55280   6
   6   0   1 -0.1169  0.6549   4
   7   0   1 1633.82   54.93   1
  -7   0  -1 1572.94   54.66   2
  -7   0  -1 1595.79   67.83   3
   7   0   1 1721.01   58.37   5
  -7   0  -1 1709.28   51.57   6
   7   0   1 1686.67   54.95   4
  -8   0  -1 -0.5591  0.9811   3
   8   0   1 -0.6031  0.6841   1
   8   0   1 0.18396 0.81313   4
   8   0   1 0.08198 0.77955   5
  -8   0  -1 0.61270 0.75312   6
  -8   0  -1 0.69729 0.28304   2
  -9   0  -1 1408.63   43.88   6
   9   0   1 1416.89   46.83   4
   9   0   1 1469.97   49.69   5
  -9   0  -1 1388.40   57.75   3
   9   0   1 1303.35   46.72   1
  -9   0  -1 1398.51   46.27   2
  10   0   1 -1.8814  0.7611   1
 -10   0  -1 -0.5194  0.2793   2
 -10   0  -1 -2.1285  0.7588   6
  10   0   1 0.29231 0.92822   5
 -10   0  -1 0.04250 1.06867   3
  10   0   1 -1.0207  0.9908   4
 -11   0  -1 910.980  38.534   3
  11   0   1 884.831  31.203   1
 -11   0  -1 961.404  29.307   6
  11   0   1 877.640  32.968   5
  11   0   1 936.259  31.325   4
  12   0   1 -0.5718  0.9388   1
  12   0   1 1.67339 1.04389   5
 -12   0  -1 3.15550 1.67554   3
 -12   0  -1 -0.7964  0.7724   6
  12   0   1 -0.5491  0.9591   4
  13   0   1 1.47042 1.22849   4
 -13   0  -1 1.72374 1.44892   3
  13   0   1 2.24502 1.21650   5
  13   0   1 1.45235 1.05856   1
  14   0   1 -0.1122  1.9766   5
 -14   0  -1 -0.0417  1.8180   3
  14   0   1 -1.7834  1.0618   1
  14   0   1 0.58688 1.37405   4
  15   0   1 579.140  20.533   5
  15   0   1 544.427  19.611   4
 -15   0  -1 490.371  23.756   3
  15   0   1 531.294  19.479   1
  16   0   1 1.70589 1.57926   5
  16   0   1 2.32469 1.49622   1
  16   0   1 1.30989 1.60080   4
 -16   0  -1 -2.0733  1.9902   3
  17   0   1 670.036  23.516   4
 -17   0  -1 572.482  28.363   3
  17   0   1 632.943  23.356   1
  17   0   1 705.076  24.582   5
  18   0   1 -0.6700  1.5150   1
 -18   0  -1 0.10395 2.27284   3
  18   0   1 0.26184 1.83192   4
  18   0   1 1.78557 1.67498   5
  19   0   1 12.3641  2.4029   5
 -19   0  -1 6.46510 2.79087   3
  19   0   1 7.41723 2.41082   4
  19   0   1 5.10965 2.08247   1
  20   0   1 -0.1507  1.8437   1
 -20   0  -1 0.47588 2.38911   3
  20   0   1 1.02313 2.03148   4
  20   0   1 -0.5976  1.5454   5
  21   0   1 4.51370 2.19770   4
  21   0   1 4.95760 2.20693   5
  21   0   1 1.06940 1.97018   1
 -21   0  -1 4.27451 2.74567   3
  22   0   1 1.00485 2.15520   4
  22   0   1 -1.1562  1.7171   1
 -22   0  -1 -0.4153  2.5484   3
  22   0   1 -3.2492  1.6164   5
  23   0   1 16.4438  3.2389   4
  23   0   1 20.3910  3.3143   1
 -23   0  -1 22.1752  4.3222   3
  23   0   1 28.1005  3.4876   5
  24   0   1 -1.6156  2.3554   4
  24   0   1 -2.5133  1.6274   5
  24   0   1 3.43594 2.34041   1
 -24   0  -1 -0.7220  3.0347   3
  25   0   1 68.1524  5.7039   4
 -25   0  -1 50.1678  6.3522   3
  25   0   1 66.3894  5.4118   1
  25   0   1 58.1838  4.9276   5
  25  -1  -1 21.8092  3.4895   5
  25  -1  -1 24.4427  3.8232   4
  25  -1  -1 17.9580  3.4231   1
 -25  -1   1 25.6586  4.8268   3
  25   1  -1 22.3507  3.4283   5
  25   1  -1 19.6829  3.7803   4
  25   1  -1 26.1841  3.7544   1
 -25   1   1 20.4262  4.7872   3
 -24  -1   1 4.11862 3.30714   3
  24  -1  -1 -0.4097  1.8588   5
  24  -1  -1 2.34073 2.49081   4
  24  -1  -1 -1.3914  1.7189   1
  24   1  -1 2.86161 2.55299   4
 -24   1   1 -1.6778  2.8227   3
  24   1  -1 2.31639 2.06508   1
  24   1  -1 2.75935 2.02365   5
 -23  -1   1 90.4483  7.3857   3
  23  -1  -1 87.6313  5.9653   1
  23  -1  -1 86.6347  5.9184   4
  23  -1  -1 93.4746  6.0687   5
  23   1  -1 97.5360  5.8247   1
 -23   1   1 85.9342  7.4134   3
  23   1  -1 97.8756  6.0124   5
  23   1  -1 94.6282  6.1913   4
  22  -1  -1 17.9449  3.2369   4
  22  -1  -1 14.5710  2.8456   1
  22  -1  -1 16.1378  3.0105   5
 -22  -1   1 16.1367  3.6946   3
 -22   1   1 16.9680  3.8661   3
  22   1  -1 17.9482  2.9223   5
  22   1  -1 11.6593  2.6401   1
  22   1  -1 19.2765  3.2936   4
  21  -1  -1 14.3320  2.7191   5
  21  -1  -1 12.8588  2.8632   4
  21  -1  -1 6.49105 2.44128   1
 -21  -1   1 13.6695  3.3671   3
  21   1  -1 16.0741  2.6981   1
 -21   1   1 14.9772  3.6908   3
  21   1  -1 12.4417  2.7350   4
  21   1  -1 8.63984 2.43136   5
  20  -1  -1 117.466   6.375   4
  20  -1  -1 118.424   6.514   5
 -20  -1   1 120.266   7.863   3
  20  -1  -1 122.294   6.579   1
  20   1  -1 109.943   6.405   4
 -20   1   1 108.729   7.824   3
  20   1  -1 103.075   6.058   1
  20   1  -1 111.415   6.319   5
  19  -1  -1 1.62620 1.96128   4
 -19  -1   1 1.38383 2.47236   3
  19  -1  -1 4.62383 1.89710   1
  19  -1  -1 2.45783 1.88164   5
 -19   1   1 -0.5605  2.2378   3
  19   1  -1 0.53511 2.01474   4
  19   1  -1 1.66508 1.68222   1
  19   1  -1 0.66305 1.77973   5
  18  -1  -1 80.8485  5.0130   1
 -18  -1   1 77.0183  5.8671   3
  18  -1  -1 86.4867  5.1752   4
  18  -1  -1 89.1828  5.1007   5
  18   1  -1 80.7071  4.9095   1
  18   1  -1 82.8560  5.0519   5
  18   1  -1 79.0009  5.2646   4
 -18   1   1 92.5054  6.4704   3
  17  -1  -1 108.269   5.851   5
  17  -1  -1 105.817   5.763   1
  17  -1  -1 112.374   5.887   4
 -17  -1   1 108.054   7.003   3
  17   1  -1 104.968   5.551   1
 -17   1   1 112.961   7.279   3
  17   1  -1 105.074   5.833   4
  17   1  -1 121.074   6.019   5
  16  -1  -1 208.881   8.738   4
 -16  -1   1 207.869  10.551   3
  16  -1  -1 203.311   8.973   5
  16  -1  -1 177.183   8.511   1
 -16   1   1 191.550  10.431   3
  16   1  -1 191.094   8.470   1
  16   1  -1 206.801   8.819   4
  16   1  -1 206.832   8.848   5
  15  -1  -1 298.250  11.886   4
  15  -1  -1 322.789  12.524   5
 -15  -1   1 276.410  14.304   3
  15  -1  -1 311.751  12.043   1
  15   1  -1 303.399  12.375   5
  15   1  -1 300.253  12.029   4
  15   1  -1 317.249  11.873   1
 -15   1   1 310.126  14.696   3
  14  -1  -1 9.64399 2.04188   1
  14  -1  -1 13.4070  1.9834   5
  14  -1  -1 12.6339  2.0015   4
 -14  -1   1 16.2497  2.3790   3
  14   1  -1 13.4608  2.1143   4
 -14   1   1 11.5720  2.4156   3
  14   1  -1 13.1613  1.8312   1
  14   1  -1 18.2089  2.0463   5
  13  -1  -1 19.8220  2.0794   4
  13  -1  -1 21.2928  2.1339   5
 -13  -1   1 21.7716  2.6125   3
  13  -1  -1 21.0964  2.1475   1
  13   1  -1 24.3660  2.1898   5
  13   1  -1 19.6316  1.9654   1
 -13   1   1 20.7693  2.4642   3
  13   1  -1 21.0838  2.2824   4
 -12  -1   1 -2.0599  1.2340   3
  12  -1  -1 0.09215 0.99131   1
  12  -1  -1 -0.7960  1.1424   4
  12  -1  -1 0.83383 1.18639   5
  12   1  -1 -0.6633  0.6918   6
  12   1  -1 -1.3622  0.8133   1
  12   1  -1 0.53873 0.98380   5
 -12   1   1 -2.6353  0.8108   6
  12   1  -1 -0.4007  1.0856   4
 -12   1   1 1.61012 1.31732   3
  11  -1  -1 10.8830  1.5419   4
  11  -1  -1 10.1047  1.5328   1
 -11  -1   1 16.0636  1.9843   3
  11  -1  -1 15.6214  1.6664   5
  11   1  -1 12.3800  1.4601   1
  11   1  -1 8.61523 1.51136   4
  11   1  -1 12.6927  1.2905   6
 -11   1   1 13.8450  1.5062   6
  11   1  -1 10.9346  1.4465   5
 -11   1   1 14.6367  2.0352   3
 -10  -1   1 494.603  21.793   3
  10  -1  -1 502.119  18.817   5
  10  -1  -1 512.935  17.920   1
  10  -1  -1 498.418  16.913   2
  10  -1  -1 511.126  17.779   4
  10   1  -1 508.992  17.938   4
 -10   1   1 527.206  16.743   6
 -10   1   1 523.466  21.965   3
  10   1  -1 492.011  17.686   1
  10   1  -1 484.129  18.737   5
  10   1  -1 525.605  16.592   6
  -9  -1   1 394.756  17.641   3
   9  -1  -1 404.620  15.251   5
   9  -1  -1 402.776  14.508   1
   9  -1  -1 410.280  14.410   4
   9  -1  -1 408.828  13.617   2
  -9   1   1 420.039  17.800   3
   9   1  -1 403.725  15.200   5
   9   1  -1 420.630  14.355   1
   9   1  -1 419.386  14.600   4
   9   1  -1 399.743  13.381   6
  -9   1   1 399.994  13.543   6
   8  -1  -1 875.701  30.029   2
  -8  -1   1 834.798  37.547   3
   8  -1  -1 918.914  32.489   5
   8  -1  -1 911.635  30.536   4
   8  -1  -1 882.159  30.668   1
   8   1  -1 923.799  32.448   5
   8   1  -1 902.115  30.487   1
  -8   1   1 933.928  28.758   6
   8   1  -1 933.911  28.596   6
   8   1  -1 941.820  30.738   4
  -8   1   1 911.333  37.763   3
   7  -1  -1 4063.23  138.17   2
   7  -1  -1 4175.72  137.86   1
   7  -1  -1 4145.75  137.57   4
  -7  -1   1 4204.01  170.11   3
   7  -1  -1 4202.14  146.61   5
  -7   1   1 4440.62  170.27   3
   7   1  -1 4108.56  137.71   4
   7   1  -1 4058.58  146.54   5
  -7   1   1 4280.47  129.34   6
   7   1  -1 4245.83  129.18   6
   7   1  -1 4125.25  137.68   1
   6  -1  -1 536.243  18.510   4
   6  -1  -1 565.322  18.704   1
  -6  -1   1 537.414  22.815   3
   6  -1  -1 505.543  19.692   5
  -6  -1   1 549.596  18.399   2
  -6   1   1 563.547  17.492   6
   6   1  -1 546.279  19.689   5
   6   1  -1 550.891  18.688   4
   6   1  -1 549.494  17.314   6
   6   1  -1 546.062  18.479   1
   5  -1  -1 2263.93   74.88   4
  -5  -1   1 2258.66   92.58   3
   5  -1  -1 2230.29   79.79   5
   5  -1  -1 2297.45   75.11   1
  -5   1   1 2339.49   75.17   2
   5   1  -1 2304.49   74.96   1
  -5   1   1 1936.64   92.57   3
   5   1  -1 2253.35   79.78   5
  -5   1   1 2346.31   70.45   6
   5   1  -1 2362.80   75.78   2
   5   1  -1 2366.10   70.31   6
   5   1  -1 2341.79   75.04   4
  -4  -1   1 2802.84  120.50   3
   4  -1  -1 3018.55   97.51   4
   4  -1  -1 2903.08  103.89   5
   4  -1  -1 3084.52   97.75   1
   4   1  -1 2999.49   91.59   6
   4   1  -1 2961.85   97.59   4
  -4   1   1 3023.55   91.68   6
   4   1  -1 2967.38  103.89   5
   4   1  -1 3035.08   98.70   2
   4   1  -1 2995.96   97.66   1
  -4   1   1 2819.94  120.61   3
  -4   1   1 2967.56   98.02   2
   3  -1  -1 708.793  22.858   4
  -3  -1   1 672.601  28.211   3
   3  -1  -1 691.764  24.382   5
   3  -1  -1 701.434  23.011   1
   3   1  -1 684.930  22.915   2
   3   1  -1 672.352  24.345   5
   3   1  -1 699.556  21.441   6
   3   1  -1 713.094  22.992   4
  -3   1   1 596.632  28.275   3
  -3   1   1 711.420  21.568   6
   3   1  -1 707.879  22.888   1
  -3   1   1 690.702  22.894   2
   2  -1  -1 1987.43   68.62   5
   2  -1  -1 1919.89   64.72   2
  -2  -1   1 1928.52   79.67   3
   2   1  -1 2035.69   61.03   6
  -2   1   1 1970.45   64.56   4
   2   1  -1 1962.17   64.82   2
   2   1  -1 1900.35   68.59   5
   2   1  -1 1881.23   65.00   1
  -2   1   1 1893.89   60.52   6
  -2   1   1 2068.14   79.72   3
   2   1  -1 1980.47   64.44   4
   1  -1  -1 546.346  19.105   5
   1  -1  -1 534.670  18.005   2
  -1   1   1 534.695  22.229   3
   1   1  -1 544.741  17.970   4
   1   1  -1 525.244  17.999   2
  -1   1   1 552.380  18.033   4
   1   1  -1 531.398  19.116   5
   1   1  -1 540.689  18.357   1
   1   1  -1 547.621  17.184   6
   1   1  -1 542.892  22.249   3
  -1   1   1 547.587  16.884   6
   0  -1   1 54.5579  1.9493   4
   0  -1  -1 53.4352  2.0262   5
   0   1   1 54.5678  1.9645   1
   0   1  -1 56.1956  2.3923   3
   0   1   1 50.1704  1.8122   6
   0   1  -1 50.3138  1.9146   1
   0   1   1 54.3306  2.4853   3
   0   1  -1 52.0337  1.9302   1
   0   1  -1 52.5417  2.1434   5
   0   1   1 52.1976  1.9396   4
   1  -1   1 15.8085  0.7909   1
   1  -1   1 15.7671  0.6976   4
   1  -1   1 18.7807  0.8933   5
  -1  -1  -1 14.5735  0.7514   2
  -1   1  -1 16.2527  0.7623   2
   1   1   1 16.8821  0.6616   6
   1   1   1 15.0017  0.6856   5
   1   1   1 16.5613  0.9949   3
  -1   1  -1 12.2241  0.9212   3
   1   1   1 17.2671  0.7173   1
  -1   1  -1 15.6265  0.7484   6
  -2  -1  -1 225.426   7.637   2
   2  -1   1 221.329   7.739   1
   2  -1   1 236.043   8.226   5
   2  -1   1 229.178   7.647   4
   2   1   1 224.429   7.638   1
  -2   1  -1 221.615   7.656   2
   2   1   1 213.098   9.483   3
   2   1   1 230.970   8.097   5
   2   1   1 222.860   7.762   4
  -2   1  -1 220.628   7.270   6
   2   1   1 230.843   7.158   6
  -3  -1  -1 93.8263  4.3722   3
   3  -1   1 93.6517  3.6002   1
  -3  -1  -1 101.110   3.378   2
   3  -1   1 92.6803  3.7465   5
   3  -1   1 96.1139  3.4937   4
   3   1   1 97.6716  3.4410   1
  -3   1  -1 91.2364  3.3979   2
   3   1   1 93.2065  3.6324   5
   3   1   1 95.3007  3.2469   6
  -4  -1  -1 677.934  27.665   3
   4  -1   1 759.401  23.869   5
   4  -1   1 658.445  22.335   4
   4  -1   1 654.668  22.462   1
  -4  -1  -1 737.435  22.292   2
  -4   1  -1 629.710  21.060   6
   4   1   1 645.389  22.293   1
   4   1   1 670.752  22.482   4
   4   1   1 644.950  23.707   5
  -4   1  -1 633.149  27.680   3
  -4   1  -1 654.441  22.268   2
   4   1   1 669.444  20.953   6
  -5  -1  -1 1151.98   48.35   3
   5  -1   1 1157.60   39.09   4
  -5  -1  -1 1170.85   39.03   2
   5  -1   1 1250.70   39.29   1
   5  -1   1 1084.74   41.59   5
  -5   1  -1 1171.91   39.03   2
   5   1   1 1224.63   41.59   5
  -5   1  -1 1153.58   48.43   3
   5   1   1 1193.09   36.68   6
   5   1   1 1188.93   39.09   1
  -5   1  -1 1224.74   36.85   6
  -6  -1  -1 2779.89  109.03   3
   6  -1   1 2769.51   88.34   1
   6  -1   1 2821.09   88.16   4
   6  -1   1 2550.41   93.82   5
  -6  -1  -1 2694.31   88.34   2
   6   1   1 2604.13   88.13   1
  -6   1  -1 2719.73   88.27   2
   6   1   1 2466.48   93.75   5
  -6   1  -1 2730.93   82.89   6
   6   1   1 2626.56   88.24   4
   6   1   1 2678.91   82.73   6
   7  -1   1 43.4645  2.5554   1
   7  -1   1 56.4964  2.5787   4
  -7  -1  -1 39.0304  1.6757   2
   7  -1   1 42.2089  2.3514   5
  -7  -1  -1 44.1637  2.9211   3
  -7   1  -1 45.2475  3.0495   3
   7   1   1 40.7022  2.2326   5
   7   1   1 42.3551  2.0215   6
  -7   1  -1 40.3229  1.7697   2
   7   1   1 40.7541  2.1223   1
   7   1   1 42.7592  2.4079   4
  -7   1  -1 39.7286  2.1900   6
   8  -1   1 194.709   7.123   4
   8  -1   1 176.743   7.416   5
   8  -1   1 188.496   7.215   1
  -8  -1  -1 189.568   8.730   3
  -8  -1  -1 195.288   6.385   2
   8   1   1 180.487   6.945   1
  -8   1  -1 186.157   6.482   2
  -8   1  -1 173.936   8.721   3
  -8   1  -1 191.793   6.729   6
   8   1   1 189.732   7.240   4
   8   1   1 184.259   6.558   6
   8   1   1 187.254   7.371   5
  -9  -1  -1 88.8280  3.1621   2
   9  -1   1 86.8768  4.1280   1
   9  -1   1 89.1385  4.2091   5
  -9  -1  -1 76.8387  4.8789   3
   9  -1   1 88.6396  4.0719   4
   9   1   1 90.4247  3.6708   6
  -9   1  -1 89.5706  3.8347   6
   9   1   1 99.2691  4.3400   4
  -9   1  -1 89.8071  3.3332   2
  -9   1  -1 83.3410  5.0525   3
   9   1   1 91.1772  3.9676   1
   9   1   1 85.0364  4.0465   5
  10  -1   1 238.568   9.349   5
  10  -1   1 230.786   8.883   4
 -10  -1  -1 220.873   7.887   2
  10  -1   1 235.920   9.010   1
 -10  -1  -1 223.953  10.861   3
 -10   1  -1 239.484   8.080   2
  10   1   1 245.654   9.288   5
  10   1   1 243.889   9.067   4
 -10   1  -1 232.476  10.974   3
  10   1   1 235.065   8.228   6
 -10   1  -1 239.692   8.402   6
  10   1   1 236.504   8.781   1
  11  -1   1 -0.4818  0.8334   1
 -11  -1  -1 0.31230 1.20001   3
  11  -1   1 2.01873 1.14436   5
  11  -1   1 -0.2253  0.8805   4
  11   1   1 1.26837 1.05715   4
 -11   1  -1 0.96423 1.18193   3
 -11   1  -1 -0.6985  0.7198   6
 -11   1  -1 0.22662 0.38814   2
  11   1   1 0.06132 0.78625   5
  11   1   1 -0.7981  0.7858   1
  11   1   1 0.14549 0.58360   6
 -12  -1  -1 257.921  11.542   3
  12  -1   1 224.724   9.650   5
  12  -1   1 243.788   9.288   4
  12  -1   1 234.949   9.374   1
  12   1   1 238.827   9.595   5
 -12   1  -1 224.706  11.399   3
  12   1   1 242.793   9.497   4
  12   1   1 241.662   8.594   6
 -12   1  -1 236.714   8.703   6
 -12   1  -1 242.679   8.156   2
  12   1   1 234.814   9.183   1
  13  -1   1 275.906  10.446   1
  13  -1   1 266.102  10.325   4
  13  -1   1 261.649  10.720   5
 -13  -1  -1 280.613  12.639   3
  13   1   1 256.555  10.628   5
 -13   1  -1 277.376  12.832   3
  13   1   1 246.412  10.083   1
  13   1   1 261.402  10.448   4
  14  -1   1 17.5635  2.2835   1
 -14  -1  -1 23.4650  2.8169   3
  14  -1   1 23.6300  2.4441   5
  14  -1   1 25.6588  2.6206   4
 -14   1  -1 25.8236  3.0445   3
  14   1   1 24.2648  2.6715   4
  14   1   1 19.9658  2.2109   1
  14   1   1 24.0281  2.3714   5
  15  -1   1 595.136  21.414   4
  15  -1   1 584.285  21.490   1
  15  -1   1 610.918  22.529   5
 -15  -1  -1 626.481  26.444   3
  15   1   1 560.266  21.237   1
 -15   1  -1 613.218  26.492   3
  15   1   1 591.951  22.400   5
  15   1   1 579.355  21.547   4
  16  -1   1 5.30489 1.86789   5
 -16  -1  -1 1.68031 2.07107   3
  16  -1   1 0.28863 1.64920   1
  16  -1   1 -2.0856  1.6529   4
  16   1   1 -0.8033  1.7055   4
 -16   1  -1 6.10286 2.36384   3
  16   1   1 1.30769 1.50077   1
  16   1   1 4.18762 1.65684   5
  17  -1   1 11.1365  2.2587   1
  17  -1   1 11.2211  2.2719   4
  17  -1   1 11.7535  2.2756   5
 -17  -1  -1 5.79863 2.51026   3
  17   1   1 7.42865 2.08035   4
 -17   1  -1 10.2082  2.6985   3
  17   1   1 4.67142 1.71378   1
  17   1   1 6.79902 1.93148   5
  18  -1   1 0.02168 1.63603   5
  18  -1   1 0.55517 1.76484   4
  18  -1   1 2.86447 1.66441   1
 -18  -1  -1 1.98273 2.39396   3
  18   1   1 0.65954 1.47579   5
  18   1   1 0.92330 1.59111   1
  18   1   1 2.39001 1.91691   4
 -18   1  -1 -0.2160  2.2066   3
 -19  -1  -1 237.301  12.956   3
  19  -1   1 235.031  10.656   1
  19  -1   1 256.417  10.833   4
  19  -1   1 259.902  11.052   5
  19   1   1 235.550  10.769   4
  19   1   1 263.242  11.003   5
  19   1   1 253.651  10.626   1
  20  -1   1 10.9339  2.4727   1
  20  -1   1 9.48407 2.50709   4
  20  -1   1 15.7844  2.6191   5
 -20  -1  -1 11.5918  2.9823   3
  20   1   1 14.8421  2.7467   4
  20   1   1 17.9030  2.7288   5
 -20   1  -1 11.5877  3.3413   3
  20   1   1 14.2791  2.5104   1
  21  -1   1 394.086  16.452   5
  21  -1   1 382.396  16.018   1
  21  -1   1 387.608  15.860   4
 -21  -1  -1 392.450  19.434   3
  21   1   1 413.483  16.262   4
  21   1   1 390.635  16.300   5
  21   1   1 393.856  15.845   1
 -21   1  -1 434.673  19.939   3
 -22  -1  -1 13.0314  3.6158   3
  22  -1   1 12.0092  2.7883   4
  22  -1   1 14.4806  2.9287   1
  22  -1   1 10.0315  2.5032   5
  22   1   1 12.4312  2.5484   1
 -22   1  -1 11.1499  3.2740   3
  22   1   1 12.1616  2.6021   5
  22   1   1 12.8919  2.9401   4
  23  -1   1 75.3221  5.4429   1
  23  -1   1 73.9400  5.2883   5
 -23  -1  -1 76.5487  6.5310   3
  23  -1   1 68.2939  5.2609   4
  23   1   1 79.5686  5.1541   5
  23   1   1 64.2282  5.4105   4
  23   1   1 69.9814  4.9841   1
 -23   1  -1 55.8016  6.0667   3
  24  -1   1 6.76995 2.43378   5
  24  -1   1 3.45952 2.35747   1
  24  -1   1 2.75781 2.45911   4
 -24  -1  -1 4.24292 3.24567   3
  24   1   1 4.17121 2.10269   5
  24   1   1 4.47863 2.30368   1
 -24   1  -1 3.21285 3.36762   3
  24   1   1 1.31675 2.54223   4
  25  -1   1 204.719  10.563   5
  25  -1   1 211.898  10.571   1
  25  -1   1 220.160  10.727   4
 -25  -1  -1 208.455  12.999   3
  25   1   1 228.283  10.971   4
 -25   1  -1 214.173  13.222   3
  25   1   1 216.736  10.469   5
  25   1   1 216.525  10.499   1
  25  -2  -1 46.5102  4.9414   1
 -25  -2   1 59.1502  6.2325   3
  25  -2  -1 54.3364  4.9075   5
  25   2  -1 50.0804  4.6416   1
  25   2  -1 52.5094  5.3739   4
  25   2  -1 59.1025  4.8858   5
 -25   2   1 58.0413  6.5886   3
  24  -2  -1 28.6523  3.9993   1
  24  -2  -1 35.4516  4.0155   5
  24  -2  -1 35.1726  4.0817   4
 -24  -2   1 28.2871  4.5694   3
  24   2  -1 40.7928  4.5055   4
 -24   2   1 29.0831  4.8962   3
  24   2  -1 29.3480  3.5932   5
  24   2  -1 26.8830  3.5981   1
  23  -2  -1 89.6091  5.9435   5
  23  -2  -1 88.7826  6.0576   1
 -23  -2   1 93.8566  7.2981   3
  23  -2  -1 87.6639  5.8235   4
  23   2  -1 97.5903  5.9758   5
 -23   2   1 83.5673  7.4664   3
  23   2  -1 99.8478  5.8332   1
  23   2  -1 84.3165  6.1699   4
  22  -2  -1 14.4877  2.8796   5
  22  -2  -1 15.2250  3.0796   4
  22  -2  -1 11.8787  2.6373   1
 -22  -2   1 12.7179  3.6012   3
  22   2  -1 15.1969  2.6923   1
 -22   2   1 17.0410  4.0136   3
  22   2  -1 17.8549  2.8480   5
  22   2  -1 14.5461  3.1676   4
  21  -2  -1 28.8425  3.4556   5
  21  -2  -1 33.6584  3.5923   4
  21  -2  -1 31.6777  3.6409   1
 -21  -2   1 30.8056  4.2469   3
  21   2  -1 26.8830  3.1420   1
  21   2  -1 34.1900  3.4442   5
 -21   2   1 23.3705  4.2056   3
  21   2  -1 27.6897  3.6454   4
  20  -2  -1 -0.1207  1.7632   4
  20  -2  -1 -0.4224  1.7553   1
  20  -2  -1 0.57355 1.82586   5
 -20  -2   1 0.34047 2.42756   3
 -20   2   1 -0.9497  2.3654   3
  20   2  -1 3.22406 2.00956   4
  20   2  -1 0.80449 1.61224   1
  20   2  -1 0.68607 1.53767   5
  19  -2  -1 235.276  11.020   5
 -19  -2   1 262.643  13.185   3
  19  -2  -1 257.193  11.081   1
  19  -2  -1 257.266  10.688   4
 -19   2   1 234.569  13.158   3
  19   2  -1 266.230  11.098   5
  19   2  -1 251.608  10.520   1
  19   2  -1 239.028  10.981   4
  18  -2  -1 3.09163 1.95977   1
  18  -2  -1 0.79094 1.78487   5
  18  -2  -1 -1.3457  1.5978   4
 -18  -2   1 -2.7542  2.0783   3
 -18   2   1 2.20103 2.48633   3
  18   2  -1 0.57693 1.49273   1
  18   2  -1 0.53518 1.92632   4
  18   2  -1 5.92984 1.77294   5
  17  -2  -1 1.79193 1.70250   5
  17  -2  -1 -0.9350  1.5858   4
 -17  -2   1 0.43369 1.85351   3
  17  -2  -1 0.99663 1.54643   1
 -17   2   1 1.01984 2.27862   3
  17   2  -1 4.09931 1.60581   5
  17   2  -1 -3.1600  1.1955   1
  17   2  -1 0.05994 1.63929   4
 -16  -2   1 190.843  10.305   3
  16  -2  -1 183.591   8.543   1
  16  -2  -1 203.251   8.863   5
  16  -2  -1 200.899   8.383   4
  16   2  -1 199.019   8.291   1
  16   2  -1 194.463   8.684   4
  16   2  -1 202.132   8.764   5
 -16   2   1 190.170  10.551   3
  15  -2  -1 5.77442 1.71120   1
 -15  -2   1 3.96216 2.03412   3
  15  -2  -1 7.48240 1.82781   5
  15  -2  -1 3.48507 1.56094   4
 -15   2   1 2.80219 2.23797   3
  15   2  -1 6.75857 1.68442   5
  15   2  -1 5.36879 1.52592   1
  15   2  -1 4.62783 1.77193   4
  14  -2  -1 3.45556 1.45360   5
 -14  -2   1 0.96055 1.47378   3
  14  -2  -1 0.11642 1.26518   1
  14  -2  -1 1.08626 1.41793   4
 -14   2   1 2.13445 1.82779   3
  14   2  -1 0.08495 1.66033   5
  14   2  -1 -1.1447  1.4719   4
  14   2  -1 1.79542 1.37697   1
  13  -2  -1 4.61540 1.50742   1
  13  -2  -1 6.23010 1.51980   5
  13  -2  -1 4.44638 1.40935   4
 -13  -2   1 5.71037 1.73956   3
  13   2  -1 4.78534 1.36057   5
  13   2  -1 3.44157 1.19906   1
  13   2  -1 2.99319 1.57880   4
 -13   2   1 6.12566 2.02963   3
 -13   2   1 3.27575 1.32603   6
  12  -2  -1 33.2568  2.6127   5
 -12  -2   1 29.3331  2.8337   3
  12  -2  -1 29.9567  2.3640   4
  12  -2  -1 25.1623  2.4250   1
  12  -2  -1 33.0547  1.4485   2
  12   2  -1 32.5435  2.1248   6
  12   2  -1 35.6293  2.5927   5
  12   2  -1 28.3959  2.5939   4
 -12   2   1 31.2048  2.2841   6
  12   2  -1 29.1916  2.2316   1
  11  -2  -1 417.693  14.698   4
  11  -2  -1 432.500  15.073   1
  11  -2  -1 397.260  15.585   5
 -11  -2   1 401.572  18.039   3
  11  -2  -1 402.912  13.838   2
  11   2  -1 417.463  13.642   6
  11   2  -1 406.765  14.582   1
  11   2  -1 410.389  15.000   4
 -11   2   1 430.517  18.446   3
 -11   2   1 402.404  13.927   6
  11   2  -1 403.063  15.503   5
  10  -2  -1 9.53371 1.30889   4
  10  -2  -1 9.82169 1.52453   5
 -10  -2   1 10.7109  1.6314   3
  10  -2  -1 9.35501 0.72655   2
  10  -2  -1 9.45396 1.48872   1
  10   2  -1 7.40951 1.40004   4
  10   2  -1 7.41025 1.12297   1
  10   2  -1 9.94418 1.30000   5
  10   2  -1 7.41137 0.98488   6
 -10   2   1 7.13251 1.19934   6
 -10   2   1 8.32848 1.80022   3
   9  -2  -1 436.130  15.788   1
  -9  -2   1 469.419  14.819   2
  -9  -2   1 426.836  19.077   3
   9  -2  -1 448.816  15.487   4
   9  -2  -1 433.517  16.518   5
  -9   2   1 435.918  14.729   6
  -9   2   1 458.984  15.003   2
   9   2  -1 455.768  15.424   1
  -9   2   1 419.866  19.294   3
   9   2  -1 447.401  15.818   4
   9   2  -1 447.504  14.425   6
   9   2  -1 432.917  16.418   5
   8  -2  -1 16.3540  1.6136   1
   8  -2  -1 18.5451  1.6368   5
  -8  -2   1 18.7791  1.7118   3
   8  -2  -1 17.4954  1.4530   4
  -8  -2   1 18.4390  0.8785   2
  -8   2   1 15.7674  1.4427   6
  -8   2   1 12.5243  1.7761   3
   8   2  -1 15.1466  1.6406   4
  -8   2   1 16.6235  1.0797   2
   8   2  -1 18.5142  1.5241   5
   8   2  -1 16.6646  1.1773   6
   8   2  -1 18.3686  1.3483   1
   7  -2  -1 88.7223  4.0302   1
  -7  -2   1 87.9819  4.6444   3
   7  -2  -1 94.9968  4.1791   5
   7  -2  -1 88.0770  3.7863   4
  -7   2   1 113.842   5.176   3
   7   2  -1 92.5307  4.0473   5
   7   2  -1 92.8373  3.6782   1
  -7   2   1 88.3154  3.7290   6
   7   2  -1 86.7145  3.3818   6
   7   2  -1 90.5640  4.0592   4
  -7   2   1 91.9238  3.4876   2
   6  -2  -1 48.4500  2.5431   1
  -6  -2   1 55.0969  2.9313   3
   6  -2  -1 47.9907  2.5288   5
   6  -2  -1 48.5153  2.3139   4
   6   2  -1 50.6521  2.0543   6
   6   2  -1 52.1242  2.2178   1
   6   2  -1 50.5328  2.0066   2
  -6   2   1 49.5660  2.1354   2
  -6   2   1 51.9802  2.3903   6
  -6   2   1 60.2701  3.2879   3
   6   2  -1 46.0846  2.4154   5
   6   2  -1 45.5037  2.5384   4
   5  -2  -1 10.4147  1.0191   5
   5  -2  -1 9.75615 1.04874   1
   5  -2  -1 11.1319  0.8716   4
  -5  -2   1 8.46450 1.01371   3
   5   2  -1 9.25577 0.68143   2
  -5   2   1 9.59801 1.29821   3
  -5   2   1 9.08137 0.92730   6
   5   2  -1 9.11815 0.65685   6
  -5   2   1 11.0428  0.7985   2
   5   2  -1 8.22000 1.00729   4
   5   2  -1 10.5980  0.7511   1
   5   2  -1 8.41588 0.88787   5
   4  -2  -1 1159.14   38.19   1
  -4  -2   1 1153.55   46.88   3
   4  -2  -1 1153.50   37.86   4
   4  -2  -1 1114.52   40.47   5
   4   2  -1 1134.12   38.11   4
   4   2  -1 1110.25   40.41   5
   4   2  -1 1153.32   37.93   1
   4   2  -1 1148.56   35.55   6
  -4   2   1 1135.86   35.78   6
   4   2  -1 1151.89   38.03   2
  -4   2   1 1213.21   47.17   3
  -4   2   1 1129.37   38.05   2
   3  -2  -1 241.079   8.822   5
   3  -2  -1 241.633   8.409   1
  -3   2   1 250.493  10.401   3
  -3   2   1 240.072   8.123   4
  -3   2   1 239.720   7.859   6
   3   2  -1 236.336   8.240   2
   3   2  -1 238.298   8.779   5
   3   2  -1 234.847   8.366   4
  -3   2   1 236.617   8.279   2
   3   2  -1 236.469   7.574   6
   3   2  -1 241.389  10.112   3
   3   2  -1 236.018   8.095   1
   2  -2  -1 2016.36   69.46   5
   2  -2  -1 2009.69   65.34   1
   2   2  -1 1988.04   65.23   4
  -2   2   1 1935.00   80.70   3
  -2   2   1 1998.44   65.50   2
   2   2  -1 1983.99   65.48   2
   2   2  -1 2012.84   69.48   5
  -2   2   1 1926.82   65.51   4
   2   2  -1 1957.60   80.58   3
   1  -2  -1 823.842  29.291   5
   1  -2  -1 833.188  27.566   1
   1   2  -1 809.712  27.812   1
   1   2  -1 833.052  27.508   4
   1   2  -1 815.779  27.875   1
   1   2  -1 845.131  29.376   5
  -1   2   1 828.516  34.131   3
   1   2  -1 841.897  27.680   2
  -1   2   1 862.657  27.626   4
  -1   2   1 828.871  25.862   6
   1   2  -1 832.663  34.010   3
  -1   2   1 814.224  27.565   1
   0  -2   1 151.893   5.572   5
   0  -2   1 151.163   5.088   4
   0  -2  -1 145.392   5.431   5
   0   2   1 146.295   5.123   1
   0   2   1 140.296   6.472   3
   0   2   1 147.741   4.793   6
   0   2  -1 146.133   6.384   3
   0   2  -1 148.088   5.085   1
   0   2  -1 147.408   5.255   2
   0   2   1 151.153   5.089   4
   0   2  -1 152.256   4.785   6
   1  -2   1 1736.05   58.62   4
   1  -2   1 1712.93   61.88   5
  -1   2  -1 1748.21   58.32   2
   1   2   1 1731.99   54.73   6
   1   2   1 1757.27   58.31   2
  -1   2  -1 1742.42   54.55   6
   1   2   1 1671.62   61.88   5
   1   2   1 1814.97   71.86   3
   1   2   1 1720.13   58.25   1
  -1   2  -1 2013.78   71.93   3
   1   2   1 1759.93   58.05   4
  -1   2  -1 1739.62   58.09   1
  -2  -2  -1 2450.62   80.07   2
   2  -2   1 2458.89   79.87   1
   2  -2   1 2447.60   80.22   4
  -2   2  -1 2428.43   74.97   6
  -2   2  -1 2410.73   80.10   2
   2   2   1 2383.50   98.63   3
   2   2   1 2295.33   84.97   5
   2   2   1 2482.30   79.80   4
  -2   2  -1 2552.76   98.71   3
   2   2   1 2375.84   75.43   6
   2   2   1 2409.64   80.31   1
   3  -2   1 1555.88   51.01   1
   3  -2   1 1597.20   54.27   5
   3  -2   1 1556.52   50.81   4
  -3  -2  -1 1557.24   51.00   2
   3   2   1 1504.28   54.08   5
  -3   2  -1 1550.43   51.07   2
   3   2   1 1550.75   50.87   1
   3   2   1 1478.39   62.87   3
   3   2   1 1562.06   47.76   6
  -3   2  -1 1510.25   47.86   6
   4  -2   1 1278.87   44.11   5
   4  -2   1 1248.20   41.23   4
  -4  -2  -1 1239.74   41.35   2
   4  -2   1 1260.37   41.53   1
   4   2   1 1210.88   41.47   4
  -4   2  -1 1225.22   41.44   2
   4   2   1 1251.99   38.71   6
   4   2   1 1232.54   43.91   5
  -4   2  -1 1371.38   51.32   3
   4   2   1 1219.37   41.23   1
  -4   2  -1 1249.06   38.96   6
   4   2   1 1205.70   51.11   3
   5  -2   1 920.047  31.402   5
  -5  -2  -1 899.582  29.273   2
  -5  -2  -1 892.952  36.381   3
   5  -2   1 891.679  29.303   4
   5  -2   1 881.679  29.606   1
   5   2   1 887.471  27.477   6
   5   2   1 864.251  29.578   4
   5   2   1 842.990  31.161   5
  -5   2  -1 883.549  27.769   6
  -5   2  -1 870.907  29.389   2
   5   2   1 852.526  29.242   1
   6  -2   1 176.213   6.727   5
  -6  -2  -1 152.453   7.662   3
   6  -2   1 170.494   6.183   4
  -6  -2  -1 175.153   5.912   2
   6   2   1 175.604   5.753   6
  -6   2  -1 174.501   6.084   2
   6   2   1 157.744   6.066   1
   6   2   1 170.838   6.525   5
  -6   2  -1 177.136   7.981   3
  -6   2  -1 169.436   6.059   6
   6   2   1 169.974   6.482   4
   7  -2   1 5931.32  196.08   4
  -7  -2  -1 5901.33  196.77   2
   7  -2   1 5769.42  196.53   1
   7  -2   1 5940.31  209.07   5
  -7  -2  -1 6108.53  242.68   3
  -7   2  -1 6057.42  196.84   2
   7   2   1 6160.07  184.20   6
   7   2   1 5861.78  208.92   5
   7   2   1 6279.29  196.32   1
  -7   2  -1 5866.79  184.44   6
   7   2   1 5910.75  196.34   4
  -8  -2  -1 256.908   8.013   2
   8  -2   1 224.843   9.067   5
   8  -2   1 234.358   8.517   4
   8  -2   1 236.695   8.792   1
  -8  -2  -1 218.300  10.497   3
  -8   2  -1 230.337   8.196   6
   8   2   1 233.403   8.395   1
   8   2   1 228.873   8.783   4
  -8   2  -1 231.531   8.173   2
   8   2   1 231.288   7.877   6
   8   2   1 230.507   8.956   5
   9  -2   1 860.526  31.869   5
   9  -2   1 889.555  30.224   1
   9  -2   1 905.008  29.917   4
  -9  -2  -1 867.235  36.994   3
  -9  -2  -1 917.381  29.396   2
   9   2   1 862.142  31.696   5
  -9   2  -1 899.645  29.573   2
   9   2   1 874.128  29.810   1
   9   2   1 900.982  27.991   6
   9   2   1 878.376  30.209   4
  -9   2  -1 871.545  28.296   6
  10  -2   1 9.80134 1.35391   4
  10  -2   1 8.78879 1.41108   1
 -10  -2  -1 8.02703 1.53814   3
  10  -2   1 7.78599 1.38854   5
 -10  -2  -1 11.9181  0.7925   2
 -10   2  -1 8.56543 1.26180   6
  10   2   1 9.21818 1.47088   4
  10   2   1 9.93772 1.06811   6
  10   2   1 8.47468 1.23527   5
  10   2   1 9.57281 1.19413   1
 -10   2  -1 10.1024  1.8336   3
 -10   2  -1 9.03756 0.84271   2
 -11  -2  -1 5.28507 1.52679   3
  11  -2   1 3.74495 1.08759   4
  11  -2   1 1.75903 1.11459   1
  11  -2   1 4.29685 1.23029   5
 -11  -2  -1 5.35789 0.49183   2
  11   2   1 4.49767 1.12446   5
 -11   2  -1 5.04525 0.70843   2
 -11   2  -1 4.21055 1.61535   3
  11   2   1 5.60570 1.38283   4
  11   2   1 1.96829 0.96992   1
  11   2   1 2.77324 0.83494   6
 -11   2  -1 2.80853 1.11861   6
  12  -2   1 149.556   6.742   1
  12  -2   1 157.288   6.507   4
  12  -2   1 153.181   6.892   5
 -12  -2  -1 165.726   8.065   3
 -12  -2  -1 154.010   5.298   2
 -12   2  -1 160.877   5.647   2
 -12   2  -1 152.916   6.258   6
  12   2   1 150.161   5.905   6
  12   2   1 162.045   6.905   4
  12   2   1 168.232   6.447   1
 -12   2  -1 128.425   7.976   3
  12   2   1 157.650   6.706   5
  13  -2   1 173.320   7.177   4
  13  -2   1 162.187   7.459   5
 -13  -2  -1 166.278   8.760   3
  13  -2   1 161.840   7.306   1
  13   2   1 174.206   7.382   5
  13   2   1 177.898   7.453   4
 -13   2  -1 182.159   9.152   3
  13   2   1 168.054   6.987   1
  14  -2   1 55.7556  3.6462   1
  14  -2   1 51.1695  3.5630   5
 -14  -2  -1 56.4896  4.5891   3
  14  -2   1 55.5961  3.5666   4
 -14   2  -1 61.0850  4.7893   3
  14   2   1 51.2547  3.5999   1
  14   2   1 52.8180  3.4476   5
  14   2   1 48.2949  3.6305   4
  15  -2   1 186.641   8.239   5
  15  -2   1 180.326   7.838   4
 -15  -2  -1 160.740   9.358   3
  15  -2   1 192.622   8.188   1
  15   2   1 184.614   7.697   1
  15   2   1 181.697   8.036   5
 -15   2  -1 199.244  10.081   3
  15   2   1 178.166   8.093   4
  16  -2   1 1.61817 1.61949   5
 -16  -2  -1 2.15585 2.01685   3
  16  -2   1 2.52179 1.60375   4
  16  -2   1 0.27197 1.43069   1
  16   2   1 3.28254 1.70920   4
  16   2   1 2.62271 1.42940   1
 -16   2  -1 4.75971 2.25883   3
  16   2   1 3.05083 1.43214   5
  17  -2   1 94.2126  5.1945   4
 -17  -2  -1 93.3447  6.4384   3
  17  -2   1 79.4128  5.1511   5
  17  -2   1 93.4040  5.2929   1
 -17   2  -1 101.941   6.744   3
  17   2   1 92.8076  5.1227   5
  17   2   1 82.6777  5.1998   4
  17   2   1 90.4651  4.8492   1
  18  -2   1 1.56512 1.92796   4
 -18  -2  -1 1.08046 2.31625   3
  18  -2   1 4.20379 2.00850   1
  18  -2   1 3.33843 1.92371   5
 -18   2  -1 2.31252 2.37409   3
  18   2   1 2.12246 1.74525   1
  18   2   1 2.86329 2.09241   4
  18   2   1 -0.7572  1.6320   5
  19  -2   1 80.7587  5.3237   1
 -19  -2  -1 82.7068  6.2700   3
  19  -2   1 87.2306  5.4269   5
  19  -2   1 91.4072  5.2774   4
  19   2   1 79.4454  4.9511   1
  19   2   1 92.6705  5.1807   5
 -19   2  -1 85.4802  6.8107   3
  19   2   1 84.4534  5.6229   4
  20  -2   1 3.31506 1.93997   4
 -20  -2  -1 -2.7175  2.3245   3
  20  -2   1 0.43440 1.88048   1
  20  -2   1 1.17379 1.83791   5
  20   2   1 0.72804 1.86738   4
 -20   2  -1 2.53013 2.64285   3
  20   2   1 1.22485 1.59890   1
  20   2   1 -0.2003  1.5792   5
  21  -2   1 -0.2486  1.8464   5
  21  -2   1 -0.0775  1.7793   1
 -21  -2  -1 -0.3072  2.6317   3
  21  -2   1 4.52688 2.23458   4
  21   2   1 -3.6914  1.7727   4
  21   2   1 1.08045 1.64821   5
  21   2   1 0.32984 1.74267   1
 -21   2  -1 -2.5411  2.0819   3
  22  -2   1 -1.2549  1.9732   5
 -22  -2  -1 1.29639 2.59102   3
  22  -2   1 -1.0108  1.8497   1
  22  -2   1 -1.4577  1.9902   4
 -22   2  -1 0.57501 2.79061   3
  22   2   1 -1.0255  2.1082   4
  22   2   1 0.56938 1.59736   5
  22   2   1 -0.7857  1.5820   1
  23  -2   1 -0.5087  2.0484   1
  23  -2   1 -0.8052  2.0250   5
  23  -2   1 -4.0108  2.0241   4
 -23  -2  -1 -1.5497  2.6716   3
  23   2   1 0.78164 1.65874   5
 -23   2  -1 -0.5535  2.9784   3
  23   2   1 -0.0005  2.3584   4
  23   2   1 -0.3349  1.7103   1
 -24  -2  -1 16.8607  4.2246   3
  24  -2   1 32.2081  3.8163   5
  24  -2   1 27.8205  3.9151   1
  24  -2   1 24.0129  3.7363   4
  24   2   1 23.2263  3.2368   5
  24   2   1 23.0710  3.3747   1
 -24   2  -1 17.5829  4.5500   3
  24   2   1 17.0504  3.5982   4
  25   2   1 22.2209  3.4305   5
  25   2   1 19.4672  3.7856   4
  25   3  -1 6.40728 3.06253   4
 -24  -3   1 8.20952 3.73713   3
  24  -3  -1 10.4130  2.8341   1
  24  -3  -1 13.6621  3.1565   5
  24   3  -1 10.6990  2.6285   1
  24   3  -1 6.67179 3.04825   4
  24   3  -1 12.6953  2.7411   5
 -24   3   1 2.14141 3.46776   3
  23  -3  -1 9.25230 2.72419   1
 -23  -3   1 5.98910 3.29833   3
  23  -3  -1 4.20126 2.61362   5
 -23   3   1 1.20425 3.18407   3
  23   3  -1 10.2746  2.4860   5
  23   3  -1 7.61126 2.77447   4
  23   3  -1 0.24576 1.75888   1
  22  -3  -1 21.1098  3.3828   1
  22  -3  -1 16.8563  3.0242   4
  22  -3  -1 16.3932  3.1573   5
 -22  -3   1 19.6520  3.7960   3
 -22   3   1 18.7526  4.0718   3
  22   3  -1 15.3014  2.6068   1
  22   3  -1 15.8853  2.6500   5
  22   3  -1 18.1449  3.2790   4
  21  -3  -1 23.1459  3.4189   1
  21  -3  -1 23.0042  3.3210   5
  21  -3  -1 17.9843  2.9307   4
 -21  -3   1 16.4947  3.4792   3
 -21   3   1 19.1542  3.8785   3
  21   3  -1 21.6650  3.4455   4
  21   3  -1 23.7612  2.8327   1
  21   3  -1 21.6309  2.9194   5
  20  -3  -1 38.4084  3.8479   5
  20  -3  -1 39.4400  4.0001   1
 -20  -3   1 34.1128  4.3883   3
  20  -3  -1 35.0298  3.5614   4
 -20   3   1 38.2447  4.8088   3
  20   3  -1 44.1615  3.5084   1
  20   3  -1 36.8655  3.8978   4
  20   3  -1 45.4735  3.7065   5
  19  -3  -1 34.1413  3.3170   4
 -19  -3   1 38.9544  4.3503   3
  19  -3  -1 38.7313  3.8173   1
  19  -3  -1 35.3323  3.7314   5
  19   3  -1 33.4335  3.7094   4
 -19   3   1 32.1432  4.4561   3
  19   3  -1 34.2260  3.0893   1
  19   3  -1 38.9903  3.3638   5
  18  -3  -1 22.9694  3.1601   1
  18  -3  -1 18.9900  2.6445   4
  18  -3  -1 23.4045  2.9814   5
 -18  -3   1 26.1687  3.5752   3
 -18   3   1 18.9409  3.5065   3
  18   3  -1 17.4895  2.8932   4
  18   3  -1 23.1250  2.6689   5
  18   3  -1 18.3438  2.4404   1
  17  -3  -1 7.93050 1.99475   4
  17  -3  -1 7.93452 2.15894   5
 -17  -3   1 6.77673 2.49099   3
  17  -3  -1 7.61724 2.03742   1
  17   3  -1 8.59501 2.18735   4
  17   3  -1 8.62459 1.78905   1
  17   3  -1 2.75498 1.65353   5
 -17   3   1 3.34808 2.32799   3
  16  -3  -1 52.0889  3.9886   5
  16  -3  -1 50.5265  3.9022   1
  16  -3  -1 50.4743  3.5913   4
 -16  -3   1 50.7268  4.5707   3
  16   3  -1 52.5864  3.4257   1
  16   3  -1 53.4677  3.9869   4
  16   3  -1 57.8525  3.6870   5
 -16   3   1 58.5507  5.1534   3
  15  -3  -1 229.826  10.139   1
  15  -3  -1 237.432   9.730   4
  15  -3  -1 238.304  10.446   5
 -15  -3   1 238.346  12.059   3
  15   3  -1 259.834   9.713   1
  15   3  -1 248.957  10.293   5
  15   3  -1 249.979  10.304   4
 -15   3   1 256.205  12.611   3
  14  -3  -1 185.740   7.741   4
  14  -3  -1 194.443   8.304   1
 -14  -3   1 198.506   9.667   3
  14  -3  -1 183.848   8.297   5
  14   3  -1 184.448   8.093   5
  14   3  -1 179.269   7.566   1
 -14   3   1 191.949  10.078   3
  14   3  -1 186.262   8.225   4
 -13  -3   1 5.03335 1.67976   3
  13  -3  -1 6.65863 1.45670   4
  13  -3  -1 3.81435 1.44984   1
  13  -3  -1 4.45255 1.63961   5
  13  -3  -1 5.46638 0.73367   2
  13   3  -1 4.08349 1.13716   1
 -13   3   1 7.92100 1.47936   6
  13   3  -1 7.38944 1.68311   4
 -13   3   1 6.10600 2.05980   3
  13   3  -1 7.17762 1.47323   5
 -12  -3   1 456.676  20.942   3
 -12  -3   1 472.118  16.006   2
  12  -3  -1 492.321  17.595   1
  12  -3  -1 481.877  16.291   2
  12  -3  -1 477.225  18.287   5
  12  -3  -1 476.103  16.959   4
  12   3  -1 487.471  17.506   4
 -12   3   1 476.543  16.283   6
  12   3  -1 465.810  15.745   6
  12   3  -1 489.846  16.898   1
  12   3  -1 485.830  18.078   5
 -12   3   1 498.542  21.534   3
  11  -3  -1 137.987   5.694   4
  11  -3  -1 123.963   6.111   5
 -11  -3   1 145.549   4.874   2
 -11  -3   1 142.907   7.127   3
 -11   3   1 134.733   5.635   6
  11   3  -1 134.196   5.192   6
  11   3  -1 130.825   5.982   5
 -11   3   1 141.958   5.192   2
  11   3  -1 137.683   5.598   1
  11   3  -1 132.060   6.089   4
 -11   3   1 160.008   7.771   3
  10  -3  -1 272.363  10.032   1
  10  -3  -1 246.648  10.197   5
  10  -3  -1 255.388   9.413   4
 -10  -3   1 251.607  11.709   3
 -10  -3   1 253.092   8.772   2
  10   3  -1 255.780   8.698   6
  10   3  -1 268.231  10.100   5
 -10   3   1 251.958   9.039   2
 -10   3   1 248.483  12.107   3
 -10   3   1 262.651   9.230   6
  10   3  -1 266.331   9.353   1
  10   3  -1 252.462   9.885   4
   9  -3  -1 42.9282  2.6584   5
  -9  -3   1 40.8431  1.7929   2
  -9  -3   1 44.3941  2.9604   3
   9  -3  -1 39.1668  2.3189   4
   9  -3  -1 39.5480  2.7271   1
   9   3  -1 42.1559  2.5128   5
  -9   3   1 41.5430  2.0615   2
   9   3  -1 44.3658  2.0498   6
  -9   3   1 43.1418  2.5478   6
   9   3  -1 43.8470  2.7217   4
   9   3  -1 43.0976  2.2061   1
  -9   3   1 36.4127  3.1198   3
  -8  -3   1 532.194  23.474   3
   8  -3  -1 521.468  19.375   1
   8  -3  -1 552.968  20.393   5
   8  -3  -1 564.799  18.927   4
   8   3  -1 572.556  20.283   5
   8   3  -1 563.990  19.427   4
  -8   3   1 562.807  18.182   6
  -8   3   1 527.598  23.834   3
  -8   3   1 581.735  18.886   2
   8   3  -1 556.167  18.832   1
   8   3  -1 560.282  17.644   6
   8   3  -1 562.291  18.688   2
   7  -3  -1 114.811   4.276   4
   7  -3  -1 111.091   4.805   5
  -7  -3   1 113.839   5.400   3
   7  -3  -1 111.052   4.728   1
   7   3  -1 109.333   4.124   1
   7   3  -1 105.899   4.666   4
   7   3  -1 115.936   4.113   2
   7   3  -1 109.242   3.852   6
   7   3  -1 102.659   4.615   5
  -7   3   1 112.436   4.393   6
  -7   3   1 110.973   4.257   2
  -7   3   1 87.8016  5.5250   3
  -6  -3   1 1120.47   46.21   3
   6  -3  -1 1092.60   37.21   4
   6  -3  -1 1158.12   39.97   5
   6   3  -1 1135.04   37.39   2
  -6   3   1 1143.29   37.49   2
   6   3  -1 1124.51   37.69   4
   6   3  -1 1142.17   34.89   6
  -6   3   1 1094.71   35.35   6
   6   3  -1 1100.88   39.82   5
   6   3  -1 1118.91   37.20   1
   5  -3  -1 626.461  21.182   4
   5  -3  -1 634.095  21.704   1
   5  -3  -1 646.238  22.893   5
  -5   3   1 613.333  21.467   2
   5   3  -1 644.394  19.845   6
  -5   3   1 633.379  20.316   6
   5   3  -1 638.431  21.407   2
   5   3  -1 644.875  21.663   4
   5   3  -1 623.812  26.394   3
  -5   3   1 656.254  26.804   3
   5   3  -1 635.408  21.162   1
   5   3  -1 633.232  22.791   5
   4  -3  -1 74.4314  3.3797   5
   4   3  -1 79.8507  3.3388   4
  -4   3   1 73.6114  3.0522   6
  -4   3   1 76.9538  2.8440   4
   4   3  -1 76.5825  2.7282   1
   4   3  -1 78.9089  3.1051   2
   4   3  -1 77.4443  2.5518   6
   4   3  -1 70.8980  3.2716   5
  -4   3   1 74.1528  3.1485   2
  -4   3   1 87.1928  4.2287   3
   4   3  -1 76.6233  3.7535   3
   3  -3  -1 1334.89   47.08   5
   3  -3  -1 1368.62   44.36   1
  -3   3   1 1171.42   54.71   3
  -3   3   1 1314.03   44.13   4
   3   3  -1 1340.94   44.25   4
   3   3  -1 1395.69   54.58   3
   3   3  -1 1360.70   47.09   5
  -3   3   1 1341.87   44.43   2
   3   3  -1 1384.38   44.41   2
   2  -3  -1 7204.46  249.35   5
   2  -3  -1 6767.67  233.36   1
   2   3  -1 7317.56  289.20   3
  -2   3   1 7153.38  235.06   2
   2   3  -1 7042.17  235.06   2
  -2   3   1 7043.47  220.24   6
  -2   3   1 7628.67  236.87   4
   2   3  -1 7038.81  243.12   1
  -2   3   1 6884.93  288.44   3
   2   3  -1 6593.21  242.29   1
   2   3  -1 7087.78  233.12   4
   2   3  -1 7599.85  249.33   5
   1  -3  -1 1428.95   49.55   5
  -1   3   1 1370.98   46.79   2
   1   3  -1 1425.14   57.53   3
   1   3  -1 1419.96   46.45   4
  -1   3   1 1310.20   57.62   3
  -1   3   1 1425.85   46.52   4
  -1   3   1 1405.63   46.54   1
   1   3  -1 1411.45   46.57   1
  -1   3   1 1428.59   43.69   6
   1   3  -1 1473.87   49.67   5
   1   3  -1 1389.22   43.73   6
   0  -3  -1 6.55199 0.70046   5
   0  -3   1 7.59324 0.88325   5
   0   3   1 6.72947 1.00642   3
   0   3   1 5.96279 0.60629   1
   0   3   1 5.75242 0.55241   4
   0   3  -1 7.34906 0.79245   2
   0   3   1 6.63082 0.55979   6
   0   3   1 5.11063 0.73687   2
   0   3  -1 5.62343 0.91495   3
   0   3  -1 6.02566 0.54109   6
   0   3  -1 6.17961 0.57064   1
  -1  -3  -1 29.7559  1.5022   5
   1  -3   1 25.5114  1.6085   5
   1  -3   1 26.5672  1.1350   4
  -1   3  -1 28.3227  1.9294   3
  -1   3  -1 27.2092  1.4140   1
   1   3   1 28.2575  1.3935   4
   1   3   1 24.5490  1.9377   3
  -1   3  -1 24.7806  1.2955   6
   1   3   1 29.2575  1.2603   1
  -1   3  -1 25.6421  1.5484   2
   1   3   1 25.7872  1.1369   6
   1   3   1 28.6127  1.5981   2
   2  -3   1 899.946  30.267   1
   2  -3   1 915.247  30.435   4
   2   3   1 909.396  30.228   4
   2   3   1 991.257  32.149   5
   2   3   1 911.557  28.262   6
   2   3   1 910.924  37.435   3
  -2   3  -1 862.387  37.415   3
  -2   3  -1 840.917  28.369   6
   2   3   1 917.403  30.108   1
   2   3   1 917.794  30.388   2
  -2   3  -1 920.831  30.448   2
   3  -3   1 387.742  12.658   4
   3  -3   1 400.482  13.082   1
   3  -3   1 386.430  13.891   5
   3   3   1 394.315  13.637   5
  -3   3  -1 365.050  12.210   6
   3   3   1 374.965  11.865   6
  -3   3  -1 314.538  15.978   3
   3   3   1 373.714  12.967   2
  -3   3  -1 388.112  13.064   2
   3   3   1 392.788  16.051   3
   3   3   1 371.264  13.009   4
   3   3   1 377.760  12.660   1
   4  -3   1 287.318   9.573   4
   4  -3   1 277.365  10.013   1
  -4  -3  -1 287.290   9.797   2
   4  -3   1 272.858  10.582   5
  -4   3  -1 254.626  12.283   3
   4   3   1 284.437  10.018   4
   4   3   1 293.463   8.963   6
  -4   3  -1 288.434   9.415   6
  -4   3  -1 296.998   9.963   2
   4   3   1 283.808   9.560   1
   4   3   1 288.785  10.329   5
   4   3   1 277.403  12.182   3
   5  -3   1 1.99358 0.79135   5
  -5  -3  -1 3.97784 0.57659   2
   5  -3   1 0.75458 0.46841   4
   5  -3   1 0.89649 0.66281   1
   5   3   1 0.76993 0.49195   5
   5   3   1 1.90212 0.41800   1
  -5   3  -1 1.18731 0.64046   6
  -5   3  -1 0.45107 0.83422   3
   5   3   1 1.08741 0.71741   4
   5   3   1 1.45367 0.83421   3
  -5   3  -1 1.81096 0.60278   2
   5   3   1 1.28755 0.36524   6
   6  -3   1 187.443   6.861   1
   6  -3   1 187.295   6.386   4
  -6  -3  -1 177.616   6.307   2
   6  -3   1 177.998   7.081   5
  -6  -3  -1 171.847   8.178   3
   6   3   1 182.099   6.830   5
   6   3   1 169.484   6.252   1
   6   3   1 176.190   5.904   6
  -6   3  -1 175.389   6.507   2
  -6   3  -1 170.341   6.360   6
  -6   3  -1 182.349   8.420   3
   7  -3   1 123.819   4.685   4
   7  -3   1 116.570   5.181   5
  -7  -3  -1 125.305   6.059   3
  -7  -3  -1 124.267   4.470   2
   7  -3   1 119.723   5.113   1
   7   3   1 130.173   4.332   6
   7   3   1 126.397   4.591   1
  -7   3  -1 104.180   6.153   3
  -7   3  -1 123.366   4.760   6
  -7   3  -1 121.076   4.685   2
   7   3   1 123.987   5.137   4
   7   3   1 118.802   4.947   5
   8  -3   1 247.682  10.072   5
   8  -3   1 257.019   9.268   4
  -8  -3  -1 270.189   8.973   2
  -8  -3  -1 253.776  11.660   3
   8   3   1 250.485   9.699   4
   8   3   1 269.345   8.630   6
  -8   3  -1 257.360   9.089   6
  -8   3  -1 255.682   9.226   2
   8   3   1 266.217   9.186   1
   8   3   1 260.343   9.846   5
  -9  -3  -1 104.739   3.975   2
  -9  -3  -1 113.157   5.727   3
   9  -3   1 110.578   4.891   1
   9  -3   1 104.192   4.932   5
   9  -3   1 110.935   4.525   4
   9   3   1 113.824   4.095   6
   9   3   1 107.855   4.944   4
   9   3   1 106.324   4.684   5
  -9   3  -1 105.425   4.523   6
  -9   3  -1 109.224   4.276   2
   9   3   1 101.063   4.307   1
  -9   3  -1 102.079   5.850   3
  10  -3   1 1.96875 0.90283   4
  10  -3   1 0.83553 1.00592   5
 -10  -3  -1 0.05832 1.14368   3
 -10  -3  -1 0.53939 0.41950   2
  10  -3   1 1.45273 1.03227   1
  10   3   1 0.69890 0.60423   6
  10   3   1 -0.2926  0.9148   4
 -10   3  -1 1.24325 0.89827   6
 -10   3  -1 1.29593 0.60489   2
 -10   3  -1 0.65809 1.37820   3
  10   3   1 0.46850 0.71137   1
  10   3   1 1.15984 0.80929   5
  11  -3   1 49.0200  3.1612   5
  11  -3   1 46.0897  2.7039   4
 -11  -3  -1 46.8796  1.9569   2
  11  -3   1 43.8384  2.9781   1
 -11  -3  -1 41.1633  3.3291   3
  11   3   1 42.3099  2.7304   5
  11   3   1 43.4838  3.0006   4
 -11   3  -1 46.2454  2.7934   6
  11   3   1 42.4624  2.5424   1
 -11   3  -1 48.3458  2.2879   2
  11   3   1 45.1766  2.3837   6
 -11   3  -1 41.7467  3.6976   3
  12  -3   1 1.22390 1.22331   1
 -12  -3  -1 3.35652 0.54737   2
  12  -3   1 2.06351 1.16618   4
 -12  -3  -1 3.05425 1.56426   3
  12  -3   1 1.75556 1.34199   5
 -12   3  -1 2.60110 0.75499   2
 -12   3  -1 0.04662 1.00488   6
  12   3   1 1.56314 0.98185   1
  12   3   1 2.11110 1.34339   4
 -12   3  -1 2.29714 1.50115   3
  12   3   1 2.81078 1.07454   5
  12   3   1 4.64319 0.97171   6
  13  -3   1 1.24597 1.35560   1
 -13  -3  -1 1.40035 1.60904   3
  13  -3   1 2.19102 1.24406   4
  13  -3   1 1.61316 1.33602   5
 -13   3  -1 2.35235 0.76319   2
 -13   3  -1 1.46682 1.14376   6
  13   3   1 0.80862 1.26055   4
  13   3   1 2.14573 1.01974   1
  13   3   1 1.93186 1.03874   5
 -13   3  -1 1.61715 1.70796   3
  14  -3   1 41.2245  3.3026   5
 -14  -3  -1 42.0923  3.8826   3
  14  -3   1 50.2535  3.5619   1
  14  -3   1 50.9464  3.2710   4
  14   3   1 42.7760  2.8819   1
  14   3   1 50.2579  3.1013   5
  14   3   1 45.9097  3.4583   4
 -14   3  -1 32.9796  3.6955   3
  15  -3   1 345.635  13.982   1
  15  -3   1 378.639  14.579   5
  15  -3   1 351.269  13.525   4
 -15  -3  -1 355.417  16.812   3
  15   3   1 356.592  13.398   1
 -15   3  -1 351.991  17.144   3
  15   3   1 381.358  14.293   5
  15   3   1 359.081  14.059   4
  16  -3   1 28.0799  2.6749   4
  16  -3   1 28.0010  2.8930   5
  16  -3   1 29.0629  2.9764   1
 -16  -3  -1 21.8224  3.2239   3
  16   3   1 28.2914  2.5484   5
 -16   3  -1 32.1737  3.7967   3
  16   3   1 22.5014  2.8480   4
  16   3   1 25.1303  2.4487   1
 -17  -3  -1 2.52873 2.12810   3
  17  -3   1 1.64243 1.80720   5
  17  -3   1 2.83368 1.72632   1
  17  -3   1 1.28797 1.60195   4
 -17   3  -1 1.43962 2.13303   3
  17   3   1 2.62898 1.45467   1
  17   3   1 0.04070 1.40196   5
  17   3   1 4.25580 1.89665   4
 -18  -3  -1 191.911  10.670   3
  18  -3   1 194.430   9.118   5
  18  -3   1 209.091   8.800   4
  18  -3   1 186.124   9.020   1
  18   3   1 184.429   8.754   5
  18   3   1 202.954   8.565   1
  18   3   1 190.215   9.147   4
 -18   3  -1 207.454  11.226   3
  19  -3   1 12.6031  2.6908   5
  19  -3   1 8.14231 2.27000   4
 -19  -3  -1 6.53683 2.83618   3
  19  -3   1 7.95047 2.31279   1
  19   3   1 7.91656 2.07507   5
  19   3   1 10.1051  2.5376   4
 -19   3  -1 10.6561  3.2607   3
  19   3   1 10.6461  2.1085   1
 -20  -3  -1 8.52771 2.99469   3
  20  -3   1 11.9498  2.6077   1
  20  -3   1 13.1800  2.7773   5
  20  -3   1 6.77890 2.34070   4
  20   3   1 8.90124 2.53027   4
  20   3   1 10.7953  2.2482   5
 -20   3  -1 5.57373 3.14245   3
  20   3   1 9.15848 2.06027   1
  21  -3   1 -0.0877  1.9313   4
  21  -3   1 1.04879 1.91654   1
  21  -3   1 -0.8441  1.8302   5
 -21  -3  -1 -0.3058  2.4259   3
 -21   3  -1 0.66740 2.50458   3
  21   3   1 -1.0902  1.4883   1
  21   3   1 -0.6667  1.5303   5
  21   3   1 1.33849 2.15913   4
  22  -3   1 26.8656  3.7552   5
  22  -3   1 26.6570  3.6980   1
 -22  -3  -1 28.5946  4.3350   3
 -22   3  -1 24.1683  4.5856   3
  22   3   1 29.8328  3.1660   5
  22   3   1 25.2832  3.7842   4
  22   3   1 26.1640  3.1386   1
  23  -3   1 1.36552 2.09975   5
 -23  -3  -1 -2.8916  2.3878   3
  23  -3   1 -2.1161  1.9426   1
 -23   3  -1 -0.7560  3.0908   3
  23   3   1 -0.8863  1.7722   5
  23   3   1 -1.8321  2.2323   4
  23   3   1 1.49386 1.74127   1
 -24  -3  -1 13.0099  3.9960   3
  24  -3   1 15.3530  3.2225   5
  24   3   1 12.6983  3.2296   4
 -24   3  -1 6.11304 3.47207   3
  24   3   1 8.95206 2.48218   1
  24   3   1 13.7782  2.7657   5
  24  -4  -1 6.92037 2.78693   5
 -24  -4   1 5.03268 3.48705   3
  24   4  -1 5.12326 2.18674   1
 -24   4   1 5.64657 3.77951   3
  24   4  -1 4.72427 2.16349   5
  24   4  -1 5.51325 2.78476   4
  23  -4  -1 12.0630  2.9314   5
 -23  -4   1 13.1335  3.7282   3
  23   4  -1 8.40816 2.33108   1
  23   4  -1 7.28615 2.85380   4
  23   4  -1 10.2556  2.5211   5
 -23   4   1 10.5721  4.0459   3
 -22  -4   1 10.9763  3.4469   3
  22  -4  -1 7.71242 2.68269   5
  22   4  -1 5.30409 2.01989   1
 -22   4   1 10.9244  3.7803   3
  22   4  -1 7.10423 2.74423   4
  22   4  -1 5.90193 2.04790   5
  21  -4  -1 11.5393  2.7231   1
 -21  -4   1 16.8717  3.5132   3
  21  -4  -1 17.6591  3.2619   5
 -21   4   1 13.6048  3.8413   3
  21   4  -1 14.3939  3.0966   4
  21   4  -1 16.5211  2.6933   5
  21   4  -1 11.2273  2.2031   1
  20  -4  -1 33.9618  3.7245   5
 -20  -4   1 24.6612  3.9040   3
  20  -4  -1 28.6889  3.6867   1
  20   4  -1 28.8476  3.0355   5
  20   4  -1 28.9726  3.6346   4
 -20   4   1 27.5085  4.4878   3
  20   4  -1 27.3811  2.8297   1
  19  -4  -1 14.6275  2.4395   4
  19  -4  -1 8.04447 2.42024   1
 -19  -4   1 6.13514 2.76043   3
  19  -4  -1 9.96404 2.67481   5
  19   4  -1 11.0344  2.2208   5
  19   4  -1 11.3398  2.0656   1
 -19   4   1 5.51439 3.14857   3
  19   4  -1 2.84238 2.21117   4
 -18  -4   1 12.0424  2.9453   3
  18  -4  -1 12.9775  2.6948   1
  18  -4  -1 15.0399  2.4406   4
  18  -4  -1 11.7932  2.6007   5
  18   4  -1 13.6460  2.7335   4
  18   4  -1 15.2350  2.3671   5
  18   4  -1 13.6709  2.0982   1
 -18   4   1 17.1291  3.5148   3
  17  -4  -1 162.006   7.938   1
 -17  -4   1 157.425   8.958   3
  17  -4  -1 144.549   7.780   5
  17  -4  -1 169.183   7.324   4
  17   4  -1 171.380   7.614   5
  17   4  -1 157.782   7.771   4
  17   4  -1 148.807   6.913   1
 -17   4   1 152.299   9.471   3
  16  -4  -1 55.6764  4.0667   5
  16  -4  -1 56.9443  3.6177   4
 -16  -4   1 58.4964  4.7135   3
  16  -4  -1 49.3633  3.9881   1
  16   4  -1 52.2848  3.3469   1
 -16   4   1 48.4447  4.8735   3
  16   4  -1 47.7815  3.9253   4
  16   4  -1 59.0617  3.7923   5
  15  -4  -1 105.131   5.636   5
 -15  -4   1 104.568   6.466   3
  15  -4  -1 101.372   4.967   4
  15   4  -1 105.088   5.611   4
  15   4  -1 113.736   5.362   5
  15   4  -1 101.880   4.838   1
 -15   4   1 79.7618  6.3954   3
  14  -4  -1 104.029   5.667   1
  14  -4  -1 103.898   5.088   4
 -14  -4   1 113.686   6.617   3
  14  -4  -1 117.168   5.908   5
 -14   4   1 113.097   7.203   3
  14   4  -1 110.903   5.438   5
  14   4  -1 114.486   5.062   1
  14   4  -1 114.224   5.884   4
  13  -4  -1 610.056  21.815   5
  13  -4  -1 558.431  19.552   2
  13  -4  -1 546.245  20.773   1
 -13  -4   1 584.579  25.084   3
  13  -4  -1 581.266  20.112   4
  13   4  -1 549.051  21.417   5
  13   4  -1 593.827  20.878   4
 -13   4   1 546.826  19.348   6
  13   4  -1 566.084  18.690   6
 -13   4   1 593.526  25.688   3
  13   4  -1 584.995  20.021   1
  12  -4  -1 73.1801  3.5962   4
 -12  -4   1 75.8281  2.8932   2
  12  -4  -1 70.1019  4.1915   5
 -12  -4   1 72.4101  4.5756   3
  12  -4  -1 72.0662  4.1776   1
  12   4  -1 69.0638  4.0858   4
 -12   4   1 75.9012  3.2698   2
 -12   4   1 71.7617  3.7987   6
 -12   4   1 79.0590  5.3245   3
  12   4  -1 71.1242  3.4748   1
  12   4  -1 67.1798  3.1499   6
  12   4  -1 71.7738  3.8353   5
  11  -4  -1 260.061  10.213   5
 -11  -4   1 238.721   8.651   2
  11  -4  -1 246.564   9.894   1
  11  -4  -1 248.734   9.220   4
 -11  -4   1 253.280  11.620   3
  11   4  -1 250.553   9.956   5
 -11   4   1 258.720   9.024   2
  11   4  -1 243.306   8.482   6
 -11   4   1 249.813   9.180   6
  11   4  -1 237.410   9.814   4
  11   4  -1 252.544   9.131   1
 -10  -4   1 14.3233  1.8759   3
  10  -4  -1 11.2044  1.2698   4
  10  -4  -1 11.2926  1.6888   1
  10  -4  -1 12.2024  1.7420   5
 -10  -4   1 12.9585  0.9578   2
  10   4  -1 11.5461  1.0491   6
 -10   4   1 10.2342  2.0449   3
  10   4  -1 10.7839  1.6765   4
  10   4  -1 12.2386  1.2089   1
 -10   4   1 10.3261  1.1316   2
 -10   4   1 9.63294 1.44909   6
  10   4  -1 12.7273  1.4246   5
  -9  -4   1 417.677  18.795   3
   9  -4  -1 429.494  16.414   5
   9  -4  -1 420.622  15.007   4
   9  -4  -1 428.413  15.731   1
  -9   4   1 421.484  14.651   6
  -9   4   1 436.789  15.117   2
   9   4  -1 429.637  15.685   4
   9   4  -1 448.520  16.253   5
  -9   4   1 462.162  19.467   3
   9   4  -1 432.164  13.973   6
   9   4  -1 460.519  14.977   1
   8  -4  -1 591.750  20.863   1
   8  -4  -1 573.610  20.109   4
   8  -4  -1 593.846  21.898   5
  -8  -4   1 573.042  25.151   3
   8   4  -1 596.727  20.804   4
  -8   4   1 588.460  19.488   6
   8   4  -1 605.473  20.205   2
  -8   4   1 608.417  20.391   2
  -8   4   1 622.856  25.733   3
   8   4  -1 591.454  20.046   1
   8   4  -1 605.696  21.715   5
   8   4  -1 590.986  18.786   6
   7  -4  -1 27.0531  2.1303   5
   7  -4  -1 23.4426  1.9314   1
  -7  -4   1 25.0640  2.1537   3
   7  -4  -1 28.9779  1.5375   4
   7   4  -1 25.3023  1.5932   2
   7   4  -1 25.5004  1.2585   6
   7   4  -1 25.1215  1.7683   5
  -7   4   1 26.5370  1.7081   2
  -7   4   1 22.0619  1.7296   6
   7   4  -1 28.1906  1.3921   1
   7   4  -1 28.9832  2.0931   4
  -7   4   1 21.7869  2.3218   3
   6  -4  -1 24.9866  1.8171   5
   6  -4  -1 19.6914  1.7014   1
  -6   4   1 18.3075  2.0530   3
  -6   4   1 24.1329  1.6213   2
   6   4  -1 22.0598  1.4799   2
  -6   4   1 19.1346  1.5317   6
   6   4  -1 22.1010  1.9208   3
  -6   4   1 21.4826  1.2672   4
   6   4  -1 22.5094  1.0346   6
   6   4  -1 20.5359  1.6863   4
   6   4  -1 22.0288  1.5806   5
   6   4  -1 21.4406  1.1001   1
   5  -4  -1 29.3471  1.9352   5
   5  -4  -1 30.8326  1.9621   1
   5   4  -1 28.9165  1.8653   5
  -5   4   1 31.8489  2.6590   3
   5   4  -1 28.0838  2.1022   3
   5   4  -1 28.1507  1.1300   6
  -5   4   1 32.3619  1.9764   2
  -5   4   1 31.9686  2.0545   6
   5   4  -1 27.5823  1.7009   2
   5   4  -1 29.9948  1.2285   1
   5   4  -1 30.8954  2.0150   4
  -5   4   1 29.8841  1.3626   4
   4  -4  -1 522.700  17.489   1
   4   4  -1 492.679  17.364   4
   4   4  -1 504.190  21.247   3
   4   4  -1 504.978  18.403   5
  -4   4   1 502.992  17.428   2
  -4   4   1 540.543  16.886   4
  -4   4   1 509.254  16.358   6
  -4   4   1 469.263  21.533   3
   4   4  -1 509.291  17.375   2
   3  -4  -1 74.0881  3.1447   1
   3  -4  -1 73.4938  3.2238   5
  -3   4   1 67.9442  3.8998   3
   3   4  -1 71.5044  3.0659   4
   3   4  -1 71.1058  3.6595   3
  -3   4   1 73.8161  3.1715   2
  -3   4   1 67.8603  2.4613   4
   3   4  -1 69.0191  3.1833   5
  -3   4   1 67.2325  2.8436   6
   3   4  -1 71.5629  3.1120   2
   2  -4  -1 1409.69   48.02   5
   2   4  -1 1341.91   42.30   6
   2   4  -1 1370.11   48.07   5
  -2   4   1 1310.93   45.09   1
   2   4  -1 1298.71   55.64   3
   2   4  -1 1446.69   45.03   4
  -2   4   1 1350.62   45.08   4
  -2   4   1 1380.37   42.33   6
  -2   4   1 1364.08   45.38   2
  -2   4   1 1293.33   55.86   3
   2   4  -1 1374.44   45.05   1
   1  -4  -1 1759.12   62.96   5
  -1  -4   1 1863.57   63.09   5
  -1   4   1 1733.70   73.27   3
  -1   4   1 1809.92   59.12   1
   1   4  -1 1889.24   59.01   4
  -1   4   1 1760.08   58.93   4
   1   4  -1 1783.34   59.00   1
  -1   4   1 1859.39   59.55   2
  -1   4   1 1739.61   55.46   6
   1   4  -1 1793.02   55.41   6
   1   4  -1 1686.52   73.08   3
   0  -4  -1 3092.36  111.64   5
   0  -4   1 3115.72  111.76   5
   0   4   1 3288.35  105.43   2
   0   4  -1 3200.75  104.71   4
   0   4   1 3043.39  129.75   3
   0   4  -1 3258.60   98.43   6
   0   4  -1 3394.28  104.86   1
   0   4  -1 3134.42  129.69   3
   0   4  -1 3189.87  105.42   2
   0   4   1 3147.18   98.39   6
   0   4   1 3179.10  104.84   1
   0   4   1 3223.35  104.70   4
  -1  -4  -1 5916.67  211.45   5
   1  -4   1 6490.18  199.49   4
   1  -4   1 5946.01  211.56   5
  -1   4  -1 5860.73  245.53   3
  -1   4  -1 6043.78  186.45   6
   1   4   1 6055.02  199.53   1
   1   4   1 6116.26  199.41   2
   1   4   1 6167.57  198.40   4
   1   4   1 5837.30  187.33   6
  -1   4  -1 6118.39  199.46   2
   1   4   1 6144.62  245.61   3
  -1   4  -1 5965.01  198.58   1
   2  -4   1 1140.70   40.60   5
   2  -4   1 1137.26   38.57   4
   2   4   1 1176.34   38.29   2
  -2   4  -1 1147.66   35.70   6
   2   4   1 1125.08   40.41   5
   2   4   1 1158.01   37.97   4
   2   4   1 1145.96   37.80   1
  -2   4  -1 1149.98   38.04   1
   2   4   1 1129.92   47.10   3
   2   4   1 1157.82   35.48   6
  -2   4  -1 1092.39   47.09   3
  -2   4  -1 1161.45   38.35   2
   3  -4   1 21.3103  1.5542   1
   3  -4   1 19.5473  1.5922   5
   3   4   1 21.0992  1.8139   3
  -3   4  -1 24.5799  2.0501   3
  -3   4  -1 21.5529  1.3874   6
   3   4   1 22.7390  0.9290   6
   3   4   1 20.3272  1.4379   4
   3   4   1 22.3000  1.0220   1
  -3   4  -1 19.4619  1.4696   2
   3   4   1 21.0776  1.5029   2
   3   4   1 23.2431  1.4628   5
   4  -4   1 14.7967  0.8052   4
   4  -4   1 12.4060  1.2984   5
   4  -4   1 13.1243  1.2376   1
   4   4   1 14.5675  0.8123   1
   4   4   1 13.7228  1.1357   2
  -4   4  -1 15.3039  1.2466   2
   4   4   1 17.1199  1.2284   5
  -4   4  -1 11.8521  1.6069   3
   4   4   1 13.5277  1.4739   3
   4   4   1 15.3739  1.3124   4
   4   4   1 15.2805  0.7404   6
  -4   4  -1 13.4289  1.1567   6
   5  -4   1 223.149   8.659   5
   5  -4   1 205.198   8.185   1
  -5  -4  -1 227.250   7.959   2
   5  -4   1 229.393   7.606   4
  -5   4  -1 209.828  10.168   3
   5   4   1 228.666   8.257   4
  -5   4  -1 221.868   8.160   2
  -5   4  -1 216.056   7.710   6
   5   4   1 219.486   7.099   6
   5   4   1 217.251   9.956   3
   5   4   1 231.152   8.384   5
   5   4   1 228.519   7.603   1
   6  -4   1 702.392  24.219   1
   6  -4   1 716.723  23.552   4
  -6  -4  -1 706.875  23.825   2
   6  -4   1 704.802  25.608   5
   6   4   1 695.389  23.512   1
   6   4   1 699.337  25.285   5
  -6   4  -1 701.170  22.697   6
   6   4   1 687.070  23.519   1
   6   4   1 713.724  29.596   3
  -6   4  -1 729.974  24.082   2
   6   4   1 717.414  24.190   4
   7  -4   1 244.107   8.481   4
   7  -4   1 247.403   9.540   5
  -7  -4  -1 239.501   8.547   2
   7   4   1 247.517   7.907   6
   7   4   1 234.131   9.084   4
   7   4   1 234.670   8.391   1
  -7   4  -1 243.110  11.295   3
   7   4   1 238.660   9.172   5
   7   4   1 247.144  10.945   3
  -7   4  -1 240.023   8.808   2
  -7   4  -1 240.946   8.534   6
   8  -4   1 1058.70   41.16   5
  -8  -4  -1 1221.31   47.85   3
   8  -4   1 1130.32   38.99   1
   8  -4   1 1116.60   38.28   4
  -8  -4  -1 1148.83   38.36   2
   8   4   1 1152.43   38.27   1
  -8   4  -1 1168.57   36.59   6
   8   4   1 1176.74   38.99   4
   8   4   1 1174.45   40.94   5
  -8   4  -1 1160.91   38.67   2
   8   4   1 1156.42   35.90   6
   9  -4   1 531.643  19.260   5
   9  -4   1 523.392  17.672   4
   9  -4   1 513.952  18.344   1
  -9  -4  -1 508.487  17.478   2
  -9  -4  -1 486.660  22.129   3
   9   4   1 521.853  17.576   1
  -9   4  -1 491.780  17.110   6
   9   4   1 530.731  16.512   6
  -9   4  -1 518.092  17.829   2
   9   4   1 520.849  18.338   4
   9   4   1 517.126  18.886   5
  10  -4   1 18.2382  2.0335   5
 -10  -4  -1 20.7874  1.3085   2
 -10  -4  -1 20.0810  2.2079   3
  10  -4   1 20.0265  2.1318   1
  10  -4   1 19.5593  1.6251   4
 -10   4  -1 16.7331  1.4798   2
 -10   4  -1 20.5729  1.9196   6
  10   4   1 18.5921  2.0369   4
  10   4   1 15.5329  1.3947   1
  10   4   1 21.3546  1.3932   6
 -10   4  -1 17.4655  2.3917   3
  10   4   1 24.3445  1.8433   5
 -11  -4  -1 2.45586 1.48054   3
 -11  -4  -1 2.96701 0.62488   2
  11  -4   1 1.36382 1.21259   1
  11  -4   1 5.45077 1.17242   4
  11  -4   1 4.09867 1.49041   5
  11   4   1 3.75386 1.05194   5
 -11   4  -1 4.40880 0.95290   2
  11   4   1 3.48509 0.79826   6
 -11   4  -1 2.15071 1.09103   6
  11   4   1 4.31339 1.41556   4
  11   4   1 2.45931 0.91884   1
 -11   4  -1 2.81070 1.59507   3
  12  -4   1 87.8975  4.6398   1
  12  -4   1 87.6574  4.6443   5
  12  -4   1 93.3989  4.1934   4
 -12  -4  -1 84.5999  3.4167   2
 -12  -4  -1 84.6562  5.3452   3
  12   4   1 85.1433  3.6968   6
  12   4   1 94.2647  4.8042   4
 -12   4  -1 92.5471  3.8188   2
  12   4   1 86.2318  3.9691   1
 -12   4  -1 86.5662  4.2618   6
  12   4   1 91.3243  4.3140   5
 -12   4  -1 67.7933  5.3074   3
  13  -4   1 183.722   7.989   5
 -13  -4  -1 179.745   9.231   3
  13  -4   1 188.939   7.281   4
  13  -4   1 165.225   7.753   1
  13   4   1 176.753   7.591   5
  13   4   1 189.497   7.160   1
 -13   4  -1 178.021   7.253   6
 -13   4  -1 197.179   6.873   2
  13   4   1 174.729   7.811   4
 -13   4  -1 139.395   9.222   3
  14  -4   1 19.5913  2.4801   1
  14  -4   1 17.1158  2.4404   5
 -14  -4  -1 20.6869  2.9087   3
  14  -4   1 20.3582  2.1319   4
  14   4   1 20.2828  2.0595   5
 -14   4  -1 20.0723  3.2766   3
  14   4   1 21.3952  1.9722   1
  14   4   1 24.1586  2.7495   4
  15  -4   1 -0.2849  1.2615   4
  15  -4   1 0.57506 1.47621   1
  15  -4   1 -2.5181  1.4280   5
 -15  -4  -1 2.26704 1.99123   3
  15   4   1 0.11030 1.10122   5
 -15   4  -1 1.43269 2.36816   3
  15   4   1 1.47248 1.63098   4
  15   4   1 0.55680 1.10651   1
  16  -4   1 4.75322 2.17143   5
 -16  -4  -1 5.13462 2.20691   3
  16  -4   1 4.12059 1.58653   4
  16  -4   1 3.04572 1.69451   1
  16   4   1 4.71594 1.48084   1
  16   4   1 5.14238 1.56005   5
  16   4   1 2.67451 1.79372   4
 -16   4  -1 4.29459 2.55497   3
  17  -4   1 302.045  13.102   1
 -17  -4  -1 326.481  15.654   3
  17  -4   1 339.178  13.588   5
  17  -4   1 338.850  12.603   4
  17   4   1 309.503  13.089   4
 -17   4  -1 256.697  15.564   3
  17   4   1 354.743  13.264   5
  17   4   1 335.010  12.436   1
  18  -4   1 349.302  14.363   1
 -18  -4  -1 348.652  17.047   3
  18  -4   1 352.660  14.714   5
  18  -4   1 367.306  13.694   4
  18   4   1 347.870  13.484   1
  18   4   1 347.038  14.290   4
  18   4   1 367.535  14.355   5
 -18   4  -1 321.772  17.366   3
  19  -4   1 6.06266 2.12167   4
  19  -4   1 6.68801 2.29981   1
 -19  -4  -1 7.86449 2.84911   3
  19  -4   1 5.07529 2.49490   5
  19   4   1 7.55796 1.98164   5
  19   4   1 9.91564 1.98066   1
  19   4   1 5.92270 2.48876   4
 -19   4  -1 11.1545  3.3533   3
  20  -4   1 32.1629  3.7670   5
  20  -4   1 26.0056  3.5292   1
 -20  -4  -1 31.2334  4.1474   3
 -20   4  -1 28.7378  4.5224   3
  20   4   1 34.1802  3.1787   5
  20   4   1 23.8622  2.8050   1
  20   4   1 25.6328  3.5493   4
  21  -4   1 3.68721 2.51817   5
 -21  -4  -1 -0.2977  2.7110   3
 -21   4  -1 2.12092 3.02413   3
  21   4   1 -1.1768  1.4209   5
  21   4   1 3.01465 1.73436   1
  21   4   1 1.02942 2.16804   4
  22  -4   1 61.2733  4.8881   5
 -22  -4  -1 55.5757  5.4885   3
  22   4   1 55.8250  5.0438   4
  22   4   1 46.5452  3.9168   1
  22   4   1 49.9400  4.1239   5
 -22   4  -1 38.0348  5.4725   3
  23  -4   1 19.1619  3.6265   5
 -23  -4  -1 21.0718  4.3378   3
 -23   4  -1 16.2271  4.1712   3
  23   4   1 18.0152  3.5312   4
  23   4   1 18.0299  2.8010   5
  23   4   1 15.0448  2.7043   1
  24  -4   1 3.71252 2.46997   5
 -24  -4  -1 6.04883 3.52998   3
  24   4   1 -1.0358  2.4220   4
  24   4   1 2.57348 2.01256   1
 -24   4  -1 0.02448 3.48336   3
  24  -5  -1 2.84116 2.53961   5
 -24  -5   1 3.41934 3.46835   3
  24   5  -1 -1.7884  1.7434   5
 -24   5   1 0.88578 3.24253   3
  24   5  -1 -0.5687  2.6754   4
  24   5  -1 3.13575 1.96122   1
 -23  -5   1 93.4728  7.3558   3
  23  -5  -1 79.9190  6.0970   5
  23   5  -1 88.4714  5.6478   5
  23   5  -1 75.4772  6.0748   4
  23   5  -1 82.5084  5.0840   1
 -23   5   1 71.7564  7.1933   3
 -22  -5   1 19.2589  4.0354   3
  22  -5  -1 23.0282  3.5488   5
 -22   5   1 24.3306  4.6569   3
  22   5  -1 17.3866  2.6068   1
  22   5  -1 14.4760  3.2475   4
  22   5  -1 23.5917  3.1128   5
 -21  -5   1 1.86393 2.75263   3
  21  -5  -1 2.23599 2.38736   5
  21   5  -1 1.09611 1.67566   1
  21   5  -1 5.05253 1.98802   5
  21   5  -1 -2.3632  1.8871   4
 -21   5   1 -0.2236  2.9232   3
 -20  -5   1 43.7747  4.7306   3
  20  -5  -1 40.4540  4.1966   5
  20   5  -1 46.7979  3.7252   5
  20   5  -1 43.8976  4.3308   4
 -20   5   1 34.7189  5.0495   3
  20   5  -1 47.1248  3.4112   1
  19  -5  -1 172.432   8.684   5
 -19  -5   1 161.200   9.626   3
 -19   5   1 184.249  10.713   3
  19   5  -1 166.888   8.129   5
  19   5  -1 159.454   8.459   4
  19   5  -1 163.470   7.399   1
 -18  -5   1 5.49046 2.60088   3
  18  -5  -1 5.28978 2.52591   5
 -18   5   1 6.47830 3.18393   3
  18   5  -1 8.87689 2.09509   5
  18   5  -1 6.16735 1.60688   1
  18   5  -1 7.18261 2.40880   4
 -17  -5   1 159.515   8.879   3
  17  -5  -1 155.436   7.688   5
  17  -5  -1 135.640   7.520   1
  17   5  -1 139.352   7.446   4
  17   5  -1 150.596   6.662   1
  17   5  -1 160.664   7.429   5
 -17   5   1 157.139   9.592   3
  16  -5  -1 24.0703  3.1070   1
 -16  -5   1 30.2736  3.4886   3
  16  -5  -1 30.3801  2.6293   4
  16  -5  -1 31.9959  3.3874   5
  16   5  -1 27.1392  3.2082   4
  16   5  -1 35.1816  2.9434   5
 -16   5   1 32.0974  4.2171   3
  16   5  -1 27.6863  2.4053   1
 -15  -5   1 26.2325  3.2056   3
  15  -5  -1 23.8006  2.2915   4
  15  -5  -1 27.2967  3.0474   5
  15  -5  -1 21.6562  2.8839   1
  15   5  -1 33.7058  2.7455   5
 -15   5   1 26.4022  3.7819   3
  15   5  -1 20.6578  2.8340   4
  15   5  -1 22.9000  2.1506   1
  14  -5  -1 4.78391 1.98619   5
 -14  -5   1 7.02186 2.12062   3
  14  -5  -1 -0.5854  1.4598   4
  14  -5  -1 2.39701 1.92729   1
 -14   5   1 4.03303 1.76526   6
 -14   5   1 3.19857 2.50731   3
  14   5  -1 6.11239 1.47888   5
  14   5  -1 -2.8033  1.1894   1
  14   5  -1 1.67721 2.02899   4
 -13  -5   1 -1.4047  1.5552   3
  13  -5  -1 0.58500 1.09616   4
  13  -5  -1 0.81572 1.51306   1
  13  -5  -1 0.04929 1.59735   5
 -13   5   1 -0.0948  0.8898   2
  13   5  -1 0.25269 1.44039   4
  13   5  -1 0.79853 1.06407   5
 -13   5   1 -0.2945  2.0810   3
 -13   5   1 -0.2411  1.2871   6
  13   5  -1 -0.5552  0.7506   6
  13   5  -1 0.15234 0.91878   1
 -12  -5   1 25.0404  2.7294   3
  12  -5  -1 28.1410  2.0248   4
 -12  -5   1 21.4388  1.5778   2
  12  -5  -1 19.1727  2.4656   1
  12  -5  -1 23.0445  2.5340   5
 -12   5   1 25.1326  1.8641   2
 -12   5   1 19.1753  2.1878   6
  12   5  -1 29.3685  2.2981   5
  12   5  -1 26.8986  2.7777   4
 -12   5   1 24.2134  3.2513   3
  12   5  -1 24.4315  1.8516   1
  12   5  -1 22.5363  1.6275   6
 -11  -5   1 473.400  21.121   3
  11  -5  -1 477.225  16.744   4
  11  -5  -1 516.602  18.533   5
 -11  -5   1 491.533  16.575   2
  11  -5  -1 451.396  17.619   1
  11   5  -1 484.067  16.682   1
  11   5  -1 475.691  15.581   6
  11   5  -1 488.801  17.672   4
 -11   5   1 491.873  21.759   3
  11   5  -1 482.069  18.169   5
 -11   5   1 482.598  16.529   6
 -11   5   1 486.222  16.908   2
  10  -5  -1 282.202  11.120   1
 -10  -5   1 296.473  10.192   2
  10  -5  -1 280.969  10.200   4
  10  -5  -1 284.502  11.493   5
 -10  -5   1 313.115  13.177   3
  10   5  -1 295.376  11.284   5
 -10   5   1 284.455  10.445   2
  10   5  -1 289.584  10.143   1
 -10   5   1 236.073  13.352   3
  10   5  -1 301.149  11.166   4
  10   5  -1 290.140   9.454   6
 -10   5   1 286.316  10.366   6
   9  -5  -1 272.700  10.815   1
  -9  -5   1 301.025  12.839   3
   9  -5  -1 269.006  11.141   5
   9   5  -1 278.053   9.201   6
  -9   5   1 291.412  10.016   4
   9   5  -1 283.269  10.107   2
  -9   5   1 278.748  10.300   2
   9   5  -1 270.714  10.956   5
   9   5  -1 281.586  10.821   4
  -9   5   1 291.433  13.456   3
   9   5  -1 286.183   9.854   1
   8  -5  -1 503.705  18.539   5
   8  -5  -1 448.659  17.557   1
  -8  -5   1 497.780  21.270   3
   8   5  -1 496.182  15.627   6
   8   5  -1 497.040  17.117   2
  -8   5   1 504.913  16.546   6
  -8   5   1 482.911  21.800   3
  -8   5   1 492.496  16.798   4
   8   5  -1 508.122  17.655   4
   8   5  -1 499.944  16.686   1
  -8   5   1 498.973  17.291   2
   8   5  -1 507.312  18.352   5
   7  -5  -1 14.2297  1.6757   5
   7  -5  -1 7.69514 1.41735   1
   7   5  -1 13.1030  1.3946   5
  -7   5   1 12.5747  1.4087   6
   7   5  -1 9.84327 1.46385   4
  -7   5   1 15.6410  2.0638   3
   7   5  -1 12.2482  0.8081   6
   7   5  -1 11.0225  0.7785   1
   7   5  -1 11.3786  1.5730   3
  -7   5   1 13.1176  0.9292   4
  -7   5   1 9.18437 1.25531   2
   7   5  -1 9.73681 1.15099   2
   6  -5  -1 717.287  24.371   1
   6  -5  -1 723.850  25.689   5
   6   5  -1 691.836  25.556   5
  -6   5   1 694.248  22.776   6
   6   5  -1 715.657  24.102   2
  -6   5   1 685.359  24.169   2
  -6   5   1 771.818  23.501   4
   6   5  -1 700.754  29.560   3
   6   5  -1 690.185  22.030   6
   6   5  -1 710.450  24.261   4
  -6   5   1 652.658  29.994   3
   6   5  -1 712.408  23.525   1
   5  -5  -1 3.96783 1.06604   5
   5  -5  -1 5.71401 1.11862   1
   5   5  -1 6.18788 1.08051   4
  -5   5   1 7.14102 1.03829   6
   5   5  -1 6.02287 1.23140   3
  -5   5   1 6.80493 1.05432   2
   5   5  -1 7.49990 1.11155   5
   5   5  -1 6.37736 1.09283   2
  -5   5   1 4.80542 0.43255   4
   4  -5  -1 18.6492  1.5488   1
   4  -5  -1 13.8099  1.4178   5
  -4   5   1 17.7449  2.0561   3
   4   5  -1 15.5732  1.6276   3
   4   5  -1 15.8297  1.4489   5
   4   5  -1 18.3237  1.4755   2
  -4   5   1 16.8824  1.3747   6
   4   5  -1 16.2927  1.3907   4
  -4   5   1 17.2828  1.4651   2
   3  -5  -1 47.6832  2.6318   5
   3   5  -1 51.1819  1.8870   1
  -3   5   1 51.1949  2.4087   6
   3   5  -1 49.5149  3.0829   3
  -3   5   1 50.2590  2.6410   2
  -3   5   1 51.3326  2.5910   1
   3   5  -1 50.4016  1.7626   6
   3   5  -1 52.9745  2.6203   2
   3   5  -1 48.8559  2.5031   4
  -3   5   1 48.7942  3.4119   3
   3   5  -1 53.7824  2.7943   5
   2  -5  -1 -0.2749  0.6626   5
  -2   5   1 0.00428 1.04764   3
   2   5  -1 0.18966 0.56311   4
   2   5  -1 1.76387 0.98888   3
   2   5  -1 0.19120 0.35899   6
   2   5  -1 0.38777 0.76498   2
  -2   5   1 0.37291 0.28893   4
  -2   5   1 -0.6466  0.6683   2
   2   5  -1 0.39761 0.36250   1
   2   5  -1 0.77120 0.81258   5
  -2   5   1 0.94233 0.63558   6
  -2   5   1 -0.0180  0.5635   1
  -1  -5   1 3347.48  118.12   5
   1  -5  -1 3364.41  118.03   5
  -1   5   1 3467.39  111.47   2
  -1   5   1 3295.72  110.54   4
  -1   5   1 3357.19  110.80   1
  -1   5   1 3431.48  104.01   6
  -1   5   1 3222.39  137.19   3
   1   5  -1 3472.18  110.69   1
   1   5  -1 3263.59  137.04   3
   1   5  -1 3426.80  111.47   2
   1   5  -1 3372.12  103.91   6
   1   5  -1 3390.78  110.59   4
   0  -5   1 1127.64   40.13   5
   0  -5  -1 1100.85   39.97   5
   0   5   1 1116.82   46.65   3
   0   5   1 1121.37   37.93   2
   0   5   1 1146.39   35.11   6
   0   5  -1 1125.50   37.39   1
   0   5   1 1126.22   37.27   4
   0   5  -1 1202.17   37.29   4
   0   5  -1 1097.45   46.53   3
   0   5  -1 1121.26   35.09   6
   0   5   1 1107.52   37.41   1
   1  -5   1 1.02401 0.43236   4
  -1  -5  -1 1.18286 0.65719   5
   1  -5   1 1.04296 0.77369   5
  -1   5  -1 1.54936 0.61343   1
  -1   5  -1 0.05940 0.54670   6
   1   5   1 1.22546 0.48595   1
   1   5   1 -0.8504  0.9471   3
   1   5   1 0.48256 0.43141   6
   1   5   1 0.51713 0.70259   2
   1   5   1 0.81740 0.55236   4
  -1   5  -1 1.00218 0.77245   2
  -1   5  -1 1.34857 1.04384   3
   2  -5   1 89.8151  3.3910   4
   2  -5   1 95.1986  4.4101   5
  -2  -5  -1 107.318   4.223   5
  -2   5  -1 99.1486  5.1895   3
  -2   5  -1 100.462   4.244   2
   2   5   1 98.7650  3.6369   1
   2   5   1 94.5448  4.1903   2
   2   5   1 98.5723  5.1200   3
  -2   5  -1 102.762   4.020   1
   2   5   1 99.4623  3.9614   4
  -2   5  -1 101.981   3.770   6
   2   5   1 99.3288  3.3718   6
   3   5   1 2129.54   68.61   1
   3   5   1 1984.09   73.23   5
  -3   5  -1 2257.59   85.45   3
  -3   5  -1 2095.64   69.33   2
   3   5   1 1992.45   85.18   3
   3   5   1 2093.37   68.81   4
  -3   5  -1 2035.17   64.69   6
   3   5   1 2150.94   69.26   2
   3   5   1 2116.45   64.40   6
  -3   5  -1 1966.98   68.88   1
   4  -5   1 636.979  23.133   5
   4  -5   1 630.351  21.719   1
   4   5   1 630.875  19.765   6
   4   5   1 637.512  21.650   4
   4   5   1 629.501  26.724   3
  -4   5  -1 641.133  21.847   2
   4   5   1 640.827  21.719   2
  -4   5  -1 591.615  26.843   3
   4   5   1 645.980  21.094   1
  -4   5  -1 639.045  20.365   6
   4   5   1 649.276  22.875   5
   5  -5   1 17.7547  0.8893   4
   5  -5   1 20.6049  1.7978   5
   5  -5   1 18.3054  1.5820   1
  -5   5  -1 19.2113  1.5905   2
   5   5   1 20.8347  1.0065   1
   5   5   1 18.4911  0.8861   6
   5   5   1 18.4636  1.4272   5
   5   5   1 17.5898  1.8635   3
  -5   5  -1 17.7717  1.4562   6
   5   5   1 17.3234  1.4363   2
  -5   5  -1 13.2447  1.8675   3
   5   5   1 20.1127  1.6004   4
   6  -5   1 22.7895  1.9175   1
  -6  -5  -1 22.1893  1.5380   2
   6  -5   1 21.1275  1.1678   4
   6  -5   1 19.2058  1.8130   5
   6   5   1 21.9558  1.1283   1
  -6   5  -1 18.6974  2.2580   3
   6   5   1 22.4111  1.8961   4
   6   5   1 23.2830  1.6293   5
   6   5   1 23.0653  1.0658   6
  -6   5  -1 21.7592  1.7092   2
  -6   5  -1 17.2885  1.6403   6
   6   5   1 20.3050  2.0249   3
   7  -5   1 594.752  19.685   4
  -7  -5  -1 604.051  20.116   2
   7  -5   1 558.934  20.523   1
   7  -5   1 612.723  21.753   5
   7   5   1 582.213  20.512   4
   7   5   1 591.611  19.669   1
   7   5   1 578.865  21.326   5
   7   5   1 581.251  19.671   1
   7   5   1 575.773  24.993   3
  -7   5  -1 586.316  20.382   2
  -7   5  -1 598.990  19.299   6
   8  -5   1 301.809  10.211   4
   8  -5   1 284.500  11.049   1
   8  -5   1 294.641  11.540   5
  -8  -5  -1 289.926  10.403   2
  -8   5  -1 303.194  10.771   2
  -8   5  -1 279.440  13.606   3
   8   5   1 289.721  11.015   4
   8   5   1 298.754  13.243   3
   8   5   1 290.021  10.139   1
   8   5   1 297.892  10.148   1
   8   5   1 301.156  11.185   5
  -8   5  -1 288.421  10.338   6
   9  -5   1 321.818  10.983   4
  -9  -5  -1 315.252  11.026   2
   9  -5   1 327.427  12.355   5
  -9  -5  -1 301.899  14.123   3
   9  -5   1 319.233  11.881   1
  -9   5  -1 341.612  14.764   3
   9   5   1 292.259  11.712   4
   9   5   1 298.006  10.852   1
   9   5   1 307.804  10.881   1
  -9   5  -1 314.155  11.391   2
  -9   5  -1 311.524  11.052   6
   9   5   1 308.812  11.902   5
 -10  -5  -1 143.231   5.318   2
  10  -5   1 154.017   6.485   5
  10  -5   1 134.438   5.430   4
 -10  -5  -1 133.635   7.223   3
  10  -5   1 137.592   6.247   1
  10   5   1 131.888   4.978   6
  10   5   1 144.070   5.372   1
  10   5   1 133.572   6.266   4
 -10   5  -1 132.938   5.684   2
 -10   5  -1 153.347   7.936   3
 -10   5  -1 130.953   5.746   6
  10   5   1 140.823   5.971   5
 -11  -5  -1 58.7290  4.2558   3
  11  -5   1 68.7161  3.8427   5
 -11  -5  -1 68.0003  2.7896   2
  11  -5   1 66.6081  3.1107   4
  11  -5   1 57.6907  3.6965   1
  11   5   1 55.8238  3.6490   4
  11   5   1 60.0005  2.9482   1
  11   5   1 60.9547  2.7382   6
 -11   5  -1 61.2561  3.1735   2
  11   5   1 65.8738  3.3975   5
 -11   5  -1 48.0848  4.3229   3
  12  -5   1 32.8538  2.3444   4
 -12  -5  -1 34.4841  3.0540   3
  12  -5   1 21.1484  2.5274   1
 -12  -5  -1 26.6895  1.6753   2
  12  -5   1 31.0596  2.8786   5
 -12   5  -1 25.7740  3.2273   3
 -12   5  -1 30.2127  2.1547   2
  12   5   1 31.1793  1.8999   6
  12   5   1 28.4066  2.7250   4
  12   5   1 29.1698  2.0388   1
 -12   5  -1 28.4369  2.4632   6
  12   5   1 29.8797  2.3373   5
  13  -5   1 296.175  11.640   1
  13  -5   1 277.413  10.577   4
 -13  -5  -1 291.301  13.662   3
  13  -5   1 279.023  11.778   5
 -13   5  -1 281.670  10.521   2
  13   5   1 295.343  11.432   5
 -13   5  -1 282.587  10.698   6
 -13   5  -1 298.183  14.290   3
  13   5   1 279.817  10.500   1
  13   5   1 279.751  11.447   4
  14  -5   1 16.8894  2.4613   5
  14  -5   1 13.5736  2.3847   1
  14  -5   1 15.8145  1.8572   4
 -14  -5  -1 14.0241  2.6264   3
 -14   5  -1 14.9696  3.1023   3
  14   5   1 12.2790  2.3481   4
  14   5   1 12.1430  1.6310   1
  14   5   1 16.6223  1.8920   5
  15  -5   1 484.734  18.652   1
 -15  -5  -1 472.882  22.104   3
  15  -5   1 495.638  19.322   5
  15  -5   1 513.165  17.705   4
  15   5   1 533.776  18.801   4
 -15   5  -1 412.645  22.391   3
  15   5   1 511.258  18.872   5
  15   5   1 509.729  17.566   1
 -16  -5  -1 284.369  14.059   3
  16  -5   1 295.547  11.115   4
  16  -5   1 290.489  12.265   5
  16  -5   1 272.726  11.913   1
  16   5   1 277.316  11.883   4
  16   5   1 288.360  10.974   1
  16   5   1 284.111  11.774   5
 -16   5  -1 293.355  14.795   3
  17  -5   1 1.98287 1.91926   1
 -17  -5  -1 0.75617 2.25052   3
  17  -5   1 0.15232 1.95006   5
  17   5   1 1.21182 1.80515   4
  17   5   1 0.72725 1.35760   5
 -17   5  -1 2.66115 2.72289   3
  17   5   1 1.81957 1.37027   1
  18  -5   1 19.7075  3.3078   5
 -18  -5  -1 24.3558  3.6691   3
  18   5   1 27.2878  2.7358   5
 -18   5  -1 22.7460  3.9420   3
  18   5   1 20.9087  2.3363   1
  18   5   1 21.3401  3.1765   4
 -19  -5  -1 21.8490  3.6663   3
  19  -5   1 25.0227  3.4983   5
 -19   5  -1 19.0904  4.1024   3
  19   5   1 26.7367  2.7953   5
  19   5   1 21.2208  2.4469   1
  19   5   1 24.7259  3.4089   4
 -20  -5  -1 3.17194 2.65792   3
  20  -5   1 -0.6269  2.3153   5
  20   5   1 0.86883 1.99663   4
  20   5   1 2.75188 1.78301   5
 -20   5  -1 0.80776 2.71770   3
  20   5   1 -0.3135  1.3507   1
  21  -5   1 4.33327 2.53539   5
 -21  -5  -1 2.71189 2.57915   3
  21   5   1 3.34642 1.81377   5
  21   5   1 -1.8419  2.1044   4
  21   5   1 3.37639 1.66993   1
 -21   5  -1 -0.7256  2.8916   3
  22  -5   1 75.8530  5.5226   5
 -22  -5  -1 78.6149  6.7791   3
  22   5   1 67.2594  4.5451   1
 -22   5  -1 76.0046  7.1327   3
  22   5   1 72.2989  5.7066   4
 -23  -5  -1 46.7879  5.6547   3
  23  -5   1 50.2719  4.8385   5
  23   5   1 50.2439  4.0295   1
 -23   5  -1 50.6309  6.2213   3
  23   5   1 53.6287  5.2789   4
  24  -5   1 18.8115  3.6876   5
 -24  -5  -1 14.7902  4.2357   3
  24   5   1 10.9177  2.6237   1
 -24   5  -1 6.16527 3.83202   3
  24   5   1 11.9341  3.2787   4
  23  -6  -1 49.5413  4.8063   5
 -23  -6   1 39.7729  5.2829   3
 -23   6   1 35.7019  5.7624   3
  23   6  -1 37.1027  3.4695   1
  23   6  -1 32.9495  4.4672   4
 -22  -6   1 4.40330 3.10557   3
  22  -6  -1 2.26025 2.59418   5
  22   6  -1 0.90314 1.57530   1
 -22   6   1 3.04088 3.08864   3
  22   6  -1 -0.3077  1.8003   5
  22   6  -1 -0.8237  2.3580   4
 -21  -6   1 4.25297 2.84068   3
  21  -6  -1 1.61828 2.37378   5
  21   6  -1 5.93568 2.68917   4
  21   6  -1 1.95343 1.64484   1
  21   6  -1 4.06449 1.99171   5
 -21   6   1 1.27019 3.21239   3
 -20  -6   1 20.7750  3.6570   3
  20  -6  -1 15.3495  3.3293   5
  20   6  -1 19.7164  2.8164   5
  20   6  -1 15.7071  2.2776   1
  20   6  -1 18.3298  3.2957   4
 -20   6   1 16.7461  4.1458   3
 -19  -6   1 15.0979  3.2531   3
  19  -6  -1 16.5636  3.1034   5
 -19   6   1 8.89275 3.23145   3
  19   6  -1 14.8813  2.1110   1
  19   6  -1 16.1448  3.1814   4
  19   6  -1 20.9201  2.7283   5
  18  -6  -1 25.9648  3.4502   5
 -18  -6   1 28.6390  3.8384   3
  18   6  -1 28.2503  3.5364   4
 -18   6   1 31.6596  4.5783   3
  18   6  -1 26.5659  2.4770   1
  18   6  -1 26.4146  2.9784   5
  17  -6  -1 91.2274  5.5719   5
 -17  -6   1 81.8572  6.0367   3
 -17   6   1 74.7003  6.6175   3
  17   6  -1 82.6007  5.0051   5
  17   6  -1 80.8471  5.3444   4
  17   6  -1 81.5870  4.2469   1
 -16  -6   1 164.170   9.063   3
  16  -6  -1 149.686   7.807   5
  16   6  -1 154.825   7.514   5
  16   6  -1 164.412   6.697   1
  16   6  -1 164.042   7.879   4
  15  -6  -1 193.168   9.311   5
 -15  -6   1 196.642  10.587   3
  15   6  -1 210.412   9.357   4
  15   6  -1 207.614   8.080   1
  15   6  -1 216.316   9.111   5
 -15   6   1 215.794  11.605   3
  14  -6  -1 4.21709 2.12514   5
 -14  -6   1 4.22937 2.15735   3
 -14   6   1 3.93760 1.68358   6
  14   6  -1 4.91082 1.50354   5
  14   6  -1 5.70906 1.25468   1
 -14   6   1 4.90172 2.73618   3
  14   6  -1 4.09455 1.84911   4
  13  -6  -1 717.227  26.158   5
  13  -6  -1 692.024  24.982   1
 -13  -6   1 678.655  29.915   3
  13   6  -1 709.091  25.796   5
 -13   6   1 698.176  23.954   2
  13   6  -1 673.253  24.874   4
  13   6  -1 704.337  22.144   6
 -13   6   1 691.951  23.821   4
 -13   6   1 682.753  30.813   3
 -13   6   1 683.574  23.271   6
  13   6  -1 679.648  23.651   1
  12  -6  -1 215.758   9.182   1
 -12  -6   1 212.331   7.954   2
 -12  -6   1 222.610  10.666   3
  12  -6  -1 212.438   9.350   5
 -12   6   1 256.376  11.829   3
  12   6  -1 207.141   7.404   6
 -12   6   1 219.663   8.366   2
  12   6  -1 208.395   9.102   4
  12   6  -1 215.337   9.082   5
 -12   6   1 219.772   8.547   6
  12   6  -1 207.866   7.959   1
 -12   6   1 214.345   8.126   4
  11  -6  -1 370.232  13.394   1
 -11  -6   1 320.587  15.464   3
 -11  -6   1 345.980  12.149   2
  11  -6  -1 354.174  13.772   5
 -11   6   1 342.920  12.492   2
 -11   6   1 364.580  16.464   3
 -11   6   1 327.682  12.241   6
 -11   6   1 337.744  12.108   4
  11   6  -1 341.895  11.957   1
  11   6  -1 346.650  13.396   5
  11   6  -1 337.753  11.162   6
  11   6  -1 326.848  13.069   4
 -10  -6   1 141.379   7.526   3
  10  -6  -1 145.233   6.689   5
  10  -6  -1 146.325   6.621   1
  10   6  -1 148.175   5.074   6
 -10   6   1 148.112   5.601   4
  10   6  -1 147.531   5.457   1
 -10   6   1 144.508   6.083   2
  10   6  -1 145.511   6.486   5
 -10   6   1 148.101   6.156   6
 -10   6   1 155.971   8.364   3
  10   6  -1 145.883   6.602   4
   9  -6  -1 75.4406  4.2414   1
  -9  -6   1 84.4351  4.8730   3
  -9   6   1 80.3577  3.9050   2
   9   6  -1 78.4027  3.6569   2
   9   6  -1 83.4614  4.0886   5
  -9   6   1 81.2265  3.3347   4
   9   6  -1 81.6539  3.1941   1
  -9   6   1 99.8031  5.7264   3
  -9   6   1 82.0229  4.0147   6
   9   6  -1 80.6009  4.2297   4
   9   6  -1 78.2798  2.9458   6
   8  -6  -1 89.8050  4.4703   1
   8  -6  -1 91.3877  4.6174   5
   8   6  -1 88.5707  3.3042   1
  -8   6   1 95.9885  4.2298   2
   8   6  -1 94.2972  4.4982   4
  -8   6   1 86.3643  3.4121   4
  -8   6   1 93.3156  5.7236   3
   8   6  -1 88.7792  4.9928   3
   8   6  -1 84.5721  3.0588   6
  -8   6   1 92.9583  4.1694   6
   8   6  -1 87.3937  4.3280   5
   8   6  -1 85.7753  3.9477   2
   7  -6  -1 742.171  26.910   5
   7  -6  -1 761.116  25.574   1
   7   6  -1 722.382  26.779   5
  -7   6   1 729.994  25.352   2
   7   6  -1 742.123  25.439   4
  -7   6   1 730.814  23.892   6
  -7   6   1 706.498  24.368   4
   7   6  -1 756.558  25.250   2
   7   6  -1 747.609  24.491   1
   7   6  -1 708.571  24.417   1
   7   6  -1 741.251  30.967   3
  -7   6   1 742.896  31.610   3
   6  -6  -1 200.863   8.243   5
   6  -6  -1 199.846   7.926   1
  -6   6   1 211.987   7.844   2
   6   6  -1 191.880   7.662   2
   6   6  -1 206.798   7.838   4
  -6   6   1 201.155   9.913   3
   6   6  -1 198.108   9.301   3
   6   6  -1 196.861   8.134   5
  -6   6   1 196.190   7.351   6
   5  -6  -1 196.432   8.110   5
   5  -6  -1 207.308   7.821   1
   5   6  -1 200.987   7.699   4
  -5   6   1 205.281   7.814   2
   5   6  -1 195.795   8.089   5
   5   6  -1 204.916   9.292   3
  -5   6   1 201.348   7.253   6
  -5   6   1 191.350   9.748   3
   5   6  -1 197.423   7.685   2
   4  -6  -1 325.292  12.536   5
   4   6  -1 328.797  11.932   2
  -4   6   1 330.276  12.003   2
   4   6  -1 329.138  10.412   6
   4   6  -1 337.962  12.613   5
  -4   6   1 339.354  11.129   6
   4   6  -1 315.036  14.424   3
   4   6  -1 331.844  11.779   4
  -4   6   1 320.439  14.889   3
   4   6  -1 330.314  11.092   1
   3  -6  -1 2070.39   73.77   5
   3   6  -1 2146.19   85.61   3
   3   6  -1 2125.39   64.72   6
  -3   6   1 2057.48   85.92   3
  -3   6   1 2058.38   69.72   2
   3   6  -1 2096.00   69.13   4
  -3   6   1 2060.18   69.30   1
   3   6  -1 2073.98   68.88   1
   3   6  -1 2111.28   73.86   5
  -3   6   1 2117.99   65.04   6
   3   6  -1 2067.74   69.70   2
   2  -6  -1 2104.43   73.78   5
  -2  -6   1 2047.21   73.82   5
  -2   6   1 2098.75   68.86   4
  -2   6   1 2100.54   69.26   1
   2   6  -1 2109.67   64.67   6
  -2   6   1 2202.42   69.83   2
  -2   6   1 2092.52   85.93   3
  -2   6   1 2051.48   64.96   6
   2   6  -1 2073.64   69.03   4
   2   6  -1 2047.52   85.63   3
   2   6  -1 2086.42   69.76   2
   2   6  -1 2078.02   68.86   1
   1  -6  -1 6.46081 1.16104   5
  -1  -6   1 5.88851 1.22025   5
   1   6  -1 8.58777 0.99999   6
  -1   6   1 8.84210 1.60729   3
   1   6  -1 8.21757 0.91948   4
   1   6  -1 7.79173 0.79340   1
  -1   6   1 9.82205 0.96127   6
  -1   6   1 5.33094 0.87792   1
   1   6  -1 7.34259 1.47213   3
   1   6  -1 10.2530  1.5857   2
  -1   6   1 6.04324 1.17439   2
  -1   6   1 8.24978 0.69752   4
   0  -6  -1 105.656   4.888   5
   0  -6   1 110.568   5.042   5
   0   6   1 103.173   5.969   3
   0   6   1 114.617   4.137   6
   0   6   1 118.256   4.942   2
   0   6   1 118.178   4.302   4
   0   6  -1 110.320   5.891   3
   0   6  -1 112.478   4.247   4
   0   6  -1 121.211   4.153   6
   0   6  -1 131.357   4.480   1
   0   6   1 112.925   4.452   1
  -1  -6  -1 834.964  30.745   5
   1  -6   1 832.884  28.415   4
   1  -6   1 854.553  30.955   5
  -1   6  -1 858.804  35.954   3
   1   6   1 857.233  36.004   3
   1   6   1 887.914  28.658   1
  -1   6  -1 845.154  29.338   2
  -1   6  -1 870.024  28.806   1
   1   6   1 860.933  29.322   2
   1   6   1 882.845  26.861   6
   1   6   1 859.272  28.669   4
  -1   6  -1 849.896  27.016   6
   2  -6   1 1710.06   60.93   5
  -2  -6  -1 1729.66   60.71   5
   2  -6   1 1640.01   56.84   4
   2   6   1 1669.89   70.70   3
  -2   6  -1 1788.20   70.82   3
   2   6   1 1756.32   57.53   2
   2   6   1 1734.08   56.72   1
  -2   6  -1 1713.06   53.52   6
   2   6   1 1723.24   53.21   6
  -2   6  -1 1752.58   57.61   2
  -2   6  -1 1713.53   57.02   1
   2   6   1 1691.11   56.87   4
   3  -6   1 7.65005 1.38395   5
  -3  -6  -1 7.93642 1.16923   5
   3   6   1 7.70135 1.23595   2
   3   6   1 8.99691 0.65968   6
  -3   6  -1 8.62357 1.59119   3
  -3   6  -1 4.98518 0.97014   1
   3   6   1 8.44673 1.09559   4
   3   6   1 8.43332 1.59616   3
  -3   6  -1 8.59455 1.29026   2
   3   6   1 8.82084 0.72232   1
  -3   6  -1 5.88013 1.01255   6
   4  -6   1 437.418  15.731   5
   4   6   1 418.049  13.049   6
   4   6   1 412.227  14.707   2
   4   6   1 404.420  18.055   3
  -4   6  -1 425.315  13.767   6
   4   6   1 424.629  14.608   4
   4   6   1 416.741  13.947   1
  -4   6  -1 420.307  14.878   2
   4   6   1 400.214  15.375   5
  -4   6  -1 391.523  18.225   3
   5  -6   1 124.886   5.381   5
   5  -6   1 111.295   4.960   1
   5   6   1 117.285   6.070   3
   5   6   1 121.171   5.008   4
   5   6   1 119.587   4.152   1
   5   6   1 119.989   4.936   2
  -5   6  -1 111.173   4.635   6
   5   6   1 114.724   5.005   5
  -5   6  -1 106.863   6.173   3
   5   6   1 116.043   3.846   6
  -5   6  -1 116.567   5.083   2
   6  -6   1 13.9711  1.7407   5
   6  -6   1 12.2501  1.6311   1
   6   6   1 15.6731  0.9130   1
   6   6   1 15.2075  1.8120   3
  -6   6  -1 13.3752  1.4721   6
  -6   6  -1 14.3179  1.6154   2
   6   6   1 12.6864  1.4028   2
   6   6   1 10.7429  1.4879   4
  -6   6  -1 11.6635  1.9759   3
   6   6   1 13.5405  1.3767   5
   6   6   1 13.1240  0.7985   6
   7  -6   1 328.756  12.931   1
   7  -6   1 356.828  13.691   5
  -7  -6  -1 362.642  12.587   2
   7  -6   1 327.488  11.827   4
   7   6   1 367.510  15.701   3
  -7   6  -1 365.502  12.895   2
  -7   6  -1 371.814  16.197   3
  -7   6  -1 349.846  12.172   6
   7   6   1 355.918  11.941   1
   7   6   1 339.933  13.287   5
   7   6   1 360.057  11.928   1
   7   6   1 353.119  12.936   4
   8  -6   1 -1.1743  0.4930   4
   8  -6   1 -0.1991  1.1237   5
  -8  -6  -1 0.30789 0.64311   2
   8  -6   1 -1.0664  1.0410   1
   8   6   1 -0.8000  0.9749   4
   8   6   1 -0.2651  1.0531   3
   8   6   1 0.35561 0.43958   1
  -8   6  -1 1.35759 1.43750   3
  -8   6  -1 -0.6363  0.9221   6
  -8   6  -1 0.07832 0.87730   2
   8   6   1 0.01497 0.47425   1
   8   6   1 -0.6952  0.7377   5
   9  -6   1 186.867   8.070   5
   9  -6   1 171.469   6.636   4
  -9  -6  -1 183.854   7.009   2
   9  -6   1 182.681   7.783   1
  -9   6  -1 186.461   7.242   6
   9   6   1 184.258   6.638   1
  -9   6  -1 189.849   7.428   2
   9   6   1 180.949   7.738   4
   9   6   1 182.753   6.650   1
  -9   6  -1 222.320   9.968   3
   9   6   1 183.495   9.096   3
   9   6   1 186.718   7.603   5
 -10  -6  -1 66.1409  3.1234   2
  10  -6   1 69.7022  4.0109   1
  10  -6   1 73.0578  3.0766   4
  10  -6   1 71.5904  3.9975   5
 -10  -6  -1 73.4377  4.6645   3
 -10   6  -1 52.3182  4.5941   3
 -10   6  -1 61.0477  3.5809   6
  10   6   1 70.0892  2.9290   1
  10   6   1 67.7869  2.9530   1
  10   6   1 68.5336  3.5945   5
  10   6   1 64.2487  3.9830   4
 -10   6  -1 73.5438  3.6680   2
 -11  -6  -1 95.4806  4.0138   2
 -11  -6  -1 102.037   5.718   3
  11  -6   1 89.5755  5.0018   1
  11  -6   1 93.4283  5.0211   5
  11  -6   1 90.8682  4.0204   4
  11   6   1 92.0854  3.8655   1
 -11   6  -1 101.474   4.486   2
 -11   6  -1 68.8237  5.7343   3
  11   6   1 99.1071  3.9540   1
  11   6   1 104.208   5.180   4
  11   6   1 97.0524  4.5823   5
 -11   6  -1 95.4247  4.7328   6
 -12  -6  -1 19.9906  2.7854   3
  12  -6   1 22.7203  2.6084   1
 -12  -6  -1 23.8739  1.7154   2
  12  -6   1 22.6695  1.8121   4
  12  -6   1 22.1642  2.6398   5
  12   6   1 22.4029  1.6186   1
  12   6   1 24.3553  1.7604   1
 -12   6  -1 22.4844  2.3276   6
  12   6   1 27.9835  2.4968   5
 -12   6  -1 21.7888  2.0055   2
 -12   6  -1 22.0889  3.3432   3
  12   6   1 20.5649  2.5417   4
 -13  -6  -1 -0.7443  1.5666   3
  13  -6   1 -1.9511  1.2944   1
  13  -6   1 0.36549 1.64407   5
  13   6   1 0.94049 1.04924   5
  13   6   1 -0.5199  1.4426   4
  13   6   1 -0.2200  0.8073   1
 -13   6  -1 -0.4068  1.0175   2
 -13   6  -1 1.22916 2.28398   3
  13   6   1 -0.4322  0.9453   1
 -13   6  -1 -0.8796  1.2970   6
 -14  -6  -1 41.0330  3.7503   3
  14  -6   1 33.6347  3.3341   5
  14   6   1 37.6898  2.8913   5
  14   6   1 43.2417  2.5798   1
 -14   6  -1 40.8572  4.4001   3
 -14   6  -1 35.1203  2.5870   2
  14   6   1 32.9886  3.2865   4
 -14   6  -1 33.5782  2.9628   6
 -15  -6  -1 8.52871 2.59622   3
  15  -6   1 13.7942  2.7171   5
  15   6   1 10.8662  1.8343   5
  15   6   1 9.38104 2.18945   4
  15   6   1 10.5693  1.5996   1
 -15   6  -1 11.8432  3.2479   3
 -16  -6  -1 16.1462  3.0341   3
  16  -6   1 11.6166  2.6398   5
  16   6   1 17.6814  2.2497   5
  16   6   1 16.8085  2.8018   4
  16   6   1 15.2236  1.8048   1
 -16   6  -1 15.0831  3.5565   3
  17  -6   1 430.617  17.361   5
 -17  -6  -1 407.615  19.800   3
  17   6   1 432.448  15.503   1
  17   6   1 410.532  16.648   4
  17   6   1 426.554  16.748   5
  18  -6   1 71.6677  5.2604   5
 -18  -6  -1 89.9409  6.3597   3
  18   6   1 80.0797  4.3585   1
  18   6   1 78.1896  4.8161   5
 -18   6  -1 76.5080  6.7875   3
  18   6   1 75.5957  5.3170   4
 -19  -6  -1 52.2368  5.1542   3
  19  -6   1 59.6146  4.8279   5
  19   6   1 55.9171  4.7868   4
 -19   6  -1 50.3490  5.7548   3
  19   6   1 50.8092  3.5743   1
  19   6   1 56.8741  4.0943   5
 -20  -6  -1 23.4372  3.9247   3
  20  -6   1 24.0570  3.5775   5
 -20   6  -1 24.5257  4.5998   3
  20   6   1 26.4767  2.9691   5
  20   6   1 22.1504  3.5103   4
  20   6   1 18.2721  2.4208   1
 -21  -6  -1 33.6554  4.5747   3
  21  -6   1 37.5851  4.2758   5
 -21   6  -1 28.1187  5.0171   3
  21   6   1 40.5151  4.4506   4
  21   6   1 36.4902  3.1630   1
 -22  -6  -1 1.54195 2.94855   3
  22  -6   1 1.90647 2.50562   5
 -22   6  -1 2.23991 3.30376   3
  22   6   1 0.62513 2.38491   4
  22   6   1 4.20744 1.80236   1
 -23  -6  -1 1.45816 3.30255   3
  23  -6   1 -5.9567  2.3103   5
  23   6   1 1.22049 1.74035   1
  23   6   1 2.21801 2.76781   4
 -23   6  -1 -6.0375  3.0149   3
 -23  -7   1 29.6451  4.7189   3
  23  -7  -1 30.4500  4.2788   5
  23   7  -1 28.0156  2.9520   1
  23   7  -1 25.2815  4.1249   4
 -23   7   1 21.4071  5.2323   3
  22  -7  -1 1.93465 2.55874   5
 -22  -7   1 2.03249 2.94173   3
  22   7  -1 0.23135 1.46016   1
 -22   7   1 3.74427 3.35194   3
  22   7  -1 1.05124 2.43362   4
  21  -7  -1 13.4721  3.3863   5
 -21  -7   1 12.1423  3.4832   3
 -21   7   1 15.4554  4.4140   3
  21   7  -1 12.6184  2.5839   5
  21   7  -1 14.2337  2.2217   1
  21   7  -1 14.9152  3.1775   4
 -20  -7   1 31.3784  4.2359   3
  20  -7  -1 25.9390  4.0670   5
  20   7  -1 36.2619  3.5154   5
  20   7  -1 29.4559  3.9043   4
  20   7  -1 29.9029  2.7340   1
 -20   7   1 33.1657  5.2126   3
 -19  -7   1 5.08595 2.80183   3
  19  -7  -1 8.53002 2.77248   5
  19   7  -1 6.84074 2.54266   4
  19   7  -1 8.18373 2.21118   5
 -19   7   1 7.99207 3.49447   3
  19   7  -1 5.28449 1.63427   1
  18  -7  -1 183.213   9.223   5
 -18  -7   1 187.184  10.383   3
  18   7  -1 170.209   8.902   4
 -18   7   1 205.886  11.485   3
  18   7  -1 188.915   8.816   5
  18   7  -1 173.585   7.550   1
  17  -7  -1 57.3371  4.5913   5
 -17  -7   1 64.6641  5.4656   3
 -17   7   1 62.0265  6.1293   3
  17   7  -1 69.3555  5.0671   4
  17   7  -1 54.4922  4.2182   5
  17   7  -1 74.6178  3.6989   1
  16  -7  -1 0.04035 2.10092   5
 -16  -7   1 2.97068 2.25029   3
  16   7  -1 -0.1851  1.6591   4
  16   7  -1 -1.1003  1.3843   5
 -16   7   1 -2.9328  2.4297   3
  16   7  -1 0.47539 1.03525   1
 -15  -7   1 -0.6037  1.9996   3
  15  -7  -1 -1.4845  1.9797   5
  15   7  -1 -1.0671  1.5238   4
  15   7  -1 1.33211 0.98570   1
 -15   7   1 -1.8986  2.0450   3
  15   7  -1 0.45181 1.35877   5
  14  -7  -1 11.4122  2.4612   5
 -14  -7   1 7.34683 2.41257   3
  14   7  -1 12.0272  1.3855   1
 -14   7   1 11.9072  3.1936   3
 -14   7   1 10.1697  2.0677   6
  14   7  -1 6.65200 2.06304   4
 -14   7   1 9.96044 1.54168   2
  14   7  -1 9.56583 1.93331   5
  13  -7  -1 63.4826  4.2921   5
 -13  -7   1 65.9864  4.8050   3
 -13   7   1 72.3537  5.7799   3
 -13   7   1 60.8216  3.8876   6
  13   7  -1 65.3630  3.9572   5
  13   7  -1 61.8935  2.7552   6
  13   7  -1 55.0472  2.9401   1
  13   7  -1 54.0964  4.0878   4
 -13   7   1 63.7564  3.4889   2
  12  -7  -1 255.734  10.873   5
 -12  -7   1 255.586   9.406   2
 -12  -7   1 246.344  12.220   3
  12   7  -1 260.959   9.109   1
  12   7  -1 267.914  10.635   4
 -12   7   1 240.062   9.727   6
 -12   7   1 230.950  12.825   3
 -12   7   1 257.554   9.797   2
  12   7  -1 271.424  10.617   5
  12   7  -1 250.447   8.457   6
  11  -7  -1 18.5060  2.4490   5
 -11  -7   1 21.3524  1.7154   2
 -11  -7   1 18.9494  2.5997   3
 -11   7   1 17.4567  3.0039   3
  11   7  -1 21.1274  1.4577   1
 -11   7   1 20.6140  2.0013   2
  11   7  -1 22.6611  2.4966   4
  11   7  -1 19.8048  2.1112   5
 -11   7   1 16.6927  2.0971   6
 -10  -7   1 30.3561  2.9261   3
  10  -7  -1 25.6820  2.7171   5
  10   7  -1 29.3987  1.5603   1
  10   7  -1 30.2289  2.1791   2
  10   7  -1 29.3551  1.4559   1
 -10   7   1 26.5848  2.4005   6
  10   7  -1 24.2857  2.5222   4
 -10   7   1 32.9179  3.6849   3
  10   7  -1 30.3367  2.4409   5
 -10   7   1 23.7406  2.2064   2
   9  -7  -1 1.34898 1.33696   5
   9   7  -1 0.51372 1.31335   3
  -9   7   1 -0.1773  0.9992   2
   9   7  -1 0.45812 0.48197   1
  -9   7   1 4.29488 1.89517   3
  -9   7   1 0.36708 1.11219   6
   9   7  -1 0.43097 0.87353   2
   9   7  -1 -0.4287  1.1457   4
   9   7  -1 0.43797 1.00393   5
   9   7  -1 1.70795 0.42112   1
   8  -7  -1 3.00684 1.40038   5
   8  -7  -1 2.89826 1.28344   1
   8   7  -1 2.54061 0.34889   1
   8   7  -1 2.02516 1.35406   3
   8   7  -1 2.78965 0.41020   1
   8   7  -1 3.09574 1.14713   5
   8   7  -1 2.47403 1.31622   4
  -8   7   1 3.71089 1.71404   3
   8   7  -1 3.00771 1.03916   2
  -8   7   1 0.68550 1.05067   2
  -8   7   1 1.52274 1.16153   6
   7  -7  -1 63.4014  3.6457   1
   7  -7  -1 63.0345  3.8341   5
  -7   7   1 62.7313  3.3916   6
  -7   7   1 67.2353  4.8547   3
   7   7  -1 74.8289  3.7605   5
   7   7  -1 71.6303  4.2388   3
  -7   7   1 62.6425  3.4953   2
   7   7  -1 64.5086  3.4379   2
   7   7  -1 69.7503  3.6502   4
   6  -7  -1 0.85796 1.09587   1
   6  -7  -1 0.36097 1.08497   5
   6   7  -1 0.48373 0.91465   2
  -6   7   1 2.52695 1.64011   3
  -6   7   1 -0.3311  0.8739   6
   6   7  -1 0.39500 0.99795   4
  -6   7   1 -0.2687  0.9159   2
   6   7  -1 1.34740 1.04542   5
   6   7  -1 0.30718 1.16884   3
   5  -7  -1 42.6533  2.7887   1
   5  -7  -1 39.6767  2.8564   5
   5   7  -1 39.1313  2.6359   4
  -5   7   1 41.8497  2.7125   2
   5   7  -1 35.4071  2.5854   2
  -5   7   1 43.9536  2.5174   6
  -5   7   1 40.5243  3.4633   3
   5   7  -1 44.0341  2.8058   5
   5   7  -1 40.8493  3.1181   3
   4  -7  -1 319.632  12.372   5
  -4   7   1 307.342  11.814   2
  -4   7   1 324.882  11.654   1
   4   7  -1 309.107  11.779   2
   4   7  -1 322.792  11.528   4
   4   7  -1 320.667  10.072   6
   4   7  -1 315.998  14.227   3
  -4   7   1 299.056  14.623   3
   4   7  -1 313.339  10.720   1
  -4   7   1 341.552  10.981   6
   4   7  -1 330.238  12.449   5
   3  -7  -1 549.224  20.083   5
  -3  -7   1 550.394  20.129   5
  -3   7   1 521.542  23.572   3
   3   7  -1 551.711  17.022   6
   3   7  -1 552.425  18.125   1
  -3   7   1 542.499  18.846   1
   3   7  -1 551.391  19.171   2
  -3   7   1 533.070  19.157   2
   3   7  -1 544.708  18.659   4
   3   7  -1 527.334  23.225   3
  -3   7   1 529.251  17.617   6
   2  -7  -1 681.744  25.117   5
  -2  -7   1 675.729  25.193   5
  -2   7   1 659.477  29.472   3
   2   7  -1 709.396  21.644   6
   2   7  -1 711.405  29.276   3
   2   7  -1 679.981  23.321   4
  -2   7   1 677.607  22.838   4
  -2   7   1 663.275  23.513   1
  -2   7   1 719.943  22.089   6
   2   7  -1 699.315  23.051   1
   2   7  -1 699.683  23.987   2
   1  -7  -1 108.356   4.893   5
  -1  -7   1 100.166   4.955   5
  -1   7   1 107.216   4.426   1
   1   7  -1 106.950   4.150   1
   1   7  -1 109.456   4.243   4
  -1   7   1 102.149   3.953   4
  -1   7   1 107.368   6.015   3
   1   7  -1 109.936   5.818   3
   1   7  -1 104.447   4.877   2
   1   7  -1 107.161   3.882   6
  -1   7   1 111.042   4.120   6
   0  -7   1 115.586   5.248   5
   0  -7  -1 115.171   5.074   5
   0   7   1 111.635   5.011   2
   0   7  -1 113.835   4.466   1
   0   7  -1 109.447   6.030   3
   0   7  -1 115.861   5.080   2
   0   7   1 110.188   4.176   6
   0   7  -1 114.634   4.180   6
   0   7   1 118.648   4.551   1
   0   7   1 112.014   4.307   4
   0   7   1 109.680   6.175   3
  -1  -7  -1 102.937   4.604   5
   1  -7   1 106.878   3.770   4
   1  -7   1 102.442   4.828   5
   1   7   1 100.058   5.689   3
   1   7   1 99.2985  3.7245   6
   1   7   1 104.696   4.032   1
  -1   7  -1 97.6321  3.8798   6
   1   7   1 97.5599  4.0230   4
   1   7   1 101.291   4.612   2
  -1   7  -1 102.484   4.176   1
  -1   7  -1 92.2260  4.5702   2
  -1   7  -1 99.6870  5.6205   3
  -2  -7  -1 176.492   7.342   5
   2  -7   1 178.276   7.602   5
   2  -7   1 170.202   6.129   4
   2   7   1 181.059   6.513   1
  -2   7  -1 187.746   8.962   3
   2   7   1 182.308   8.872   3
   2   7   1 184.019   6.067   6
  -2   7  -1 185.889   6.472   6
   2   7   1 185.641   6.807   4
  -2   7  -1 182.961   7.365   2
  -2   7  -1 178.293   6.866   1
  -3  -7  -1 880.104  32.332   5
   3  -7   1 897.668  32.615   5
  -3   7  -1 926.040  30.515   1
   3   7   1 891.341  37.808   3
   3   7   1 906.646  28.037   6
  -3   7  -1 899.437  37.980   3
   3   7   1 885.578  30.815   2
  -3   7  -1 889.257  28.590   6
   3   7   1 922.838  29.943   1
   3   7   1 888.588  30.342   4
   4  -7   1 76.4487  4.0334   5
   4   7   1 72.3317  3.6602   2
   4   7   1 68.6660  3.5159   4
  -4   7  -1 71.1243  3.7757   2
   4   7   1 75.3184  2.6160   6
   4   7   1 79.2783  4.5884   3
  -4   7  -1 73.2714  3.4484   6
  -4   7  -1 66.0460  3.5850   1
   4   7   1 74.1657  3.6788   5
  -4   7  -1 69.8073  4.7304   3
   4   7   1 71.9049  2.8498   1
   5  -7   1 353.241  13.824   5
  -5   7  -1 315.374  16.047   3
   5   7   1 355.052  12.914   4
  -5   7  -1 351.554  12.163   6
   5   7   1 351.750  12.989   2
   5   7   1 397.841  16.082   3
   5   7   1 356.873  12.063   1
   5   7   1 355.505  11.256   6
   5   7   1 375.396  13.624   5
  -5   7  -1 355.682  13.171   2
   6  -7   1 17.3238  2.0077   5
   6  -7   1 19.3860  1.9087   1
   6   7   1 20.0059  0.9687   6
   6   7   1 20.0650  1.7582   2
   6   7   1 22.0303  1.9053   4
   6   7   1 18.3419  1.7436   5
   6   7   1 17.3922  2.1879   3
  -6   7  -1 20.1070  1.9624   2
   6   7   1 21.1497  1.1265   1
  -6   7  -1 23.0290  2.6964   3
  -6   7  -1 20.1530  1.7672   6
   7  -7   1 185.548   7.766   5
  -7  -7  -1 179.334   6.993   2
   7  -7   1 180.526   7.392   1
   7   7   1 176.261   7.276   4
   7   7   1 181.640   7.366   5
  -7   7  -1 180.279   6.900   6
  -7   7  -1 171.031   7.240   2
   7   7   1 167.309   8.651   3
   7   7   1 184.433   6.169   1
  -7   7  -1 155.012   8.934   3
  -8  -7  -1 205.140   7.833   2
   8  -7   1 207.107   8.360   1
   8  -7   1 203.057   8.685   5
  -8   7  -1 208.166   8.212   2
   8   7   1 197.104   9.822   3
  -8   7  -1 198.121  10.394   3
   8   7   1 215.349   8.416   5
   8   7   1 206.600   8.324   4
   8   7   1 204.432   7.090   1
  -8   7  -1 193.422   7.733   6
   8   7   1 201.701   7.072   1
  -9  -7  -1 160.807   6.332   2
   9  -7   1 165.798   7.240   5
   9   7   1 167.575   8.241   3
   9   7   1 146.555   6.744   5
  -9   7  -1 157.102   6.499   6
   9   7   1 157.888   5.706   1
  -9   7  -1 162.960   6.741   2
   9   7   1 158.757   5.713   1
   9   7   1 160.153   6.930   4
  -9   7  -1 154.044   8.727   3
 -10  -7  -1 22.8351  1.7670   2
 -10  -7  -1 23.1740  2.7160   3
  10  -7   1 18.6738  2.4384   5
 -10   7  -1 25.8444  3.3203   3
 -10   7  -1 23.0926  2.3070   6
  10   7   1 24.4939  2.0696   5
  10   7   1 23.6093  2.4322   4
  10   7   1 23.4942  1.5698   1
  10   7   1 23.6144  1.4716   1
 -10   7  -1 24.4515  2.1786   2
 -11  -7  -1 44.6820  3.9549   3
  11  -7   1 43.6068  3.3921   5
 -11  -7  -1 38.9705  2.4103   2
  11   7   1 41.1038  2.1053   1
  11   7   1 40.0349  3.3057   4
  11   7   1 41.2894  2.2161   1
  11   7   1 46.0438  2.9926   5
 -11   7  -1 41.5707  2.9881   6
 -11   7  -1 45.3731  4.3380   3
 -11   7  -1 39.9422  2.8529   2
 -12  -7  -1 47.8421  2.6611   2
 -12  -7  -1 56.1745  4.4015   3
  12  -7   1 46.8757  3.7071   5
  12   7   1 50.5139  2.4782   1
  12   7   1 48.6634  2.5453   1
  12   7   1 53.1610  3.2351   5
 -12   7  -1 50.9089  3.2379   2
  12   7   1 54.4692  3.8891   4
 -12   7  -1 37.8046  3.1414   6
 -12   7  -1 43.4862  4.6031   3
  13  -7   1 4.37291 2.15390   5
 -13  -7  -1 4.16049 2.03146   3
  13   7   1 6.96548 1.15904   1
  13   7   1 7.33965 1.54843   5
  13   7   1 5.83362 2.08244   4
  13   7   1 4.95148 0.97772   1
 -13   7  -1 5.99845 2.75590   3
 -13   7  -1 4.83055 1.72823   6
 -13   7  -1 5.45236 1.44677   2
  14  -7   1 -1.5972  1.9000   5
 -14  -7  -1 -1.1382  1.7420   3
 -14   7  -1 2.00079 1.59155   6
 -14   7  -1 0.77591 2.35990   3
  14   7   1 -0.7026  1.7517   4
 -14   7  -1 -0.4558  1.1546   2
  14   7   1 0.43585 1.13024   5
  14   7   1 -0.0935  0.8853   1
 -15  -7  -1 218.157  11.684   3
  15  -7   1 204.061  10.181   5
  15   7   1 246.306  10.297   4
  15   7   1 222.197   8.662   1
 -15   7  -1 236.043  12.743   3
  15   7   1 241.595   9.841   5
  16  -7   1 31.3912  3.5492   5
 -16  -7  -1 24.9867  3.6960   3
 -16   7  -1 40.0634  4.8728   3
  16   7   1 28.2735  2.7538   5
  16   7   1 27.7334  3.4124   4
  16   7   1 26.9431  2.2312   1
 -17  -7  -1 13.0843  3.1610   3
  17  -7   1 10.3672  2.9521   5
 -17   7  -1 13.9482  3.8728   3
  17   7   1 15.0839  1.8946   1
  17   7   1 12.8511  2.7572   4
  17   7   1 17.6684  2.4198   5
  18  -7   1 7.99667 2.65675   5
 -18  -7  -1 11.1727  3.1621   3
 -18   7  -1 10.8836  3.6407   3
  18   7   1 12.3721  2.2747   5
  18   7   1 3.41641 2.26970   4
  18   7   1 11.7386  1.8323   1
 -19  -7  -1 23.4604  3.9150   3
  19  -7   1 29.0914  3.9094   5
  19   7   1 28.5924  3.7087   4
 -19   7  -1 23.1838  4.4670   3
  19   7   1 28.1796  2.5345   1
  20  -7   1 -0.2590  2.3333   5
 -20  -7  -1 0.41555 2.62069   3
  20   7   1 -0.2610  2.1555   4
 -20   7  -1 -1.5237  3.0174   3
  20   7   1 -2.4267  1.2210   1
  21  -7   1 2.46733 2.55005   5
 -21  -7  -1 -0.5008  2.6042   3
  21   7   1 1.86047 1.49862   1
 -21   7  -1 0.06529 3.33225   3
  21   7   1 -1.7111  1.9659   4
 -22  -7  -1 49.0574  5.7112   3
  22  -7   1 51.5814  5.1249   5
  22   7   1 64.5738  4.0236   1
  22   7   1 49.0473  5.1507   4
 -22   7  -1 58.4402  6.7162   3
 -23  -7  -1 28.3704  4.8824   3
  23  -7   1 25.6508  4.0298   5
  23   7   1 28.3559  2.9538   1
 -23   7  -1 33.5651  5.6264   3
  23   7   1 21.5035  4.0740   4
 -22  -8   1 0.72374 3.02381   3
  22  -8  -1 0.85068 2.66007   5
 -22   8   1 4.43114 3.81571   3
  22   8  -1 1.85439 1.50673   1
  22   8  -1 -0.6752  2.1842   4
  21  -8  -1 5.16798 2.88731   5
 -21  -8   1 4.93774 2.94113   3
  21   8  -1 -1.3965  2.1469   4
 -21   8   1 -1.2768  3.3482   3
  21   8  -1 0.76160 1.44078   1
 -20  -8   1 78.5952  6.6626   3
  20  -8  -1 83.4293  5.8841   5
  20   8  -1 84.8690  4.4672   1
 -20   8   1 86.6425  7.7407   3
  20   8  -1 80.2584  6.0343   4
 -19  -8   1 13.6413  3.3912   3
  19  -8  -1 18.6418  3.6519   5
  19   8  -1 14.9448  1.9681   1
  19   8  -1 14.5360  3.3282   4
  19   8  -1 15.3663  2.6897   5
 -19   8   1 9.25118 3.89472   3
 -18  -8   1 187.792  10.138   3
  18  -8  -1 167.265   8.875   5
  18   8  -1 169.884   7.028   1
 -18   8   1 163.753  10.878   3
  18   8  -1 159.919   8.557   4
  18   8  -1 168.043   8.368   5
  17  -8  -1 15.9979  3.3717   5
 -17  -8   1 16.6411  3.2117   3
  17   8  -1 15.6937  2.4754   5
  17   8  -1 14.7814  1.7072   1
 -17   8   1 13.9373  3.8958   3
  17   8  -1 15.2866  2.9732   4
  16  -8  -1 71.9569  5.3062   5
 -16  -8   1 71.9238  5.7063   3
 -16   8   1 88.0673  6.9000   3
  16   8  -1 75.5803  4.8109   5
  16   8  -1 66.4391  4.9377   4
  16   8  -1 68.0443  3.5364   1
  15  -8  -1 15.3420  2.9692   5
 -15  -8   1 16.3160  2.9749   3
  15   8  -1 17.4003  2.8720   4
  15   8  -1 19.0163  1.6032   1
  15   8  -1 21.2705  2.5564   5
 -15   8   1 15.5601  3.7306   3
 -14  -8   1 215.365  10.636   3
  14  -8  -1 197.328   9.336   5
  14   8  -1 197.138   7.363   1
  14   8  -1 196.000   9.082   4
  14   8  -1 210.849   7.523   1
 -14   8   1 207.318   8.642   6
 -14   8   1 176.018  11.139   3
 -14   8   1 200.546   8.287   2
  14   8  -1 207.530   9.091   5
 -13  -8   1 119.464   7.220   3
  13  -8  -1 118.442   6.476   5
  13   8  -1 121.231   6.375   4
 -13   8   1 127.112   6.163   6
 -13   8   1 125.576   8.297   3
  13   8  -1 139.657   6.374   5
 -13   8   1 118.641   5.665   2
  13   8  -1 116.362   4.676   1
  13   8  -1 124.818   4.809   1
  12  -8  -1 23.6720  3.0337   5
 -12  -8   1 22.7545  1.9759   2
 -12  -8   1 22.8763  2.9763   3
  12   8  -1 22.6141  2.3959   5
  12   8  -1 21.9584  1.3923   1
 -12   8   1 18.6145  2.3754   6
  12   8  -1 23.5130  2.8250   4
  12   8  -1 25.3753  1.5085   1
 -12   8   1 18.6842  2.1249   2
 -12   8   1 20.1352  3.4576   3
  11  -8  -1 295.587  11.967   5
 -11  -8   1 267.062  10.512   2
 -11  -8   1 308.896  13.546   3
 -11   8   1 252.492  13.964   3
  11   8  -1 283.159   9.695   1
  11   8  -1 276.995  11.384   4
  11   8  -1 280.047   9.624   1
  11   8  -1 272.850  11.543   5
 -11   8   1 296.084  10.765   6
 -11   8   1 283.055  10.930   2
  10  -8  -1 270.146  11.306   5
  10   8  -1 279.823   9.232   1
 -10   8   1 244.592  13.433   3
  10   8  -1 261.758  10.237   2
  10   8  -1 274.363  10.878   4
  10   8  -1 272.843  11.122   5
  10   8  -1 269.594   9.165   1
 -10   8   1 273.103  10.549   2
 -10   8   1 268.929  10.259   6
  10   8  -1 285.453  12.850   3
   9  -8  -1 15.0062  2.2980   5
  -9   8   1 13.0233  1.8509   2
   9   8  -1 16.9530  1.8190   2
  -9   8   1 14.6793  1.9067   6
   9   8  -1 18.2777  2.3254   3
   9   8  -1 16.8207  2.1110   4
   9   8  -1 16.4484  1.9787   5
  -9   8   1 15.4552  2.7612   3
   8  -8  -1 7.61571 1.77973   5
  -8   8   1 8.18361 1.57576   2
   8   8  -1 4.38407 1.23373   2
   8   8  -1 8.62630 1.80833   3
  -8   8   1 5.41598 1.38124   6
   8   8  -1 7.37132 1.52135   5
  -8   8   1 5.63566 2.12701   3
   8   8  -1 5.91755 1.45912   4
   7  -8  -1 102.836   5.207   5
   7   8  -1 114.023   5.895   3
   7   8  -1 101.867   4.839   2
  -7   8   1 95.6236  4.6097   6
   7   8  -1 100.315   5.108   5
  -7   8   1 108.737   5.030   2
   7   8  -1 101.911   4.953   4
  -7   8   1 111.088   6.639   3
   6  -8  -1 144.284   6.525   5
  -6   8   1 138.847   7.902   3
  -6   8   1 147.669   5.893   6
   6   8  -1 149.413   7.393   3
  -6   8   1 137.509   6.234   2
   6   8  -1 143.518   6.170   2
   6   8  -1 146.831   6.526   5
   6   8  -1 140.334   6.066   4
   5  -8  -1 40.7898  3.0741   5
   5   8  -1 41.5250  2.9658   2
   5   8  -1 47.2963  1.6875   6
   5   8  -1 46.6698  1.7987   1
   5   8  -1 48.3604  3.1445   5
  -5   8   1 46.1761  2.8314   6
   5   8  -1 49.0473  3.5372   3
  -5   8   1 53.2794  3.2546   2
   5   8  -1 53.2927  2.9485   4
  -5   8   1 50.1640  3.9681   3
   4  -8  -1 5.91913 1.45153   5
  -4  -8   1 3.98581 1.34072   5
   4   8  -1 6.01956 1.56725   3
   4   8  -1 5.10960 1.28743   2
  -4   8   1 4.20033 1.30006   2
  -4   8   1 6.30117 1.23810   1
   4   8  -1 3.75093 1.13242   4
   4   8  -1 5.53163 0.58797   1
  -4   8   1 3.40215 1.14910   6
   4   8  -1 4.95646 0.53588   6
  -4   8   1 6.41339 1.90229   3
  -3  -8   1 79.5836  4.1779   5
   3  -8  -1 76.0889  4.0541   5
   3   8  -1 78.2969  3.6418   4
  -3   8   1 73.4463  3.4844   6
   3   8  -1 78.5867  2.8719   6
   3   8  -1 73.8401  3.9622   2
  -3   8   1 84.7114  5.2797   3
   3   8  -1 78.2067  3.0544   1
  -3   8   1 75.4444  4.0512   2
   3   8  -1 75.5664  4.7234   3
  -3   8   1 77.6351  3.7513   1
  -2  -8   1 92.3049  4.6082   5
   2  -8  -1 95.1980  4.5426   5
   2   8  -1 88.3345  3.5610   1
  -2   8   1 84.0919  3.2335   4
  -2   8   1 95.2524  4.1097   1
   2   8  -1 93.3701  3.3583   6
   2   8  -1 80.7588  4.3243   2
   2   8  -1 89.9980  3.8819   4
  -2   8   1 92.1718  3.8019   6
  -2   8   1 85.7936  5.4105   3
   2   8  -1 85.3302  5.2396   3
   1  -8  -1 287.977  11.179   5
  -1  -8   1 279.719  11.271   5
   1   8  -1 274.303   9.964   1
  -1   8   1 292.423   9.604   6
  -1   8   1 265.216   9.717   4
  -1   8   1 293.960  10.321   1
   1   8  -1 282.257  13.093   3
  -1   8   1 283.190  13.273   3
   1   8  -1 283.648  10.000   4
   1   8  -1 289.266   9.371   6
   0  -8   1 119.967   5.577   5
   0  -8   1 116.611   4.603   4
   0  -8  -1 121.958   5.470   5
   0   8  -1 120.351   6.560   3
   0   8  -1 116.910   4.460   6
   0   8  -1 119.792   5.449   2
   0   8   1 121.068   4.489   6
   0   8  -1 115.711   4.750   1
   0   8   1 117.272   6.654   3
   0   8   1 124.135   4.876   1
   0   8   1 128.098   5.501   2
   0   8   1 117.041   4.580   4
  -1  -8  -1 148.580   6.527   5
   1  -8   1 144.461   6.731   5
   1  -8   1 155.007   5.474   4
   1   8   1 159.766   5.822   1
   1   8   1 150.628   5.796   4
  -1   8  -1 151.179   6.551   2
  -1   8  -1 151.832   5.594   6
   1   8   1 159.434   5.419   6
  -1   8  -1 153.444   5.961   1
   1   8   1 142.602   7.878   3
  -1   8  -1 147.176   7.872   3
   2  -8   1 556.540  20.385   5
  -2  -8  -1 552.010  20.125   5
   2  -8   1 521.247  18.002   4
   2   8   1 538.944  23.625   3
  -2   8  -1 565.386  17.674   6
  -2   8  -1 532.945  19.384   2
   2   8   1 528.563  18.609   4
  -2   8  -1 540.942  18.806   1
   2   8   1 520.728  19.268   2
  -2   8  -1 537.042  23.714   3
   2   8   1 549.709  18.435   1
   2   8   1 560.079  17.250   6
  -3  -8  -1 224.003   8.961   5
   3  -8   1 226.054   9.233   5
  -3   8  -1 228.504   7.951   6
   3   8   1 217.226   8.765   2
  -3   8  -1 209.810  10.778   3
  -3   8  -1 217.597   8.423   1
   3   8   1 217.886   7.843   1
   3   8   1 226.667   8.338   4
   3   8   1 224.194   7.308   6
   3   8   1 218.799  10.665   3
   4  -8   1 212.587   8.875   5
  -4  -8  -1 205.163   8.525   5
   4   8   1 210.818   7.396   1
  -4   8  -1 207.898   8.149   1
   4   8   1 198.276  10.137   3
   4   8   1 212.667   8.085   4
   4   8   1 214.243   8.423   2
   4   8   1 209.773   6.868   6
  -4   8  -1 210.309   7.680   6
  -4   8  -1 214.977   8.547   2
  -4   8  -1 218.550  10.527   3
   5  -8   1 4.03771 1.41696   5
   5   8   1 5.06767 0.62957   1
   5   8   1 3.22453 1.16935   4
   5   8   1 2.83036 1.12499   2
  -5   8  -1 5.17165 1.92129   3
  -5   8  -1 5.14850 1.27803   6
   5   8   1 6.06797 1.28159   5
  -5   8  -1 3.79015 1.33682   2
   5   8   1 5.15957 1.68323   3
   5   8   1 5.26716 0.54369   6
   6  -8   1 74.6193  4.2622   5
   6   8   1 72.1297  3.8288   4
   6   8   1 72.1650  4.6536   3
   6   8   1 72.8988  2.7918   1
  -6   8  -1 79.4331  4.0319   2
   6   8   1 69.0266  3.7517   2
   6   8   1 70.2596  2.5347   6
  -6   8  -1 73.9294  3.6251   6
  -6   8  -1 78.7722  5.2033   3
   6   8   1 71.5781  3.8304   5
   7  -8   1 161.903   7.417   5
  -7  -8  -1 165.692   6.733   2
   7   8   1 163.428   8.281   3
  -7   8  -1 161.986   6.520   6
  -7   8  -1 145.051   8.614   3
   7   8   1 161.254   5.307   6
   7   8   1 161.707   7.025   5
   7   8   1 168.484   6.963   4
  -7   8  -1 180.493   7.121   2
   7   8   1 164.041   5.716   1
  -8  -8  -1 423.965  15.109   2
   8  -8   1 410.467  16.291   5
   8   8   1 403.975  18.666   3
   8   8   1 411.657  14.076   1
   8   8   1 429.712  14.096   1
  -8   8  -1 397.406  14.445   6
  -8   8  -1 432.127  15.503   2
   8   8   1 417.112  15.963   5
   8   8   1 429.752  15.448   4
  -8   8  -1 431.082  19.446   3
   9  -8   1 0.55779 1.44047   5
  -9  -8  -1 0.94732 0.90345   2
   9   8   1 1.36309 1.33478   4
   9   8   1 2.72529 1.22225   5
   9   8   1 1.81996 0.52679   1
  -9   8  -1 2.05618 1.26373   2
   9   8   1 2.03073 0.57652   1
   9   8   1 2.36128 1.50548   3
  -9   8  -1 2.33823 2.06578   3
  -9   8  -1 0.73729 1.17005   6
 -10  -8  -1 18.0691  1.7798   2
  10  -8   1 14.7487  2.3813   5
  10   8   1 19.2145  2.4895   4
  10   8   1 18.1563  1.9580   5
  10   8   1 16.5681  1.1761   1
  10   8   1 16.1241  2.4480   3
 -10   8  -1 18.2967  3.2031   3
 -10   8  -1 17.6165  2.1307   6
  10   8   1 18.8835  1.2728   1
 -10   8  -1 25.7962  2.3874   2
 -11  -8  -1 4.73501 2.16654   3
 -11  -8  -1 -0.0650  1.0395   2
  11  -8   1 5.55684 1.99583   5
 -11   8  -1 1.52411 1.58072   6
  11   8   1 4.01115 0.74575   1
  11   8   1 4.59293 0.85546   1
  11   8   1 2.95728 1.27378   5
  11   8   1 2.12310 1.68725   4
 -11   8  -1 0.03985 2.01885   3
 -11   8  -1 1.98980 1.47555   2
 -12  -8  -1 8.09481 2.41148   3
  12  -8   1 7.76159 2.16760   5
 -12  -8  -1 7.81782 1.31018   2
  12   8   1 9.63607 0.99623   1
 -12   8  -1 4.59895 1.73716   6
 -12   8  -1 7.23670 1.66242   2
 -12   8  -1 10.0505  2.9173   3
  12   8   1 7.62025 1.02831   1
  12   8   1 8.52505 1.66674   5
  12   8   1 7.19983 1.96711   4
 -13  -8  -1 303.877  14.350   3
  13  -8   1 286.703  12.501   5
 -13   8  -1 268.308  11.213   6
  13   8   1 287.806  12.123   4
 -13   8  -1 282.379  11.421   2
  13   8   1 305.498  12.056   5
  13   8   1 283.500  10.434   1
 -13   8  -1 367.188  15.752   3
  13   8   1 289.100  10.498   1
  14  -8   1 181.560   9.169   5
 -14  -8  -1 196.950  10.365   3
 -14   8  -1 206.219  11.483   3
  14   8   1 201.640   8.680   5
 -14   8  -1 196.310   8.423   6
  14   8   1 190.732   8.927   4
  14   8   1 191.819   7.370   1
 -14   8  -1 196.591   8.226   2
  15  -8   1 26.2185  3.3783   5
 -15  -8  -1 28.5479  3.7012   3
  15   8   1 28.7526  2.7058   5
 -15   8  -1 22.0923  3.9910   3
  15   8   1 23.0721  3.1228   4
  15   8   1 24.1160  1.9218   1
  16  -8   1 78.2113  5.3963   5
 -16  -8  -1 87.4099  6.3484   3
 -16   8  -1 71.4617  6.5989   3
  16   8   1 83.9168  4.0384   1
  16   8   1 88.4500  5.5420   4
  16   8   1 92.6045  5.0523   5
 -17  -8  -1 45.7343  4.5721   3
  17  -8   1 40.2884  4.1254   5
  17   8   1 35.8646  3.9070   4
  17   8   1 42.1189  2.7272   1
 -17   8  -1 25.8683  4.5952   3
  18  -8   1 38.7367  4.3270   5
 -18  -8  -1 41.6190  4.5557   3
 -18   8  -1 35.5111  5.2794   3
  18   8   1 33.5570  3.9367   4
  18   8   1 35.4619  2.6783   1
 -19  -8  -1 191.979  11.099   3
  19  -8   1 190.366   9.659   5
 -19   8  -1 173.166  11.796   3
  19   8   1 185.336   9.570   4
  19   8   1 207.243   8.082   1
  20  -8   1 19.1070  3.6024   5
 -20  -8  -1 23.2687  4.0539   3
  20   8   1 17.3446  2.1833   1
 -20   8  -1 20.7905  4.7378   3
  20   8   1 13.9429  3.1845   4
  21  -8   1 7.01514 3.05843   5
 -21  -8  -1 6.23149 3.37086   3
 -21   8  -1 6.49434 3.86004   3
  21   8   1 5.37208 2.82770   4
  21   8   1 4.40691 1.55899   1
  22  -8   1 18.6934  3.6208   5
 -22  -8  -1 13.0111  3.8498   3
  22   8   1 17.6544  2.3306   1
  22   8   1 21.5884  3.6814   4
 -22   8  -1 16.1078  4.6653   3
 -21  -9   1 51.4763  5.6753   3
  21  -9  -1 49.7880  5.3253   5
 -21   9   1 58.4163  6.8970   3
  21   9  -1 58.4837  3.4168   1
  21   9  -1 58.9759  5.3296   4
 -20  -9   1 5.73023 3.13334   3
  20  -9  -1 4.08528 3.25280   5
  20   9  -1 6.84972 1.48253   1
 -20   9   1 2.28989 3.14359   3
  20   9  -1 6.98478 2.80566   4
  19  -9  -1 60.1126  5.4287   5
 -19  -9   1 60.9300  5.6771   3
  19   9  -1 58.7660  3.3652   1
 -19   9   1 68.9773  6.9731   3
  19   9  -1 57.2995  5.0894   4
  18  -9  -1 -0.5278  2.4381   5
 -18  -9   1 0.18248 2.45722   3
  18   9  -1 -0.7166  2.0296   4
  18   9  -1 1.82446 1.13519   1
 -18   9   1 2.64351 3.34248   3
  17  -9  -1 159.532   8.630   5
 -17  -9   1 162.578   9.731   3
  17   9  -1 173.580   8.405   5
  17   9  -1 166.217   6.597   1
  17   9  -1 167.037   8.548   4
 -17   9   1 186.208  11.252   3
 -16  -9   1 43.9624  4.4782   3
  16  -9  -1 49.6432  4.5905   5
  16   9  -1 43.5542  3.7222   5
 -16   9   1 41.5909  5.3867   3
  16   9  -1 43.5984  2.4775   1
  16   9  -1 45.6472  4.2166   4
 -15  -9   1 162.273   9.408   3
  15  -9  -1 167.264   8.489   5
  15   9  -1 160.591   8.172   4
  15   9  -1 173.786   8.206   5
  15   9  -1 164.852   6.298   1
 -15   9   1 183.556  10.827   3
 -14  -9   1 24.7912  3.4196   3
  14  -9  -1 31.9529  3.5330   5
  14   9  -1 27.1837  1.6435   1
 -14   9   1 22.7540  2.8293   6
 -14   9   1 27.6786  4.3204   3
  14   9  -1 26.1920  3.1536   4
 -14   9   1 19.6655  2.3892   2
  14   9  -1 19.7721  2.6391   5
  14   9  -1 26.6037  1.6140   1
 -13  -9   1 0.91289 2.21492   3
  13  -9  -1 -4.3563  2.0313   5
 -13   9   1 1.40932 1.61864   6
 -13   9   1 -0.6431  1.2531   2
  13   9  -1 -0.1067  0.5725   1
  13   9  -1 1.23635 1.57197   5
  13   9  -1 1.66877 0.59616   1
  13   9  -1 -0.2543  1.5980   4
 -13   9   1 1.28613 2.62671   3
 -12  -9   1 46.8914  4.3573   3
  12  -9  -1 48.3615  3.9238   5
 -12  -9   1 38.8518  2.8888   2
 -12   9   1 45.1264  3.4604   6
  12   9  -1 47.5678  1.9333   1
  12   9  -1 46.5564  1.9579   1
  12   9  -1 51.7500  3.9242   4
  12   9  -1 49.2401  3.6415   5
 -12   9   1 46.8880  3.3916   2
 -12   9   1 52.9942  5.1312   3
 -11  -9   1 129.674   7.888   3
 -11  -9   1 142.760   6.193   2
  11  -9  -1 141.196   7.150   5
  11   9  -1 141.873   6.876   4
 -11   9   1 144.324   6.616   2
 -11   9   1 145.836   6.580   6
 -11   9   1 162.565   9.197   3
  11   9  -1 152.246   6.993   5
  10  -9  -1 24.8323  2.8184   5
  10   9  -1 29.8605  2.8215   4
 -10   9   1 22.7150  3.6904   3
  10   9  -1 26.4350  2.2589   2
  10   9  -1 23.9934  2.8814   3
 -10   9   1 24.8336  2.5535   6
 -10   9   1 26.1861  2.5124   2
  10   9  -1 22.8968  2.4613   5
   9  -9  -1 -0.1798  1.7048   5
  -9   9   1 3.95891 1.39379   2
  -9   9   1 1.70802 2.23761   3
   9   9  -1 7.04943 1.61036   5
   9   9  -1 4.89056 1.37873   2
   9   9  -1 4.21208 1.43587   4
   9   9  -1 3.05589 1.77763   3
  -9   9   1 4.45552 1.48051   6
   8  -9  -1 -1.1682  1.3977   5
   8   9  -1 -1.1327  0.9513   2
   8   9  -1 -2.3825  0.9528   5
  -8   9   1 -1.9937  1.8841   3
  -8   9   1 0.27828 1.06747   6
   8   9  -1 -0.1086  1.1371   4
   8   9  -1 -0.7079  1.3686   3
  -8   9   1 2.83547 1.31191   2
   7  -9  -1 167.452   7.720   5
   7   9  -1 171.899   7.288   4
   7   9  -1 160.819   7.635   5
   7   9  -1 180.314   8.788   3
   7   9  -1 177.429   7.358   2
  -7   9   1 168.208   6.955   6
  -7   9   1 184.923   9.610   3
  -7   9   1 170.989   7.430   2
   6  -9  -1 0.48264 1.32159   5
  -6   9   1 0.60288 1.61640   3
   6   9  -1 0.39957 1.14008   5
  -6   9   1 1.50786 1.21715   2
   6   9  -1 0.79197 1.45677   3
   6   9  -1 0.05030 1.01952   4
  -6   9   1 0.12783 1.07255   6
   6   9  -1 -0.5745  1.0033   2
  -5  -9   1 107.811   5.377   5
   5  -9  -1 108.571   5.438   5
   5   9  -1 113.415   6.191   3
   5   9  -1 96.5995  4.8591   4
   5   9  -1 111.217   3.634   6
  -5   9   1 105.558   5.279   2
   5   9  -1 107.002   3.853   1
  -5   9   1 113.818   4.827   6
  -5   9   1 109.062   6.765   3
   5   9  -1 112.301   5.356   2
   4  -9  -1 -0.2318  1.2404   5
  -4  -9   1 0.74314 1.18783   5
  -4   9   1 -0.5266  1.1287   2
   4   9  -1 0.56586 0.48331   1
  -4   9   1 0.07846 0.95809   6
   4   9  -1 0.14951 0.97021   4
   4   9  -1 1.09152 1.39703   3
  -4   9   1 0.04628 1.38994   3
   4   9  -1 0.46249 1.03065   2
   4   9  -1 0.63846 0.47319   6
  -3  -9   1 5.47242 1.47336   5
   3  -9  -1 5.41817 1.46971   5
  -3   9   1 9.54100 1.28693   6
  -3   9   1 6.04179 1.48453   2
   3   9  -1 7.20246 1.45569   2
   3   9  -1 8.07997 1.23469   4
  -3   9   1 8.89482 2.08967   3
   3   9  -1 6.67552 0.75510   6
   3   9  -1 5.86469 0.75951   1
   3   9  -1 4.71523 1.67529   3
   2  -9  -1 205.164   8.852   5
  -2  -9   1 218.199   9.022   5
   2   9  -1 217.195   7.932   4
   2   9  -1 210.744  10.405   3
   2   9  -1 211.662   7.181   6
  -2   9   1 208.461  10.704   3
   2   9  -1 208.493   8.659   2
   2   9  -1 207.756   7.637   1
  -2   9   1 217.572   8.204   1
  -2   9   1 217.272   7.633   6
  -2   9   1 211.506   8.700   2
   1  -9  -1 79.0406  4.2415   5
  -1  -9   1 79.2607  4.3318   5
  -1   9   1 75.0813  5.1915   3
   1   9  -1 78.3194  3.4123   4
   1   9  -1 75.1240  4.9939   3
   1   9  -1 77.1843  3.1840   6
   1   9  -1 80.7776  3.4342   1
  -1   9   1 85.0265  3.7261   1
  -1   9   1 73.7122  3.1172   4
   1   9  -1 75.7672  4.1799   2
  -1   9   1 83.2511  4.2869   2
  -1   9   1 81.8627  3.4747   6
   0  -9   1 10.1149  1.1048   4
   0  -9   1 10.7925  1.7501   5
   0  -9  -1 11.2503  1.6155   5
   0   9   1 8.73167 0.98667   4
   0   9  -1 8.19644 1.87516   3
   0   9   1 8.65604 2.06218   3
   0   9   1 12.6082  1.8071   2
   0   9   1 10.3221  1.1305   6
   0   9  -1 11.4919  1.1507   6
   0   9   1 10.5077  1.2273   1
   0   9  -1 9.97749 1.18797   1
   0   9  -1 7.39146 1.60238   2
   1  -9   1 4.62999 0.73045   4
   1  -9   1 3.86969 1.48845   5
  -1  -9  -1 4.59720 1.34858   5
   1   9   1 4.30665 0.93564   1
  -1   9  -1 2.24359 1.21074   2
   1   9   1 3.73537 1.23616   2
  -1   9  -1 3.13484 0.92077   1
   1   9   1 3.93293 1.74689   3
  -1   9  -1 4.63333 1.62926   3
   1   9   1 4.88561 0.83994   6
  -1   9  -1 5.36578 1.03332   6
   1   9   1 5.72155 0.96846   4
   2  -9   1 91.5688  4.7731   5
  -2  -9  -1 91.4618  4.4751   5
  -2   9  -1 82.6048  5.4875   3
   2   9   1 85.7233  3.3863   6
   2   9   1 83.5172  3.6793   1
  -2   9  -1 90.1397  4.0954   1
   2   9   1 87.5347  3.9035   4
   2   9   1 87.5785  4.4788   2
  -2   9  -1 86.9434  4.5566   2
   2   9   1 85.1696  5.3810   3
  -2   9  -1 89.6238  3.8023   6
  -3  -9  -1 45.9449  2.9144   5
   3  -9   1 45.8973  3.2638   5
  -3   9  -1 36.8650  2.4272   6
   3   9   1 41.8088  2.1293   1
   3   9   1 39.2881  2.5733   4
  -3   9  -1 43.9829  3.0733   2
   3   9   1 37.1994  3.5025   3
  -3   9  -1 43.1514  3.8561   3
   3   9   1 43.3762  2.9587   2
   3   9   1 42.3296  1.9379   6
  -4  -9  -1 87.1984  4.6363   5
   4  -9   1 94.9260  4.9891   5
  -4   9  -1 89.7195  4.1824   6
   4   9   1 99.7930  4.4376   4
  -4   9  -1 101.125   4.941   2
  -4   9  -1 93.4844  6.0211   3
   4   9   1 94.5869  3.7227   1
   4   9   1 93.6831  5.7485   3
   4   9   1 97.8363  3.4292   6
   4   9   1 97.5045  4.8003   2
  -5  -9  -1 248.003   9.839   5
   5  -9   1 224.994  10.036   5
   5   9   1 242.563   9.683   2
   5   9   1 245.657  11.710   3
  -5   9  -1 230.135  11.885   3
   5   9   1 246.839   7.790   6
   5   9   1 247.043   8.392   1
  -5   9  -1 249.911   9.847   2
  -5   9  -1 235.036   8.812   6
   5   9   1 232.666   9.267   4
  -6  -9  -1 3.00022 1.33163   5
   6  -9   1 2.52920 1.51486   5
   6   9   1 2.13811 1.10619   2
  -6   9  -1 -0.3340  1.0894   2
   6   9   1 0.91919 1.60430   3
  -6   9  -1 1.94110 1.11045   6
   6   9   1 1.39733 0.48858   1
   6   9   1 2.20782 1.18474   4
   6   9   1 1.97644 0.52784   6
  -6   9  -1 1.81791 1.83679   3
  -7  -9  -1 48.9630  3.1620   2
   7  -9   1 48.7283  3.5912   5
  -7   9  -1 49.9994  3.1882   6
   7   9   1 50.2132  1.8670   6
   7   9   1 56.4747  3.3100   5
   7   9   1 50.8390  2.0492   1
  -7   9  -1 47.9436  3.3183   2
  -7   9  -1 48.4216  4.2881   3
   7   9   1 49.9223  3.3174   4
   7   9   1 50.5127  3.9865   3
   8  -9   1 21.7713  2.6539   5
  -8  -9  -1 19.3633  1.9634   2
   8   9   1 23.1699  2.3136   4
   8   9   1 20.4209  1.0906   1
  -8   9  -1 24.3285  2.2635   6
   8   9   1 21.6613  2.2051   5
  -8   9  -1 23.4364  2.4076   2
   8   9   1 22.3897  1.1372   1
  -8   9  -1 19.8049  3.1669   3
   8   9   1 17.9784  2.6488   3
   9  -9   1 17.1580  2.5534   5
  -9  -9  -1 19.4342  1.9868   2
  -9   9  -1 19.2243  3.1002   3
  -9   9  -1 17.0350  2.1585   6
   9   9   1 17.4473  2.6249   3
   9   9   1 14.2884  2.1886   4
   9   9   1 18.8662  1.0814   1
   9   9   1 19.9117  1.0720   1
   9   9   1 18.6578  2.1163   5
  -9   9  -1 19.1507  2.2168   2
  10  -9   1 1.61457 1.78544   5
 -10  -9  -1 4.42802 1.23027   2
 -10   9  -1 1.61367 1.30256   2
  10   9   1 1.17621 1.83471   3
  10   9   1 3.80119 0.61297   1
 -10   9  -1 3.17334 1.57969   6
  10   9   1 3.47765 0.59389   1
 -10   9  -1 7.00650 2.63720   3
  10   9   1 5.22952 1.45923   5
  10   9   1 1.68438 1.40383   4
  11  -9   1 -1.7390  1.6299   5
 -11  -9  -1 1.74770 1.10493   2
 -11   9  -1 1.20814 2.47236   3
  11   9   1 0.49303 1.27410   5
  11   9   1 1.09164 0.60962   1
 -11   9  -1 -0.4164  1.3609   2
  11   9   1 -2.0783  1.3836   4
  11   9   1 1.01349 0.55478   1
  11   9   1 6.23746 2.26934   3
 -11   9  -1 2.39835 1.56006   6
 -12  -9  -1 61.2998  4.9727   3
  12  -9   1 61.5232  4.4522   5
 -12  -9  -1 62.3050  3.4311   2
  12   9   1 69.7632  4.0831   5
  12   9   1 62.6988  4.4833   4
 -12   9  -1 57.4762  3.9369   2
  12   9   1 65.0024  2.7150   1
 -12   9  -1 58.8812  5.4262   3
  12   9   1 61.1067  2.7041   1
 -12   9  -1 59.5517  4.0166   6
 -13  -9  -1 -2.0934  2.1797   3
  13  -9   1 0.92243 2.11761   5
  13   9   1 0.94169 1.63106   4
 -13   9  -1 2.28688 1.47735   2
  13   9   1 -0.9065  1.1582   5
  13   9   1 0.73344 0.64289   1
 -13   9  -1 -6.5543  2.1605   3
  13   9   1 0.17756 0.73873   1
 -13   9  -1 0.29646 1.60152   6
  14  -9   1 27.8055  3.5840   5
 -14  -9  -1 34.0172  3.9714   3
 -14   9  -1 34.4179  3.2559   6
 -14   9  -1 39.4712  4.9664   3
  14   9   1 40.6526  3.1927   5
 -14   9  -1 27.9839  2.8416   2
  14   9   1 33.5129  3.5705   4
  14   9   1 35.5865  2.0773   1
 -15  -9  -1 60.0845  5.2489   3
  15  -9   1 63.9920  5.0174   5
 -15   9  -1 66.3419  6.2089   3
  15   9   1 51.4154  4.4101   4
  15   9   1 58.1192  2.9884   1
 -16  -9  -1 22.4943  3.6121   3
  16  -9   1 17.1889  3.2088   5
  16   9   1 22.9989  3.2696   4
  16   9   1 24.0619  1.8695   1
 -16   9  -1 25.4236  4.3269   3
 -17  -9  -1 6.55373 2.93588   3
  17  -9   1 9.51932 2.99648   5
  17   9   1 6.94744 1.36914   1
  17   9   1 3.98381 2.34291   4
 -17   9  -1 2.04707 3.09894   3
 -18  -9  -1 2.17520 2.62866   3
  18  -9   1 0.06949 2.47798   5
  18   9   1 2.81523 1.27513   1
  18   9   1 2.04854 2.31491   4
 -18   9  -1 3.79128 2.93944   3
  19  -9   1 22.3281  3.7955   5
 -19  -9  -1 25.8473  4.0993   3
  19   9   1 19.1418  3.5391   4
  19   9   1 26.4538  2.2476   1
 -19   9  -1 32.1589  5.1018   3
 -20  -9  -1 31.7989  4.7277   3
  20  -9   1 31.7245  4.2665   5
  20   9   1 35.9472  4.4037   4
 -20   9  -1 33.7676  5.3919   3
  20   9   1 39.6897  2.7979   1
  21  -9   1 47.4803  5.3016   5
 -21  -9  -1 49.3171  5.6976   3
  21   9   1 51.7743  3.3855   1
 -21   9  -1 64.7366  7.0125   3
  21   9   1 50.5015  5.1529   4
 -20 -10   1 7.64067 3.47976   3
  20 -10  -1 5.40716 3.46225   5
 -20  10   1 14.7405  4.1986   3
  20  10  -1 11.2085  1.4354   1
  20  10  -1 10.0630  2.9706   4
 -19 -10   1 35.5698  4.5666   3
  19 -10  -1 33.5660  4.6166   5
  19  10  -1 24.1641  3.7207   4
  19  10  -1 29.5408  2.1409   1
 -19  10   1 40.1169  5.8387   3
 -18 -10   1 11.8716  3.3181   3
  18 -10  -1 11.8175  3.4644   5
  18  10  -1 7.05381 2.63941   4
 -18  10   1 16.6492  4.5560   3
  18  10  -1 8.00535 1.21388   1
  17 -10  -1 25.0761  3.9777   5
 -17 -10   1 21.5312  3.8608   3
  17  10  -1 23.1873  3.5797   4
  17  10  -1 21.6298  1.6333   1
 -17  10   1 26.6717  4.9262   3
  16 -10  -1 9.85752 3.05765   5
 -16 -10   1 7.14623 2.82004   3
  16  10  -1 3.74181 2.09307   4
 -16  10   1 5.50744 3.52188   3
  16  10  -1 9.30311 1.00573   1
  15 -10  -1 6.75853 2.67803   5
 -15 -10   1 5.86837 2.70511   3
 -15  10   1 3.09408 2.04368   6
 -15  10   1 -0.1841  2.6002   3
  15  10  -1 5.42975 0.68791   1
  15  10  -1 8.00803 2.36624   4
  15  10  -1 5.99247 2.05209   5
  15  10  -1 5.14784 0.71268   1
  14 -10  -1 135.762   7.540   5
 -14 -10   1 130.044   8.284   3
 -14  10   1 155.964   9.677   3
 -14  10   1 145.928   6.781   2
 -14  10   1 148.513   7.115   6
  14  10  -1 145.204   7.322   5
  14  10  -1 140.086   7.390   4
 -13 -10   1 6.17923 2.54386   3
  13 -10  -1 3.93673 2.56627   5
 -13  10   1 9.43412 2.24062   6
  13  10  -1 3.94222 2.04618   4
  13  10  -1 6.68446 2.03188   5
 -13  10   1 4.35813 1.70565   2
 -13  10   1 5.83273 3.15989   3
 -12 -10   1 248.806   9.979   2
  12 -10  -1 244.664  11.207   5
 -12 -10   1 244.127  12.625   3
  12  10  -1 252.928  11.163   5
 -12  10   1 250.567  10.186   6
  12  10  -1 253.874  10.791   4
 -12  10   1 283.054  14.192   3
 -12  10   1 260.747  10.450   2
 -11 -10   1 -1.0639  1.0619   2
  11 -10  -1 -0.5028  1.9590   5
  11  10  -1 1.18576 1.58039   5
 -11  10   1 1.23883 1.53322   6
 -11  10   1 1.10222 2.53209   3
  11  10  -1 -0.3685  1.5548   4
  11  10  -1 3.24705 2.06519   3
 -11  10   1 -0.6583  1.4208   2
  10 -10  -1 0.91305 1.94624   5
  10  10  -1 7.68861 1.91960   4
 -10  10   1 3.94614 2.64870   3
  10  10  -1 6.20850 1.56356   2
  10  10  -1 7.36585 1.85947   5
 -10  10   1 4.38867 1.62058   6
 -10  10   1 9.25268 1.94001   2
  10  10  -1 7.99414 2.20650   3
   9 -10  -1 121.945   6.314   5
  -9  10   1 129.048   5.800   6
  -9  10   1 130.356   8.116   3
   9  10  -1 114.573   6.058   5
   9  10  -1 114.577   5.832   4
   9  10  -1 117.527   6.891   3
   9  10  -1 116.618   5.718   2
  -9  10   1 124.487   5.984   2
   8 -10  -1 5.76977 1.99865   5
   8  10  -1 4.81787 1.55573   4
  -8  10   1 4.35528 1.63305   2
   8  10  -1 5.34864 1.96176   3
   8  10  -1 5.78879 1.57862   2
  -8  10   1 2.66748 1.36872   6
   8  10  -1 2.49664 1.47123   5
  -8  10   1 7.86476 2.66415   3
   7 -10  -1 5.37894 1.85941   5
   7  10  -1 5.85527 1.99191   3
  -7  10   1 3.67121 2.30034   3
   7  10  -1 9.19536 1.66736   4
  -7  10   1 8.62308 1.71860   6
   7  10  -1 6.31112 1.59129   2
  -7  10   1 8.25203 1.82010   2
   7  10  -1 6.58975 1.66088   5
  -6 -10   1 -0.8026  1.2019   5
   6 -10  -1 0.31006 1.55551   5
  -6  10   1 -1.2768  1.7510   3
   6  10  -1 -2.1607  1.3918   3
  -6  10   1 -0.3986  1.1192   6
   6  10  -1 -1.8793  1.0646   2
  -6  10   1 -1.4793  1.0768   2
   6  10  -1 0.05227 1.07302   4
   5 -10  -1 10.3201  1.9318   5
  -5 -10   1 9.56181 1.85567   5
   5  10  -1 9.37529 0.70868   6
   5  10  -1 10.4220  2.1695   3
  -5  10   1 11.3591  2.6271   3
   5  10  -1 10.8003  1.8713   2
   5  10  -1 8.60037 0.73662   1
  -5  10   1 11.6112  1.6436   6
  -5  10   1 9.46488 1.85421   2
   5  10  -1 10.4043  1.5906   4
   4 -10  -1 11.3271  1.9586   5
  -4 -10   1 15.6559  2.1826   5
   4  10  -1 13.6176  2.2959   3
   4  10  -1 14.1618  1.0264   1
   4  10  -1 15.7780  1.0089   6
  -4  10   1 14.7893  2.1215   2
  -4  10   1 14.4084  2.8031   3
  -4  10   1 13.1151  1.6715   6
   4  10  -1 10.4523  1.8755   2
   4  10  -1 13.1659  1.6436   4
   3 -10  -1 102.535   5.319   5
  -3 -10   1 98.0958  5.2862   5
   3  10  -1 106.829   3.850   6
   3  10  -1 101.780   5.291   2
   3  10  -1 100.102   4.027   1
  -3  10   1 109.385   6.689   3
  -3  10   1 101.096   5.225   2
   3  10  -1 100.387   6.095   3
  -3  10   1 100.366   4.450   6
   3  10  -1 100.993   4.562   4
  -2 -10   1 4.67523 1.62953   5
   2 -10  -1 3.32132 1.57661   5
   2  10  -1 3.56929 1.55521   2
  -2  10   1 3.44597 2.02179   3
   2  10  -1 5.18791 1.07783   4
   2  10  -1 5.66745 0.91995   6
  -2  10   1 6.09260 1.20017   6
   2  10  -1 5.97743 1.92135   3
   2  10  -1 3.87410 0.86247   1
  -2  10   1 3.12352 1.38856   2
  -1 -10   1 64.3597  4.0574   5
   1 -10  -1 66.3619  3.9796   5
  -1 -10   1 72.0179  3.3228   4
   1  10  -1 69.0431  4.9396   3
  -1  10   1 67.0178  5.1184   3
   1  10  -1 70.6353  3.2504   1
   1  10  -1 75.9287  3.1372   6
  -1  10   1 70.2396  4.2037   2
   1  10  -1 64.9430  4.0404   2
  -1  10   1 73.6779  3.3032   6
   0 -10  -1 89.7666  4.8509   5
   0 -10   1 91.8813  5.0519   5
   0  10   1 93.6592  4.1972   1
   0  10   1 94.0573  4.9405   2
   0  10  -1 90.0976  5.0180   2
   0  10  -1 96.0631  4.1479   1
   0  10   1 89.6485  3.9205   6
   0  10  -1 97.3190  3.9481   6
   0  10   1 102.556   6.108   3
   0  10  -1 89.4197  5.9001   3
   1 -10   1 268.289  11.225   5
  -1 -10  -1 270.634  11.072   5
   1  10   1 260.456   9.771   4
  -1  10  -1 282.364   9.503   6
   1  10   1 273.828   9.245   6
   1  10   1 264.784   9.884   1
   1  10   1 282.745  10.929   2
  -1  10  -1 271.460  13.218   3
  -1  10  -1 270.812  10.952   2
   1  10   1 278.910  13.295   3
   2 -10   1 4.79439 1.60933   5
  -2 -10  -1 6.19061 1.61985   5
   2  10   1 7.26088 1.00270   6
   2  10   1 9.00553 1.25771   4
  -2  10  -1 4.20998 2.09917   3
  -2  10  -1 4.59009 1.52569   2
   2  10   1 6.95738 2.17081   3
   2  10   1 6.05367 1.00216   1
   2  10   1 3.54538 1.42382   2
  -2  10  -1 6.76784 1.23815   6
  -3 -10  -1 70.0355  3.9625   5
   3 -10   1 73.4837  4.2599   5
   3  10   1 70.8333  2.8777   6
  -3  10  -1 71.2456  4.2425   2
   3  10   1 69.1634  3.0997   1
  -3  10  -1 72.4753  3.5046   6
   3  10   1 73.1437  4.1236   2
   3  10   1 72.4435  3.5530   4
  -3  10  -1 54.2449  4.9060   3
   3  10   1 63.8529  4.8833   3
   4 -10   1 13.5997  2.1613   5
  -4 -10  -1 16.9593  1.9392   5
   4  10   1 12.9434  1.1259   1
   4  10   1 15.2190  1.6819   4
   4  10   1 13.5970  1.0248   6
  -4  10  -1 13.5308  2.7160   3
   4  10   1 12.6453  2.4001   3
  -4  10  -1 15.6310  2.2296   2
  -4  10  -1 11.9700  1.6280   6
   4  10   1 13.0731  1.9826   2
  -5 -10  -1 59.4240  3.7647   5
   5 -10   1 65.6235  4.2818   5
   5  10   1 62.4188  2.7501   1
  -5  10  -1 68.5921  3.5991   6
   5  10   1 70.5749  3.9806   2
   5  10   1 66.9835  2.5223   6
   5  10   1 64.6570  3.6501   4
   5  10   1 69.5842  4.8822   3
  -5  10  -1 63.7594  5.1216   3
  -5  10  -1 74.8596  4.1936   2
   6 -10   1 182.629   8.392   5
  -6 -10  -1 185.190   8.041   5
   6  10   1 176.569   9.560   3
   6  10   1 177.345   7.830   2
  -6  10  -1 181.559  10.050   3
  -6  10  -1 181.615   8.079   2
  -6  10  -1 204.015   7.491   6
   6  10   1 185.758   7.687   4
   6  10   1 183.110   6.024   6
   6  10   1 189.332   6.516   1
  -7 -10  -1 284.151  11.284   5
  -7 -10  -1 284.736  10.872   2
   7 -10   1 280.212  11.633   5
   7  10   1 270.880   9.364   1
  -7  10  -1 283.057  11.180   2
  -7  10  -1 284.411  10.309   6
   7  10   1 269.587  13.238   3
  -7  10  -1 261.665  13.794   3
   7  10   1 270.458  10.767   4
   7  10   1 272.416   8.745   6
  -8 -10  -1 63.3523  3.7114   2
   8 -10   1 56.2261  4.0901   5
   8  10   1 58.9669  3.8025   4
  -8  10  -1 59.9117  3.6159   6
   8  10   1 61.8290  4.6556   3
  -8  10  -1 55.3189  5.1121   3
  -8  10  -1 58.0726  3.8481   2
   8  10   1 64.8029  3.8164   5
  -9 -10  -1 23.7638  2.3738   2
   9 -10   1 27.0225  3.0572   5
  -9  10  -1 22.9884  2.6396   2
   9  10   1 27.7331  2.7775   4
   9  10   1 25.2042  2.4586   5
   9  10   1 22.2357  3.0526   3
  -9  10  -1 22.2445  2.4808   6
  -9  10  -1 20.2666  3.5626   3
  10 -10   1 2.80905 2.00013   5
 -10 -10  -1 0.87824 1.19082   2
 -10  10  -1 -0.5046  1.3797   2
 -10  10  -1 -2.5053  2.1442   3
  10  10   1 1.12103 1.49428   4
  10  10   1 0.28973 1.33981   5
  10  10   1 -2.2912  1.8298   3
 -10  10  -1 1.18658 1.56909   6
  11 -10   1 169.225   8.204   5
 -11 -10  -1 167.329   7.133   2
  11  10   1 156.302   7.604   5
 -11  10  -1 173.973   7.477   6
  11  10   1 166.046   7.757   4
 -11  10  -1 167.948  10.121   3
  11  10   1 158.216   9.095   3
 -11  10  -1 177.312   7.755   2
  12 -10   1 107.892   6.177   5
 -12 -10  -1 110.465   5.144   2
 -12 -10  -1 103.535   6.962   3
 -12  10  -1 108.044   5.651   6
 -12  10  -1 120.012   8.087   3
 -12  10  -1 103.453   5.655   2
  12  10   1 107.691   3.948   1
  12  10   1 110.531   3.958   1
  12  10   1 98.7913  5.9605   4
  12  10   1 109.110   5.676   5
 -13 -10  -1 7.51055 2.71201   3
  13 -10   1 8.27896 2.57517   5
  13  10   1 8.37127 0.88006   1
 -13  10  -1 6.41411 2.97979   3
  13  10   1 9.51816 2.39942   4
 -13  10  -1 9.31393 2.03428   2
  13  10   1 8.17936 0.80774   1
 -13  10  -1 7.19209 2.02477   6
  14 -10   1 7.36162 2.69520   5
 -14 -10  -1 9.16536 2.91106   3
  14  10   1 10.3761  1.0269   1
 -14  10  -1 8.21629 2.03531   2
  14  10   1 10.0804  0.9791   1
 -14  10  -1 7.82718 3.36207   3
 -14  10  -1 10.4309  2.3034   6
  14  10   1 10.9145  2.5260   4
  15 -10   1 43.4113  4.5817   5
 -15 -10  -1 62.4928  5.2742   3
  15  10   1 54.3170  2.5752   1
  15  10   1 53.1475  4.4687   4
 -15  10  -1 57.9055  6.0549   3
 -15  10  -1 51.9910  4.1188   6
  16 -10   1 -1.6139  2.2527   5
 -16 -10  -1 -0.9732  2.2645   3
 -16  10  -1 2.01598 2.78201   3
  16  10   1 2.13753 1.92936   4
  16  10   1 1.05713 0.89066   1
 -17 -10  -1 1.60809 2.62979   3
  17 -10   1 2.09524 2.82844   5
  17  10   1 2.56198 1.02704   1
 -17  10  -1 -1.0045  2.9942   3
  17  10   1 4.71454 2.46126   4
  18 -10   1 2.17486 2.70458   5
 -18 -10  -1 3.24398 2.80420   3
  18  10   1 2.91818 2.37450   4
  18  10   1 -1.3925  0.9420   1
 -18  10  -1 -6.0494  2.8169   3
 -19 -10  -1 47.6534  5.3206   3
  19 -10   1 39.8802  4.8125   5
 -19  10  -1 53.8581  6.5473   3
  19  10   1 49.6381  2.8879   1
  19  10   1 44.3480  4.6896   4
 -20 -10  -1 -3.1958  2.9440   3
  20 -10   1 -4.2506  2.4810   5
 -20  10  -1 -0.6211  3.2503   3
  20  10   1 -1.3671  2.1815   4
  20  10   1 2.49071 1.19839   1
 -19 -11   1 7.66190 3.23376   3
  19 -11  -1 6.52717 3.51090   5
 -19  11   1 4.48428 3.73304   3
  19  11  -1 4.91057 2.46316   4
 -18 -11   1 56.5997  5.5130   3
  18 -11  -1 44.9062  5.1477   5
  18  11  -1 61.3086  5.2221   4
 -18  11   1 70.1656  7.1059   3
 -17 -11   1 14.9517  3.5124   3
  17 -11  -1 17.4844  3.6164   5
  17  11  -1 21.0658  3.4467   4
 -17  11   1 16.9382  4.0766   3
  16 -11  -1 127.298   7.719   5
 -16 -11   1 140.762   8.660   3
  16  11  -1 138.643   7.723   4
 -16  11   1 145.251  10.132   3
  15 -11  -1 46.2655  4.7447   5
 -15 -11   1 51.2265  4.9268   3
 -15  11   1 53.9691  4.2585   6
 -15  11   1 56.1144  6.1768   3
  15  11  -1 45.6658  4.3447   4
 -14 -11   1 1.30628 2.39142   3
  14 -11  -1 5.47899 2.87471   5
  14  11  -1 -0.3476  1.7693   4
 -14  11   1 -0.7486  1.7879   6
 -14  11   1 -5.4223  2.5974   3
  13 -11  -1 162.638   8.270   5
 -13 -11   1 160.594   9.214   3
 -13  11   1 151.901   7.380   6
  13  11  -1 155.349   7.927   4
  13  11  -1 154.464   7.935   5
 -13  11   1 159.361   7.527   2
 -13  11   1 173.021  10.610   3
  12 -11  -1 70.3196  5.2352   5
 -12 -11   1 67.7936  5.4493   3
 -12 -11   1 60.8269  3.8602   2
 -12  11   1 65.9184  6.0628   3
  12  11  -1 67.8432  4.6306   5
  12  11  -1 62.2084  4.4923   4
 -12  11   1 75.3325  4.5667   2
 -12  11   1 60.7669  4.2786   6
  11 -11  -1 19.9709  3.1439   5
 -11 -11   1 24.0342  2.4317   2
 -11  11   1 24.4401  2.8010   6
  11  11  -1 22.5722  2.8515   5
  11  11  -1 21.3828  2.7894   4
  11  11  -1 17.3480  3.0850   3
 -11  11   1 29.0578  2.9380   2
 -11  11   1 24.5032  4.2591   3
 -10 -11   1 145.885   6.693   2
  10 -11  -1 146.205   7.480   5
  10  11  -1 142.646   7.447   5
 -10  11   1 140.217   9.136   3
 -10  11   1 144.423   6.744   6
  10  11  -1 141.842   8.220   3
  10  11  -1 159.579   7.242   4
 -10  11   1 148.469   7.006   2
   9 -11  -1 45.1679  3.9398   5
   9  11  -1 56.3672  3.8671   4
   9  11  -1 50.2578  3.9702   5
   9  11  -1 56.2057  4.4696   3
  -9  11   1 53.4225  5.1466   3
  -9  11   1 53.0749  3.8862   2
  -9  11   1 52.1409  3.5986   6
   9  11  -1 48.1206  3.5727   2
   8 -11  -1 66.6277  4.4561   5
  -8  11   1 65.2158  3.8627   6
   8  11  -1 58.2987  3.9659   4
   8  11  -1 63.4974  4.0547   2
   8  11  -1 73.6888  4.4210   5
   8  11  -1 60.0286  4.6980   3
  -8  11   1 60.4246  4.0715   2
  -8  11   1 61.4543  5.6078   3
  -7 -11   1 332.980  13.116   5
   7 -11  -1 300.725  13.013   5
   7  11  -1 318.144  12.212   4
   7  11  -1 308.617  14.909   3
  -7  11   1 309.707  11.618   6
   7  11  -1 319.186  12.524   2
  -7  11   1 312.758  12.601   2
  -7  11   1 328.482  16.018   3
   6 -11  -1 2.80800 2.07666   5
  -6 -11   1 2.97544 1.71649   5
  -6  11   1 8.28275 1.99391   2
  -6  11   1 6.07710 2.50272   3
   6  11  -1 9.65901 1.92690   2
   6  11  -1 4.74540 1.48092   4
   6  11  -1 2.13384 1.95096   3
  -6  11   1 6.83464 1.63843   6
   5 -11  -1 42.0284  3.4271   5
  -5 -11   1 39.6911  3.2669   5
   5  11  -1 32.5555  3.4769   3
  -5  11   1 41.7911  2.8372   6
   5  11  -1 37.4319  1.7038   6
   5  11  -1 40.7658  2.8639   4
  -5  11   1 37.0315  4.1092   3
   5  11  -1 33.4604  1.7561   1
   5  11  -1 42.4722  3.3314   2
  -5  11   1 41.4696  3.3209   2
  -4 -11   1 813.555  29.627   5
   4 -11  -1 775.419  29.504   5
   4  11  -1 784.473  28.191   2
   4  11  -1 782.104  26.504   1
  -4  11   1 835.253  28.397   2
  -4  11   1 798.332  25.899   6
   4  11  -1 747.752  34.132   3
  -4  11   1 809.837  34.931   3
   4  11  -1 784.548  27.308   4
   4  11  -1 800.193  24.895   6
   3 -11  -1 -1.8790  1.5489   5
  -3 -11   1 -0.8522  1.4874   5
  -3  11   1 0.36914 1.31542   2
  -3  11   1 -0.8586  0.9922   6
   3  11  -1 0.16456 0.70840   1
   3  11  -1 0.80963 1.30566   2
   3  11  -1 -0.4264  0.9417   4
   3  11  -1 -1.8400  1.7381   3
  -3  11   1 0.11558 1.95028   3
   3  11  -1 -1.4197  0.6984   6
   2 -11  -1 -0.5569  1.4847   5
  -2 -11   1 0.63099 1.52564   5
   2  11  -1 0.81338 0.84249   6
  -2  11   1 0.97393 1.03953   6
   2  11  -1 0.73935 0.79684   1
  -2  11   1 -1.2377  1.3529   2
   2  11  -1 -0.0624  1.3071   2
   2  11  -1 1.00191 1.78162   3
  -2  11   1 -0.0813  1.7107   3
  -1 -11   1 84.5541  4.7475   5
   1 -11  -1 80.4178  4.7150   5
   1  11  -1 87.2265  5.7408   3
   1  11  -1 78.2163  4.6624   2
   1  11  -1 75.3674  3.5052   6
  -1  11   1 77.7760  5.7925   3
  -1  11   1 81.2657  3.8080   6
  -1  11   1 85.6181  4.7810   2
   0 -11   1 81.8094  4.9328   5
   0 -11  -1 83.7072  4.8252   5
   0  11   1 92.5491  6.0690   3
   0  11   1 93.7407  4.9795   2
   0  11  -1 74.0587  4.7823   2
   0  11   1 86.5233  3.7745   6
   0  11  -1 80.7622  5.7786   3
   0  11  -1 85.2850  3.7840   6
   1 -11   1 23.3707  2.6852   5
  -1 -11  -1 22.6490  2.5234   5
  -1  11  -1 20.3095  2.5276   2
  -1  11  -1 19.3881  1.7385   6
   1  11   1 20.6173  1.6084   6
   1  11   1 24.3786  2.7049   2
  -1  11  -1 22.4212  3.1238   3
   1  11   1 21.6842  3.0551   3
   2 -11   1 62.9498  4.0725   5
  -2 -11  -1 54.8335  3.7613   5
  -2  11  -1 54.8926  3.8932   2
   2  11   1 57.2767  2.7526   6
   2  11   1 57.6361  4.8088   3
   2  11   1 56.3796  2.9632   1
  -2  11  -1 64.9357  5.0564   3
   2  11   1 63.2939  3.9892   2
  -2  11  -1 57.3700  3.2026   6
  -3 -11  -1 310.829  12.358   5
   3 -11   1 293.678  12.585   5
  -3  11  -1 303.069  14.893   3
   3  11   1 310.100  12.109   2
  -3  11  -1 295.819  10.723   6
   3  11   1 305.938  10.791   1
   3  11   1 274.359  14.489   3
   3  11   1 308.491  10.066   6
   3  11   1 307.887  11.221   4
  -3  11  -1 317.590  12.299   2
   4 -11   1 521.209  20.913   5
  -4 -11  -1 539.966  20.601   5
   4  11   1 521.005  19.837   2
   4  11   1 511.001  24.135   3
   4  11   1 567.853  19.203   4
  -4  11  -1 548.477  20.115   2
   4  11   1 538.580  17.227   6
  -4  11  -1 562.494  24.704   3
   4  11   1 543.980  18.443   1
  -4  11  -1 554.766  18.223   6
  -5 -11  -1 10.5541  1.9490   5
   5 -11   1 12.9837  2.3992   5
   5  11   1 11.3725  1.8055   4
  -5  11  -1 15.1097  3.0578   3
  -5  11  -1 13.3431  1.8663   6
  -5  11  -1 12.0058  2.1966   2
   5  11   1 12.7622  2.6271   3
   5  11   1 12.3801  0.9757   6
   5  11   1 11.0594  2.1048   2
   5  11   1 10.8906  1.0390   1
  -6 -11  -1 72.2041  4.3033   5
  -6 -11  -1 72.5508  4.3331   2
   6 -11   1 69.5304  4.8007   5
   6  11   1 76.1638  2.6888   6
   6  11   1 71.3950  2.9204   1
  -6  11  -1 71.1345  4.4850   2
  -6  11  -1 79.6965  5.9323   3
   6  11   1 71.6618  5.3610   3
   6  11   1 76.8564  4.1287   4
  -6  11  -1 70.9877  4.0206   6
   7 -11   1 0.61070 1.87750   5
  -7 -11  -1 1.84911 1.37674   2
  -7 -11  -1 -1.4135  1.3382   5
   7  11   1 0.54114 1.88935   3
  -7  11  -1 -1.0354  1.3192   2
   7  11   1 1.26894 0.44342   1
   7  11   1 0.68793 0.41046   6
  -7  11  -1 0.38856 2.16772   3
  -7  11  -1 -0.2767  1.3604   6
   7  11   1 0.56345 1.33214   4
  -8 -11  -1 72.0341  4.2843   5
   8 -11   1 69.2972  4.6836   5
  -8 -11  -1 70.0381  4.0953   2
   8  11   1 69.3607  5.0368   3
  -8  11  -1 75.9497  4.5253   2
   8  11   1 68.4897  4.2869   4
  -8  11  -1 66.2730  4.0921   6
  -8  11  -1 71.6576  5.7514   3
  -9 -11  -1 111.706   5.378   2
  -9 -11  -1 110.842   5.694   5
   9 -11   1 108.961   6.105   5
  -9  11  -1 101.344   5.719   2
  -9  11  -1 97.6114  5.2392   6
   9  11   1 113.866   5.747   4
  -9  11  -1 105.305   7.519   3
   9  11   1 108.254   6.810   3
 -10 -11  -1 0.16961 1.21254   2
  10 -11   1 -0.4473  2.1238   5
 -10  11  -1 3.19806 1.60568   2
  10  11   1 1.74805 2.17623   3
 -10  11  -1 -0.4505  1.5039   6
 -10  11  -1 0.99695 2.50542   3
  10  11   1 -0.7501  1.6943   4
  10  11   1 1.36465 1.43677   5
 -11 -11  -1 0.80894 1.32862   2
  11 -11   1 -1.3837  2.2889   5
 -11  11  -1 1.68521 1.71166   6
 -11  11  -1 -0.9043  2.5377   3
 -11  11  -1 -1.1848  1.4410   2
  11  11   1 -1.8696  1.9794   3
  11  11   1 4.21499 1.86869   4
 -12 -11  -1 11.1789  1.9043   2
  12 -11   1 13.7840  3.0352   5
 -12  11  -1 12.9220  3.7216   3
  12  11   1 17.0841  2.7939   4
 -12  11  -1 9.19756 2.27349   6
 -12  11  -1 10.3650  2.2007   2
  12  11   1 12.6401  2.9277   3
  13 -11   1 38.9118  4.0800   5
 -13 -11  -1 40.2192  4.3208   3
 -13  11  -1 33.9054  3.3645   6
 -13  11  -1 40.4599  3.5330   2
 -13  11  -1 36.5461  5.0430   3
  13  11   1 43.0866  3.9141   4
  14 -11   1 31.9142  3.8598   5
 -14 -11  -1 29.4359  3.9011   3
  14  11   1 26.3193  3.4409   4
 -14  11  -1 31.4209  4.9607   3
 -14  11  -1 27.2694  3.0250   2
 -14  11  -1 25.7785  3.1587   6
  15 -11   1 1.77720 2.52264   5
 -15 -11  -1 1.08387 2.55688   3
  15  11   1 3.35714 2.01498   4
 -15  11  -1 6.35840 3.60505   3
 -15  11  -1 -0.1705  2.0662   6
 -16 -11  -1 107.278   7.436   3
  16 -11   1 102.522   6.803   5
  16  11   1 103.647   6.506   4
 -16  11  -1 104.457   8.540   3
 -17 -11  -1 127.727   8.657   3
  17 -11   1 117.962   7.570   5
 -17  11  -1 114.171   9.320   3
  17  11   1 138.752   7.635   4
  17  11   1 141.088   4.953   1
 -18 -11  -1 17.0828  3.8826   3
  18 -11   1 7.27261 3.25843   5
  18  11   1 13.7269  1.2220   1
 -18  11  -1 13.3426  4.3143   3
  18  11   1 6.30984 2.69845   4
 -19 -11  -1 98.5486  7.5508   3
  19 -11   1 80.0202  6.7501   5
  19  11   1 96.9314  6.4302   4
 -19  11  -1 80.4929  8.0463   3
  19  11   1 92.4352  3.8734   1
  18 -12  -1 45.3189  5.4058   5
 -18 -12   1 52.5620  5.4771   3
 -18  12   1 48.9795  6.5807   3
  18  12  -1 49.7418  4.8919   4
  17 -12  -1 3.18748 3.32744   5
 -17 -12   1 2.60663 3.00339   3
 -17  12   1 4.73117 3.45379   3
  17  12  -1 5.82107 2.44493   4
 -16 -12   1 35.8615  4.3879   3
  16 -12  -1 25.6742  4.1961   5
 -16  12   1 31.2175  5.4622   3
  16  12  -1 28.1467  3.7291   4
 -15 -12   1 0.99418 2.72174   3
  15 -12  -1 -2.9583  2.6631   5
 -15  12   1 -0.5008  1.9132   6
 -15  12   1 4.16111 3.28127   3
  15  12  -1 -3.3452  1.7424   4
  14 -12  -1 -1.4563  1.4280   2
 -14 -12   1 1.50097 2.63361   3
  14 -12  -1 -4.2613  2.4935   5
  14  12  -1 2.54978 2.01380   4
 -14  12   1 -1.0015  2.9228   3
 -14  12   1 -0.5017  1.6758   6
  13 -12  -1 1.31099 2.44874   5
 -13 -12   1 1.29980 2.44821   3
 -13  12   1 0.19141 1.63560   2
 -13  12   1 -0.3476  2.7089   3
  13  12  -1 3.36734 2.05673   4
 -13  12   1 0.19966 1.73681   6
 -12 -12   1 188.902   8.250   2
  12 -12  -1 175.622   9.206   5
 -12 -12   1 194.964  10.574   3
  12  12  -1 181.616   8.831   4
 -12  12   1 187.189   8.463   6
 -12  12   1 198.396   8.745   2
 -12  12   1 197.040  11.782   3
 -11 -12   1 -0.3205  1.4987   2
  11 -12  -1 -2.4688  2.3574   5
  11  12  -1 3.29688 1.93237   4
  11  12  -1 0.65035 2.12275   3
 -11  12   1 -0.8421  1.5165   2
 -11  12   1 2.78658 2.90233   3
 -11  12   1 -0.0707  1.7220   6
  11  12  -1 -0.9678  1.6964   5
 -10 -12   1 155.883   7.021   2
  10 -12  -1 128.886   7.463   5
 -10  12   1 141.774   6.796   6
  10  12  -1 140.032   7.089   4
 -10  12   1 148.043   7.294   2
  10  12  -1 159.278   8.696   3
 -10  12   1 140.756   9.357   3
  10  12  -1 151.824   7.621   5
   9 -12  -1 9.28885 2.54689   5
  -9 -12   1 5.26089 1.93143   5
  -9  12   1 10.3463  3.1184   3
  -9  12   1 0.81933 1.85809   6
  -9  12   1 4.66480 1.93906   2
   9  12  -1 5.75536 1.92438   2
   9  12  -1 4.24494 2.40187   3
   9  12  -1 5.82814 1.94701   4
  -8 -12   1 46.1217  3.5942   5
   8 -12  -1 34.2518  3.6066   5
   8  12  -1 45.3871  3.5465   2
   8  12  -1 37.5770  3.8682   3
  -8  12   1 43.0560  4.9331   3
   8  12  -1 44.8404  3.4100   4
  -8  12   1 37.3813  3.0639   6
  -8  12   1 42.6439  3.6103   2
   7 -12  -1 1.35158 2.06287   5
  -7 -12   1 1.17670 1.63604   5
  -7  12   1 4.16742 1.61070   6
   7  12  -1 1.69474 1.58722   4
   7  12  -1 3.52035 1.64393   2
  -7  12   1 4.93210 2.75695   3
  -7  12   1 2.43786 1.74037   2
   7  12  -1 5.23543 2.33310   3
  -6 -12   1 100.856   5.874   5
   6 -12  -1 111.983   6.040   5
   6  12  -1 109.462   5.274   4
  -6  12   1 94.1725  5.6244   2
  -6  12   1 104.933   7.517   3
  -6  12   1 114.297   5.258   6
   6  12  -1 110.197   5.754   2
   6  12  -1 108.061   6.784   3
  -5 -12   1 6.12256 2.00015   5
   5 -12  -1 3.13658 2.05491   5
  -5  12   1 2.82633 2.21762   3
   5  12  -1 2.06001 1.95922   3
   5  12  -1 0.64536 0.67508   6
   5  12  -1 1.40450 0.67343   1
   5  12  -1 4.33196 1.88251   2
  -5  12   1 -0.4340  1.4302   6
  -5  12   1 0.79153 1.66238   2
   4 -12  -1 2.60417 1.98898   5
  -4 -12   1 -0.3914  1.6169   5
  -4  12   1 0.17915 1.22741   6
   4  12  -1 -0.6770  1.4857   2
   4  12  -1 0.11377 0.71065   6
  -4  12   1 1.93080 1.57127   2
  -4  12   1 0.41612 2.29101   3
   4  12  -1 -1.8776  1.7089   3
   4  12  -1 -0.3755  0.6839   1
   3 -12  -1 108.975   5.730   5
  -3 -12   1 96.4282  5.5970   5
   3  12  -1 101.952   3.928   6
   3  12  -1 95.2888  4.1072   1
  -3  12   1 91.3808  5.4122   2
   3  12  -1 95.0434  6.4139   3
  -3  12   1 102.218   4.636   6
  -3  12   1 100.198   6.834   3
   3  12  -1 102.900   5.635   2
   2 -12  -1 51.8834  4.0427   5
  -2 -12   1 54.0259  4.1235   5
  -2  12   1 50.3822  3.8313   2
  -2  12   1 54.5176  4.9568   3
   2  12  -1 56.9378  2.7602   6
  -2  12   1 63.1311  3.3105   6
   2  12  -1 51.1073  3.8474   2
   2  12  -1 55.9304  4.7352   3
   1 -12  -1 -1.6385  1.4373   5
  -1 -12   1 -0.7041  1.7323   5
  -1  12   1 1.38415 1.52846   2
   1  12  -1 -0.6872  1.4952   2
   1  12  -1 2.73058 2.07729   3
  -1  12   1 1.27290 1.11265   6
  -1  12   1 0.08675 2.05323   3
   1  12  -1 2.04511 1.01324   6
   0 -12   1 198.147   8.998   5
   0 -12  -1 208.802   8.958   5
   0  12  -1 200.714   7.265   6
   0  12   1 196.371   7.262   6
   0  12  -1 194.219  10.557   3
   0  12  -1 175.793   8.636   2
   0  12   1 192.360   8.729   2
   0  12   1 201.486  10.783   3
  -1 -12  -1 34.1440  3.1486   5
   1 -12   1 36.0702  3.2967   5
  -1  12  -1 36.2995  2.4880   6
   1  12   1 31.4873  3.1359   2
   1  12   1 38.6048  3.9475   3
  -1  12  -1 37.2365  3.4137   2
   1  12   1 39.2255  2.3476   6
  -1  12  -1 41.5358  4.1213   3
   2 -12   1 5.92005 1.98191   5
  -2 -12  -1 5.83657 1.92855   5
   2  12   1 5.60057 1.07788   6
   2  12   1 5.07739 2.27128   3
  -2  12  -1 1.97953 1.53768   2
   2  12   1 8.54674 2.04252   2
  -2  12  -1 3.46640 1.28093   6
  -2  12  -1 2.87614 2.23686   3
   3 -12   1 74.0836  4.7935   5
  -3 -12  -1 76.0570  4.6257   5
  -3  12  -1 79.9296  3.9382   6
  -3  12  -1 76.2078  4.8407   2
  -3  12  -1 73.4350  5.8222   3
   3  12   1 72.0781  4.5837   2
   3  12   1 78.1800  3.2612   6
   3  12   1 75.9532  5.5430   3
  -4 -12  -1 307.873  12.374   5
   4 -12   1 296.938  12.669   5
   4  12   1 297.566   9.790   6
   4  12   1 295.622  10.509   1
   4  12   1 297.851  12.086   2
  -4  12  -1 297.876  14.963   3
  -4  12  -1 285.270  10.747   6
   4  12   1 292.266  14.549   3
  -4  12  -1 292.772  12.211   2
   5 -12   1 35.8060  3.4842   5
  -5 -12  -1 38.2949  3.1703   5
   5  12   1 37.9030  2.0434   1
  -5  12  -1 40.1772  4.3767   3
   5  12   1 35.4349  3.8753   3
   5  12   1 38.4200  1.8834   6
  -5  12  -1 40.4389  2.9121   6
   5  12   1 41.6059  3.4715   2
  -5  12  -1 41.2699  3.6197   2
   6 -12   1 173.878   8.755   5
  -6 -12  -1 195.762   8.367   2
  -6 -12  -1 192.808   8.545   5
  -6  12  -1 186.485   7.697   6
   6  12   1 190.846   7.973   4
   6  12   1 184.817   6.637   1
  -6  12  -1 197.521   8.726   2
   6  12   1 185.200  10.154   3
  -6  12  -1 186.281  10.735   3
   6  12   1 187.320   6.180   6
  -7 -12  -1 131.902   6.650   5
  -7 -12  -1 136.853   6.513   2
   7 -12   1 134.453   7.126   5
  -7  12  -1 132.380   8.618   3
   7  12   1 130.501   7.917   3
  -7  12  -1 136.229   6.193   6
  -7  12  -1 140.143   6.919   2
   7  12   1 134.475   6.369   4
   8 -12   1 -0.5416  2.2260   5
  -8 -12  -1 -0.7595  1.2744   2
  -8  12  -1 0.38834 1.54773   2
  -8  12  -1 -1.1342  1.4825   6
   8  12   1 0.75486 1.44941   4
   8  12   1 -0.3263  1.9380   3
  -8  12  -1 3.65542 2.50252   3
   9 -12   1 8.42537 2.71512   5
  -9 -12  -1 6.41743 1.83198   2
   9  12   1 2.84229 1.93681   4
   9  12   1 6.62472 2.48899   3
  -9  12  -1 7.07744 2.10553   2
  -9  12  -1 6.75982 2.09640   6
  -9  12  -1 8.52886 3.11991   3
  10 -12   1 29.0178  3.7454   5
 -10 -12  -1 33.9053  3.0404   2
 -10  12  -1 37.8853  3.2155   6
  10  12   1 33.0410  3.3043   4
 -10  12  -1 38.2805  4.7983   3
  10  12   1 33.2346  3.8889   3
 -10  12  -1 43.3534  3.6778   2
  11 -12   1 29.3054  3.7664   5
 -11 -12  -1 37.4988  3.1442   2
  11  12   1 37.8260  4.1183   3
 -11  12  -1 35.8575  3.4189   6
 -11  12  -1 43.0035  3.6966   2
  11  12   1 35.3133  3.5256   4
 -11  12  -1 37.5411  5.0064   3
  12 -12   1 3.09334 2.49870   5
 -12 -12  -1 6.33657 1.81042   2
 -12  12  -1 5.46179 3.24971   3
  12  12   1 7.74381 2.22050   4
 -12  12  -1 4.72417 2.01519   2
 -12  12  -1 3.61313 2.09517   6
  12  12   1 8.67365 2.82336   3
 -13 -12  -1 33.0497  4.1852   3
  13 -12   1 24.6143  3.8375   5
 -13  12  -1 27.7747  3.3328   6
 -13  12  -1 31.3958  4.9636   3
 -13  12  -1 33.9781  3.3619   2
  13  12   1 28.0273  3.3661   4
  14 -12   1 47.5372  4.9132   5
 -14 -12  -1 68.9206  5.8324   3
 -14  12  -1 73.9608  4.9306   6
  14  12   1 69.4181  4.9395   4
 -14  12  -1 70.8145  4.6854   2
 -14  12  -1 68.4172  6.6496   3
  15 -12   1 -5.8406  2.5470   5
 -15 -12  -1 -2.4176  2.4930   3
  15  12   1 -0.3654  1.8525   4
 -15  12  -1 -0.3514  1.8187   6
 -15  12  -1 -2.4570  2.7701   3
 -16 -12  -1 145.183   9.381   3
  16 -12   1 146.945   8.443   5
 -16  12  -1 150.711  10.462   3
  16  12   1 152.549   8.133   4
  17 -12   1 -1.1688  2.8990   5
 -17 -12  -1 0.99287 2.83707   3
  17  12   1 2.33731 2.28233   4
 -17  12  -1 2.87189 3.42741   3
  18 -12   1 133.670   8.421   5
 -18 -12  -1 154.990   9.732   3
  18  12   1 146.421   8.305   4
 -18  12  -1 132.309  10.462   3
 -17 -13   1 3.19237 3.12510   3
  17 -13  -1 0.50609 3.24579   5
 -17  13   1 4.69400 3.77050   3
  17  13  -1 1.24923 2.32549   4
 -16 -13   1 105.541   7.785   3
  16 -13  -1 98.0407  6.9565   5
  16  13  -1 107.390   6.720   4
 -16  13   1 101.261   8.879   3
  15 -13  -1 3.92523 3.11401   5
 -15 -13   1 0.46333 2.75230   3
 -15  13   1 6.43000 3.78673   3
  15  13  -1 5.56013 2.42546   4
 -15  13   1 0.87433 1.99661   6
  14 -13  -1 68.4126  4.4340   2
 -14 -13   1 64.2153  5.6788   3
  14 -13  -1 45.9721  5.0087   5
 -14  13   1 61.2535  6.6452   3
 -14  13   1 65.4453  4.6136   6
  14  13  -1 50.7773  4.5434   4
  13 -13  -1 1.64683 2.54971   5
 -13 -13   1 -0.1707  2.5671   3
  13 -13  -1 2.20736 1.71515   2
 -13  13   1 5.05655 2.03375   6
 -13  13   1 4.75091 3.35855   3
  13  13  -1 0.92405 1.97699   4
  12 -13  -1 29.1338  4.0376   5
 -12  13   1 33.4564  3.4402   2
  12  13  -1 26.9279  3.3614   4
 -12  13   1 32.9497  3.3587   6
  12  13  -1 26.3408  3.8386   3
 -12  13   1 33.1421  4.9958   3
 -11 -13   1 100.799   5.457   2
 -11  13   1 105.230   5.934   2
  11  13  -1 104.262   5.875   4
  11  13  -1 95.6765  6.6836   3
 -11  13   1 90.6895  5.3093   6
 -11  13   1 88.9147  7.6532   3
 -10 -13   1 1.76778 1.55307   2
  10 -13  -1 1.92862 2.41091   5
  10  13  -1 1.29166 1.77278   4
 -10  13   1 -0.0306  1.5357   2
  10  13  -1 2.55155 2.46187   3
 -10  13   1 4.83911 2.92084   3
 -10  13   1 2.33602 1.74472   6
  -9 -13   1 1.23946 1.79760   5
   9 -13  -1 1.68941 2.50151   5
  -9 -13   1 5.43065 1.85590   2
  -9  13   1 0.93921 1.76271   2
   9  13  -1 2.64694 2.29176   3
  -9  13   1 -0.3980  1.6615   6
   9  13  -1 0.49111 1.65154   4
  -9  13   1 -0.3681  2.6611   3
  -8 -13   1 24.9206  3.0835   5
   8 -13  -1 21.9488  3.2528   5
  -8  13   1 32.9165  4.4521   3
   8  13  -1 22.6540  2.8659   2
  -8  13   1 27.4045  2.7578   6
   8  13  -1 29.8611  3.5381   3
  -8  13   1 24.1893  3.1203   2
   7 -13  -1 240.719  11.480   5
  -7 -13   1 250.267  11.502   5
   7  13  -1 261.806  11.169   2
  -7  13   1 253.706  10.180   6
  -7  13   1 288.520  14.616   3
   7  13  -1 283.291  13.468   3
  -7  13   1 272.479  11.383   2
   6 -13  -1 6.29119 2.63823   5
  -6 -13   1 12.8737  2.4984   5
   6  13  -1 11.2872  2.3330   2
  -6  13   1 6.97015 3.18618   3
  -6  13   1 9.68426 1.90546   6
  -6  13   1 6.17628 2.08075   2
   6  13  -1 8.40516 2.69809   3
  -5 -13   1 15.7917  2.6827   5
   5 -13  -1 14.0857  2.7966   5
  -5  13   1 16.6967  3.6285   3
  -5  13   1 10.3912  2.4274   2
  -5  13   1 10.2970  1.9880   6
   5  13  -1 13.4120  1.1034   6
   5  13  -1 10.4440  2.3372   2
   5  13  -1 19.4537  3.1307   3
  -4 -13   1 33.2813  3.4550   5
   4 -13  -1 30.8168  3.5479   5
  -4  13   1 40.1745  4.6047   3
  -4  13   1 37.9958  2.8273   6
  -4  13   1 39.1585  3.6044   2
   4  13  -1 38.4817  4.0088   3
   4  13  -1 35.7519  2.0137   6
   4  13  -1 41.2392  3.6250   2
  -3 -13   1 7.90283 2.38676   5
   3 -13  -1 11.8713  2.5203   5
   3  13  -1 5.53887 1.22749   6
  -3  13   1 7.07591 1.78119   6
   3  13  -1 16.4755  2.9857   3
  -3  13   1 17.7111  3.2618   3
   3  13  -1 8.10608 2.17782   2
  -3  13   1 10.8945  2.4047   2
  -2 -13   1 -1.5428  1.7362   5
   2 -13  -1 -2.2042  1.9370   5
  -2  13   1 1.67096 1.23740   6
  -2  13   1 -2.7372  2.0585   3
   2  13  -1 3.18992 2.26531   3
   2  13  -1 0.28187 1.62796   2
  -2  13   1 0.67136 1.56752   2
   2  13  -1 3.67339 1.05317   6
   1 -13  -1 26.8473  3.0771   5
  -1 -13   1 32.5674  3.4086   5
  -1  13   1 28.5861  2.2271   6
  -1  13   1 31.5879  4.0176   3
  -1  13   1 26.2314  3.0863   2
   1  13  -1 26.8238  3.1078   2
   1  13  -1 23.3511  1.9345   6
   1  13  -1 29.8977  3.7395   3
   0 -13  -1 24.3992  2.9272   5
   0 -13   1 21.4600  2.8996   5
   0  13   1 20.4905  3.5189   3
   0  13  -1 25.0188  3.5626   3
   0  13   1 21.3908  2.8521   2
   0  13  -1 22.7091  2.9407   2
   0  13  -1 30.6746  2.1459   6
   0  13   1 27.9236  2.1185   6
   1 -13   1 30.0452  3.2855   5
  -1 -13  -1 30.3333  3.1437   5
  -1  13  -1 34.7200  4.0109   3
   1  13   1 28.6502  2.0611   6
   1  13   1 25.6708  3.0585   2
  -1  13  -1 31.4428  2.2818   6
   1  13   1 25.7404  3.5916   3
  -1  13  -1 26.7726  3.1180   2
  -2 -13  -1 90.5772  5.3308   5
   2 -13   1 84.2817  5.3405   5
  -2  13  -1 91.6404  6.5772   3
   2  13   1 88.7122  3.8314   6
  -2  13  -1 93.6070  4.3411   6
   2  13   1 85.8985  5.2240   2
  -2  13  -1 82.3367  5.2521   2
   2  13   1 88.5317  6.2858   3
   3 -13   1 9.83525 2.63995   5
  -3 -13  -1 15.1694  2.5058   5
   3  13   1 14.6661  2.5221   2
   3  13   1 14.9413  1.4192   6
   3  13   1 15.5354  2.9954   3
  -3  13  -1 11.1725  3.0529   3
  -3  13  -1 14.6676  2.6091   2
  -3  13  -1 11.5563  1.8302   6
   4 -13   1 165.494   8.164   5
  -4 -13  -1 169.012   7.897   5
  -4 -13  -1 157.354   7.608   2
   4  13   1 164.928   7.848   2
  -4  13  -1 153.027   6.732   6
   4  13   1 164.705   5.787   6
  -4  13  -1 161.199   9.752   3
  -4  13  -1 155.487   7.862   2
   4  13   1 170.743   9.368   3
  -5 -13  -1 1.22894 1.56321   2
   5 -13   1 0.08313 2.00703   5
  -5 -13  -1 -0.5922  1.6815   5
  -5  13  -1 -0.2371  1.4138   6
   5  13   1 0.53027 2.12821   3
  -5  13  -1 0.50443 1.72216   2
  -5  13  -1 1.01619 2.53033   3
   5  13   1 -0.2129  0.7286   6
  -6 -13  -1 139.459   7.002   2
   6 -13   1 148.369   7.681   5
  -6  13  -1 129.073   6.270   6
  -6  13  -1 146.509   7.347   2
  -6  13  -1 141.010   9.079   3
   6  13   1 136.702   8.476   3
   6  13   1 144.334   5.180   1
   6  13   1 145.813   4.820   6
  -7 -13  -1 39.9329  3.4045   2
   7 -13   1 38.5037  4.0092   5
  -7  13  -1 41.9576  4.8512   3
  -7  13  -1 38.3243  3.7251   2
  -7  13  -1 44.2538  3.2347   6
   7  13   1 36.7301  4.0885   3
  -8 -13  -1 105.241   5.673   2
   8 -13   1 111.011   6.547   5
   8  13   1 106.998   7.046   3
  -8  13  -1 97.4715  5.3626   6
  -8  13  -1 112.239   7.941   3
  -8  13  -1 103.260   6.110   2
  -9 -13  -1 8.56766 2.06316   2
   9 -13   1 6.70573 2.61570   5
   9  13   1 8.22994 2.15528   4
  -9  13  -1 9.37076 3.39374   3
  -9  13  -1 9.76107 2.24934   6
   9  13   1 3.97854 2.51896   3
  -9  13  -1 9.79159 2.37894   2
  10 -13   1 2.22089 2.42615   5
 -10 -13  -1 0.69955 1.46090   2
 -10  13  -1 0.59267 1.58864   2
 -10  13  -1 2.91017 1.82527   6
 -10  13  -1 0.25999 2.55708   3
  10  13   1 0.71343 1.60069   4
  10  13   1 0.54981 2.20415   3
 -11 -13  -1 5.62227 1.80395   2
  11 -13   1 5.36022 2.89046   5
 -11  13  -1 2.93727 1.97583   2
  11  13   1 4.33678 2.04088   4
 -11  13  -1 8.55710 2.16068   6
 -11  13  -1 7.17474 3.26441   3
  11  13   1 7.18120 2.75164   3
  12 -13   1 18.5244  3.3787   5
 -12  13  -1 15.0943  2.6987   2
 -12  13  -1 11.5790  3.7897   3
 -12  13  -1 14.3063  2.6430   6
  12  13   1 10.9770  2.5631   4
  12  13   1 9.70449 2.85257   3
  13 -13   1 7.35499 3.09902   5
 -13 -13  -1 8.03651 3.24853   3
  13  13   1 11.2183  2.6231   4
 -13  13  -1 14.1445  4.0454   3
 -13  13  -1 14.1017  2.7035   2
 -13  13  -1 7.00680 2.34621   6
 -14 -13  -1 102.234   7.700   3
 -14  13  -1 113.364   6.340   2
 -14  13  -1 101.103   6.199   6
 -14  13  -1 124.422   9.174   3
  14  13   1 108.445   6.614   4
  15 -13   1 -2.5738  2.8146   5
 -15 -13  -1 0.97488 2.87165   3
 -15  13  -1 1.60586 2.15495   6
 -15  13  -1 1.00324 3.24781   3
  15  13   1 4.21051 2.27754   4
 -16 -13  -1 78.8517  6.7153   3
  16 -13   1 70.1133  6.1157   5
  16  13   1 70.7676  5.6555   4
 -16  13  -1 92.9437  8.1107   3
 -15 -14   1 2.27430 3.16474   3
  15 -14  -1 -0.5971  3.0684   5
  15  14  -1 0.56839 2.07211   4
 -15  14   1 -2.2652  3.1711   3
 -15  14   1 -1.4592  1.9792   6
  14 -14  -1 46.8288  5.1157   5
  14 -14  -1 48.1812  4.1133   2
 -14 -14   1 49.6011  5.2373   3
 -14  14   1 53.3403  4.3257   6
  14  14  -1 50.4149  4.5743   4
 -14  14   1 47.1937  6.2282   3
  13 -14  -1 7.65975 3.36685   5
  13 -14  -1 14.8738  2.5065   2
 -13 -14   1 15.8504  3.6607   3
 -13  14   1 14.6994  2.8183   6
 -13  14   1 15.8230  4.3026   3
  12 -14  -1 14.3264  2.5016   2
  12 -14  -1 15.8649  3.3567   5
 -12  14   1 14.9866  4.0195   3
 -12  14   1 13.6004  2.5835   6
  12  14  -1 19.6164  3.4126   3
  11 -14  -1 2.85356 2.70517   5
  11 -14  -1 5.67715 2.07237   2
 -11 -14   1 2.91302 1.77413   2
  11  14  -1 3.05119 2.46659   3
 -11  14   1 3.36392 1.99800   6
 -11  14   1 1.81798 2.71771   3
 -10 -14   1 -1.4859  1.4265   2
  10 -14  -1 -1.1603  2.6206   5
 -10  14   1 -2.7800  1.4591   6
 -10  14   1 1.41554 1.76852   2
  10  14  -1 2.04263 2.24872   3
 -10  14   1 -1.1424  2.5893   3
  -9 -14   1 -0.0417  1.5708   2
   9 -14  -1 5.88789 2.85026   5
  -9  14   1 3.16222 3.16316   3
  -9  14   1 2.52065 1.84581   6
  -9  14   1 5.64142 2.27173   2
   9  14  -1 4.58446 2.61857   3
   8 -14  -1 76.4783  5.1921   5
  -8 -14   1 68.9334  4.7279   2
   8  14  -1 71.9308  5.6408   3
  -8  14   1 64.6976  4.9518   2
  -8  14   1 68.1231  6.4659   3
  -8  14   1 69.3415  4.3745   6
   7 -14  -1 18.7885  3.4020   5
  -7  14   1 25.1601  3.2799   2
  -7  14   1 29.2793  4.5059   3
   7  14  -1 25.5041  3.6105   3
  -7  14   1 28.9228  2.8523   6
   7  14  -1 26.1811  3.1643   2
   6 -14  -1 4.47829 2.47376   5
  -6 -14   1 7.38487 2.32231   5
   6  14  -1 5.73893 2.55341   3
  -6  14   1 7.38253 3.18200   3
   6  14  -1 6.25974 2.17385   2
  -6  14   1 6.23773 2.14694   2
  -6  14   1 6.06299 1.78676   6
   5 -14  -1 19.3361  3.1113   5
  -5 -14   1 15.9689  2.7996   5
  -5  14   1 18.8596  3.8208   3
   5  14  -1 15.8178  2.6729   2
   5  14  -1 18.3701  1.2743   6
  -5  14   1 19.1760  2.9424   2
   5  14  -1 14.4643  3.0645   3
  -5  14   1 14.5279  2.1924   6
  -4 -14   1 43.5205  3.9593   5
   4 -14  -1 48.8364  4.1900   5
   4  14  -1 53.0987  4.7521   3
   4  14  -1 47.3746  4.0132   2
  -4  14   1 36.2273  3.7638   2
  -4  14   1 49.8258  5.2762   3
   4  14  -1 46.7878  2.3076   6
  -4  14   1 39.5039  3.0447   6
   3 -14  -1 13.4163  2.8874   5
  -3 -14   1 14.9729  2.8421   5
   3  14  -1 11.3675  1.3644   6
   3  14  -1 15.6599  2.8135   2
  -3  14   1 13.8940  2.6239   2
   3  14  -1 15.7800  3.1362   3
  -3  14   1 14.1503  2.0075   6
  -3  14   1 12.1846  3.3650   3
   2 -14  -1 165.902   8.305   5
  -2 -14   1 165.768   8.381   5
   2  14  -1 164.740   9.662   3
   2  14  -1 157.801   8.103   2
  -2  14   1 158.949   6.724   6
   2  14  -1 174.304   6.259   6
  -2  14   1 163.353  10.094   3
  -2  14   1 168.801   8.210   2
  -1 -14   1 196.607   9.226   5
   1 -14  -1 183.751   8.970   5
  -1  14   1 176.370  10.745   3
   1  14  -1 183.705  10.642   3
   1  14  -1 180.454   8.832   2
   1  14  -1 189.145   7.022   6
  -1  14   1 192.154   8.938   2
  -1  14   1 183.240   7.232   6
   0 -14   1 116.166   6.628   5
   0 -14  -1 106.174   6.293   5
   0  14   1 114.642   4.906   6
   0  14  -1 108.265   4.852   6
   0  14   1 106.999   7.686   3
   0  14   1 122.566   6.564   2
   0  14  -1 110.960   7.618   3
   0  14  -1 109.783   6.317   2
   1 -14   1 127.269   7.126   5
  -1 -14  -1 124.057   6.863   5
   1  14   1 131.120   5.244   6
  -1  14  -1 124.117   5.498   6
  -1  14  -1 138.174   8.477   3
   1  14   1 124.300   8.267   3
  -1  14  -1 120.612   6.822   2
   1  14   1 126.547   6.835   2
   2 -14   1 55.2588  4.6182   5
  -2 -14  -1 55.9932  4.4734   5
   2  14   1 56.3295  2.9817   6
   2  14   1 65.6891  4.5870   2
  -2  14  -1 55.7381  4.5603   2
  -2  14  -1 62.9892  5.6106   3
   2  14   1 54.2884  5.2280   3
  -2  14  -1 64.4058  3.5881   6
  -3 -14  -1 9.07233 2.11273   2
  -3 -14  -1 7.60841 2.33925   5
   3 -14   1 7.60101 2.63115   5
  -3  14  -1 2.74070 1.89482   2
   3  14   1 5.36276 2.70458   3
  -3  14  -1 9.43918 3.06710   3
  -3  14  -1 9.49819 1.70771   6
   3  14   1 8.16504 1.24680   6
  -4 -14  -1 0.49266 1.46047   2
   4 -14   1 0.50601 2.33464   5
  -4  14  -1 -3.8738  2.1271   3
  -4  14  -1 -1.0786  1.3021   6
   4  14   1 1.31398 0.88577   6
  -4  14  -1 0.82079 1.70176   2
   4  14   1 2.28452 2.36092   3
  -5 -14  -1 3.04469 1.75061   2
   5 -14   1 1.97132 2.40657   5
   5  14   1 1.47780 0.80102   6
  -5  14  -1 2.01064 1.61575   6
  -5  14  -1 1.43477 2.63130   3
  -5  14  -1 2.75930 1.85640   2
   5  14   1 3.01387 2.38729   3
   6 -14   1 46.0075  4.4339   5
  -6 -14  -1 53.9807  4.1363   2
   6  14   1 63.4093  5.3209   3
  -6  14  -1 48.0346  4.2794   2
   6  14   1 52.4339  2.1388   6
   6  14   1 54.5505  2.3127   1
  -6  14  -1 58.5295  5.6753   3
  -6  14  -1 54.7633  3.7073   6
  -7 -14  -1 11.5927  2.4041   2
   7 -14   1 15.7825  3.0587   5
  -7  14  -1 13.0368  2.7744   2
  -7  14  -1 16.3239  2.3703   6
  -7  14  -1 18.3809  3.8355   3
   7  14   1 20.1197  3.3296   3
   8 -14   1 2.50943 2.65029   5
  -8 -14  -1 -0.3480  1.5882   2
   8  14   1 2.77301 2.29795   3
  -8  14  -1 2.85028 1.76357   6
  -8  14  -1 0.44514 1.75215   2
  -8  14  -1 4.09310 2.90389   3
   9 -14   1 1.58776 2.42523   5
  -9 -14  -1 -0.2015  1.5171   2
  -9  14  -1 -0.6484  1.6213   6
   9  14   1 -0.9053  2.2215   3
  -9  14  -1 -2.6177  2.5389   3
  -9  14  -1 0.11703 1.69326   2
 -10 -14  -1 9.54216 2.25276   2
  10 -14   1 5.67079 2.86882   5
 -10  14  -1 10.7115  2.6145   2
 -10  14  -1 7.46678 2.21881   6
  10  14   1 12.2955  3.0298   3
 -10  14  -1 9.79974 3.54514   3
  11 -14   1 41.3583  4.4839   5
 -11 -14  -1 44.0064  3.6121   2
 -11  14  -1 47.5998  5.6117   3
  11  14   1 40.1769  4.4355   3
 -11  14  -1 30.4801  3.6343   2
 -11  14  -1 37.9512  3.5546   6
  12 -14   1 26.1667  4.0977   5
 -12  14  -1 25.0224  3.0787   6
  12  14   1 20.8222  3.8376   3
 -12  14  -1 27.8115  3.4282   2
 -12  14  -1 28.7150  4.8973   3
  13 -14   1 11.3186  3.4494   5
 -13 -14  -1 15.4750  3.8632   3
 -13  14  -1 11.5358  2.6935   6
  13  14   1 11.8808  2.8475   4
 -13  14  -1 12.2701  3.7551   3
 -13  14  -1 19.1655  3.0851   2
  14 -14   1 41.0103  4.8621   5
 -14 -14  -1 43.7753  5.2639   3
 -14  14  -1 55.3262  6.5063   3
 -14  14  -1 47.2566  4.2211   6
  14  14   1 46.9269  4.4784   4
 -14  14  -1 47.3898  4.2933   2
  15 -14   1 -5.1252  2.8677   5
 -15 -14  -1 -2.2849  2.8538   3
  15  14   1 -0.0716  1.9515   4
 -15  14  -1 0.40995 2.03991   6
 -15  14  -1 3.47309 3.41390   3
  13 -15  -1 11.2777  2.5745   2
  13 -15  -1 14.8204  3.9212   5
 -13  15   1 19.2196  3.0991   6
 -13  15   1 13.3616  4.2572   3
  12 -15  -1 191.652   9.285   2
 -12  15   1 181.871  12.375   3
  12  15  -1 201.781  11.206   3
 -12  15   1 196.233   8.995   6
  11 -15  -1 -0.8719  1.5011   2
  11 -15  -1 -5.4073  2.6397   5
 -11 -15   1 -0.0168  1.6437   2
 -11  15   1 0.45065 1.87591   6
  11  15  -1 3.25615 2.54777   3
 -11  15   1 3.01153 3.23603   3
  10 -15  -1 -3.7393  1.4703   2
 -10 -15   1 -0.7604  1.5106   2
  10 -15  -1 -1.6668  2.6711   5
 -10  15   1 0.80416 1.77949   6
 -10  15   1 0.70426 2.70400   3
  10  15  -1 0.56777 2.24298   3
  -9 -15   1 16.5122  2.6802   2
   9 -15  -1 11.4684  2.5562   2
   9 -15  -1 13.2221  3.3436   5
  -9  15   1 12.4565  2.3517   6
   9  15  -1 16.0495  3.2548   3
  -9  15   1 12.3579  3.7644   3
   8 -15  -1 2.23115 2.51896   5
  -8 -15   1 5.20521 2.12980   2
  -8  15   1 7.17830 3.31757   3
  -8  15   1 2.22119 2.10148   2
   8  15  -1 4.88727 2.54044   3
  -8  15   1 8.42146 2.03068   6
   7 -15  -1 2.15715 2.46564   5
  -7 -15   1 2.22693 1.70726   2
   7  15  -1 3.33981 2.41131   3
  -7  15   1 0.33561 2.76761   3
  -7  15   1 0.71004 1.61219   6
  -7  15   1 2.68224 1.93362   2
   6 -15  -1 28.8295  3.7727   5
  -6  15   1 36.3871  3.7844   2
  -6  15   1 29.5842  4.6503   3
   6  15  -1 31.7192  3.6852   2
  -6  15   1 32.2067  2.9687   6
   6  15  -1 28.6851  3.9828   3
   5 -15  -1 1.11134 2.44251   5
   5  15  -1 0.29199 0.66044   6
  -5  15   1 4.04545 2.09772   2
  -5  15   1 3.47367 2.80979   3
   5  15  -1 5.01458 2.46580   3
   5  15  -1 3.43335 2.12782   2
  -5  15   1 0.24529 1.48728   6
   4 -15  -1 -0.2491  2.0294   5
  -4 -15   1 -0.0637  2.0466   5
   4  15  -1 5.28151 2.82660   3
   4  15  -1 4.74687 2.79831   2
  -4  15   1 0.33321 1.39553   6
   4  15  -1 0.79145 0.84755   6
  -4  15   1 -0.0263  2.5025   3
  -4  15   1 0.82789 1.78169   2
   3 -15  -1 1.66912 2.47878   5
  -3 -15   1 4.34973 2.41733   5
  -3  15   1 3.60773 1.99694   2
   3  15  -1 5.22359 2.71454   3
  -3  15   1 4.43439 1.53775   6
  -3  15   1 8.59449 3.12370   3
   3  15  -1 3.98351 1.07729   6
   3  15  -1 6.48204 2.11441   2
   2 -15  -1 4.12759 2.32433   5
  -2 -15   1 0.63736 2.16356   5
  -2  15   1 5.45328 1.56540   6
   2  15  -1 2.80588 2.56506   3
   2  15  -1 3.92923 2.03880   2
  -2  15   1 5.90068 2.06097   2
   2  15  -1 5.07768 1.24578   6
  -2  15   1 2.12422 2.62408   3
  -1 -15   1 33.5702  3.7555   5
   1 -15  -1 31.0093  3.6710   5
   1  15  -1 39.3312  3.9733   2
  -1  15   1 42.0703  4.8518   3
   1  15  -1 44.1309  4.6254   3
   1  15  -1 44.4967  2.6200   6
  -1  15   1 38.8085  3.8875   2
  -1  15   1 37.6056  2.6771   6
   0 -15   1 44.8525  4.2182   5
   0 -15  -1 37.5343  3.8311   5
   0  15   1 53.8955  5.2428   3
   0  15  -1 44.6826  4.7614   3
   0  15   1 35.3245  3.8962   2
   0  15  -1 39.7757  2.7444   6
   0  15   1 42.8505  2.8304   6
   0  15  -1 48.8004  4.3142   2
   1 -15   1 8.12356 2.63050   5
  -1 -15  -1 11.3475  2.4234   2
   1  15   1 9.15658 2.93740   3
  -1  15  -1 7.11312 2.19805   2
  -1  15  -1 7.63053 2.79030   3
   1  15   1 8.95591 1.48789   6
  -1  15  -1 3.73088 1.46737   6
   2 -15   1 7.66334 2.58102   5
  -2 -15  -1 7.83564 2.20395   2
  -2  15  -1 9.70949 3.14490   3
  -2  15  -1 13.4549  1.9284   6
  -2  15  -1 9.72915 2.45865   2
   2  15   1 14.3052  1.5812   6
   2  15   1 16.8700  3.4380   3
  -3 -15  -1 2.24066 1.66634   2
   3 -15   1 1.42560 2.38800   5
  -3  15  -1 -0.5246  1.7115   2
  -3  15  -1 2.38435 1.36492   6
   3  15   1 0.68715 1.04586   6
  -3  15  -1 0.46110 2.47653   3
   3  15   1 2.55322 2.49597   3
   4 -15   1 0.21441 2.33617   5
  -4 -15  -1 3.16071 1.83183   2
   4  15   1 7.00632 2.71457   3
  -4  15  -1 1.22430 1.80530   2
   4  15   1 2.77477 0.99760   6
  -4  15  -1 4.65211 1.53008   6
  -4  15  -1 0.77956 2.45592   3
  -5 -15  -1 0.14885 1.59576   2
   5 -15   1 -1.8713  2.0820   5
  -5  15  -1 -0.3164  1.3514   6
  -5  15  -1 0.33984 1.74080   2
   5  15   1 0.17711 0.73586   6
   5  15   1 3.20138 2.38903   3
  -5  15  -1 0.67507 2.45910   3
   6 -15   1 1.79972 2.56267   5
  -6 -15  -1 1.32185 1.68431   2
  -6  15  -1 2.19747 2.09799   2
   6  15   1 8.16179 2.83235   3
  -6  15  -1 3.87452 1.72636   6
  -6  15  -1 6.34975 2.99441   3
   7 -15   1 6.70401 2.72844   5
  -7 -15  -1 10.0949  2.3564   2
  -7  15  -1 8.14837 1.99821   6
  -7  15  -1 9.69862 3.28114   3
   7  15   1 8.91708 2.86994   3
  -7  15  -1 5.32302 2.26281   2
  -8 -15  -1 18.1506  2.8016   2
   8 -15   1 12.9511  3.3311   5
  -8  15  -1 20.9993  3.2188   2
  -8  15  -1 21.7360  2.7031   6
  -8  15  -1 18.5759  4.1036   3
   8  15   1 18.1450  3.4021   3
  -9 -15  -1 3.80595 1.81457   2
   9 -15   1 6.94301 2.94808   5
  -9  15  -1 9.78764 3.48254   3
  -9  15  -1 2.02813 1.80067   6
   9  15   1 3.60777 2.57955   3
  -9  15  -1 4.91601 2.19144   2
  10 -15   1 8.54491 3.00430   5
 -10 -15  -1 9.36562 2.18615   2
  10  15   1 6.38653 2.80557   3
 -10  15  -1 5.95221 2.14849   6
 -10  15  -1 6.89821 2.39436   2
 -10  15  -1 10.5267  3.7512   3
 -11 -15  -1 42.1116  3.6049   2
  11 -15   1 22.7116  4.0067   5
 -11  15  -1 28.6276  3.7017   2
  11  15   1 19.3985  3.7655   3
 -11  15  -1 29.2354  3.3581   6
 -11  15  -1 28.9926  5.0043   3
  12 -15   1 115.620   7.512   5
 -12  15  -1 109.553   6.843   2
 -12  15  -1 129.869   9.403   3
  12  15   1 112.352   7.915   3
 -12  15  -1 110.394   6.397   6
 -10 -16   1 11.8463  2.6216   2
  10 -16  -1 11.6426  3.4855   5
  10 -16  -1 11.0184  2.6285   2
  10  16  -1 11.8461  3.0896   3
 -10  16   1 15.5759  4.0829   3
 -10  16   1 15.7098  2.7319   6
  -9 -16   1 5.51355 2.14303   2
   9 -16  -1 6.04264 2.11215   2
   9 -16  -1 0.20603 2.69197   5
   9  16  -1 2.25069 2.51956   3
  -9  16   1 6.00860 3.39064   3
  -9  16   1 3.79373 1.96061   6
   8 -16  -1 8.07188 2.41681   2
   8 -16  -1 3.23192 2.72681   5
  -8 -16   1 13.2212  2.5339   2
  -8  16   1 5.60877 2.01781   6
  -8  16   1 5.73476 3.25311   3
   8  16  -1 9.02281 2.87037   3
   7 -16  -1 8.47213 2.79464   5
   7 -16  -1 7.88013 2.21323   2
  -7 -16   1 4.59129 1.98704   2
   7  16  -1 1.16301 2.42441   3
  -7  16   1 7.11795 3.19634   3
  -7  16   1 5.58130 1.99780   6
  -6 -16   1 10.5616  2.4610   2
   6 -16  -1 10.7988  2.5839   2
   6 -16  -1 7.07981 2.73666   5
   6  16  -1 6.82818 2.72159   3
  -6  16   1 6.13305 3.19802   3
  -6  16   1 11.1121  2.2361   6
   5 -16  -1 -1.9329  2.5022   5
   5 -16  -1 0.67631 1.71537   2
  -5 -16   1 1.93392 1.86020   2
  -5  16   1 1.01345 1.56196   6
   5  16  -1 -2.2127  2.1773   3
  -5  16   1 -1.8857  2.3090   3
   5  16  -1 2.18748 1.81845   2
   4 -16  -1 5.45769 2.03648   2
   4 -16  -1 5.80156 2.78182   5
  -4  16   1 4.03876 2.87878   3
  -4  16   1 2.65929 1.61879   6
   4  16  -1 2.68688 0.88881   6
   4  16  -1 0.83945 2.28397   3
   4  16  -1 1.91916 1.80128   2
   3 -16  -1 35.9870  3.8614   2
   3 -16  -1 32.1042  3.8609   5
  -3  16   1 37.4457  2.9351   6
   3  16  -1 33.4271  4.2980   3
   3  16  -1 42.1599  4.2053   2
   3  16  -1 37.3476  2.2443   6
  -3  16   1 31.6595  4.7531   3
   2 -16  -1 7.21198 2.75944   5
   2 -16  -1 11.0603  2.4483   2
  -2 -16   1 12.7862  3.0285   5
   2  16  -1 11.1311  1.4767   6
   2  16  -1 9.52048 2.50210   2
   2  16  -1 9.67336 3.00529   3
  -2  16   1 11.0540  1.8426   6
  -2  16   1 11.7575  3.4919   3
   1 -16  -1 14.9779  2.7215   2
  -1 -16   1 17.1440  3.1976   5
   1  16  -1 17.0672  1.8546   6
   1  16  -1 18.7742  3.0958   2
   1  16  -1 14.6119  3.4810   3
  -1  16   1 20.9972  2.1541   6
  -1  16   1 18.7222  3.8180   3
   0 -16  -1 -0.4934  1.4688   2
   0 -16   1 0.29147 2.31713   5
   0  16  -1 0.44920 2.35451   3
   0  16  -1 -0.4731  1.6854   2
   0  16  -1 -1.0446  1.1608   6
   0  16   1 2.94159 1.31028   6
   0  16   1 1.32299 2.38900   3
  -1 -16  -1 18.5575  2.9872   2
   1 -16   1 19.3153  3.3953   5
   1  16   1 19.5685  3.8761   3
   1  16   1 27.1532  2.0996   6
  -1  16  -1 19.5777  3.8528   3
  -1  16  -1 24.5082  2.2849   6
  -1  16  -1 20.3456  3.2926   2
   2 -16   1 7.99401 2.84058   5
  -2 -16  -1 15.3356  2.7282   2
   2  16   1 16.5478  1.6408   6
   2  16   1 10.5536  3.3667   3
  -2  16  -1 11.6488  1.9078   6
  -2  16  -1 18.7863  3.6556   3
  -2  16  -1 19.5237  3.1955   2
   3 -16   1 5.49660 2.54838   5
  -3 -16  -1 4.64670 1.97298   2
   3  16   1 6.23813 1.23437   6
  -3  16  -1 4.76527 2.16245   2
  -3  16  -1 6.77175 2.93301   3
   3  16   1 5.83550 2.89641   3
  -3  16  -1 3.47109 1.60861   6
   4 -16   1 5.84925 2.80771   5
  -4 -16  -1 8.48964 2.22562   2
   4  16   1 2.48049 2.64772   3
  -4  16  -1 6.30572 1.83374   6
   4  16   1 5.87784 1.06361   6
  -4  16  -1 2.98231 2.86500   3
  -4  16  -1 9.38581 2.56623   2
  -5 -16  -1 42.2527  4.0646   2
   5 -16   1 33.7632  4.2071   5
   5  16   1 39.6935  1.8917   6
  -5  16  -1 36.1597  4.0667   2
   5  16   1 39.1535  4.6431   3
  -5  16  -1 31.5954  2.9961   6
  -5  16  -1 42.4725  5.1818   3
   6 -16   1 32.9069  4.1433   5
  -6 -16  -1 43.1387  3.9798   2
  -6  16  -1 37.5417  3.2315   6
  -6  16  -1 36.5191  4.0461   2
  -6  16  -1 43.3861  5.2826   3
   6  16   1 36.9056  4.5368   3
   7 -16   1 -1.2561  2.6896   5
  -7 -16  -1 2.92431 1.82913   2
  -7  16  -1 1.40743 1.97616   2
  -7  16  -1 1.32216 1.72657   6
  -7  16  -1 2.65365 2.85394   3
   7  16   1 -0.6619  2.3690   3
   8 -16   1 2.11667 2.93140   5
  -8 -16  -1 4.64190 2.02028   2
   8  16   1 0.09620 2.22694   3
  -8  16  -1 0.17513 1.65296   6
  -8  16  -1 -0.4265  2.7662   3
  -8  16  -1 4.06557 2.31923   2
  -9 -16  -1 1.81062 1.85524   2
   9 -16   1 10.8275  3.3980   5
  -9  16  -1 1.69324 2.23761   2
   9  16   1 -0.6551  2.3620   3
  -9  16  -1 0.70661 2.91146   3
  -9  16  -1 1.99509 1.87761   6
 -10 -16  -1 20.8475  3.0509   2
 -10  16  -1 24.0166  3.1046   6
  10  16   1 20.2169  3.9278   3
 -10  16  -1 20.7511  3.5877   2
 -10  16  -1 26.8042  4.8592   3
  -6 -17   1 49.6836  4.5515   2
   6 -17  -1 51.8776  4.6200   2
   6 -17  -1 45.6502  4.9924   5
  -6  17   1 56.3067  6.2140   3
  -6  17   1 51.3159  3.8614   6
   6  17  -1 52.6830  5.2511   3
   5 -17  -1 -3.1659  2.6160   5
  -5 -17   1 0.94950 2.03921   2
   5 -17  -1 3.27375 1.98104   2
  -5  17   1 1.68728 1.64152   6
  -5  17   1 2.88961 2.88086   3
   5  17  -1 1.47237 2.69964   3
  -4 -17   1 6.46340 2.30536   2
   4 -17  -1 3.63239 1.90774   2
  -4  17   1 3.41654 2.92099   3
   4  17  -1 1.41696 0.83107   6
   4  17  -1 2.93430 2.65856   3
  -4  17   1 0.41640 1.60140   6
   3 -17  -1 65.6282  5.1890   2
  -3 -17   1 67.1269  4.9740   2
   3  17  -1 61.3181  5.8659   3
   3  17  -1 70.8613  5.2416   2
   3  17  -1 67.5825  3.0747   6
  -3  17   1 66.2432  6.4552   3
  -3  17   1 60.2228  3.9403   6
   2 -17  -1 19.6153  3.2693   2
  -2  17   1 23.4395  2.3730   6
   2  17  -1 17.6674  3.7585   3
  -2  17   1 18.5946  4.1081   3
   2  17  -1 23.2390  3.5694   2
   2  17  -1 24.1479  1.9393   6
   1 -17  -1 6.94327 2.27437   2
   1  17  -1 6.38163 3.13458   3
  -1  17   1 6.46671 3.15148   3
  -1  17   1 5.80060 1.63915   6
   1  17  -1 4.80304 1.38675   6
   1  17  -1 6.77417 2.41096   2
   0 -17  -1 30.9376  3.7213   2
   0  17  -1 23.2572  3.5534   2
   0  17  -1 26.1923  2.3081   6
   0  17  -1 31.4615  4.4546   3
   0  17   1 27.5556  2.3364   6
   0  17   1 20.3427  4.0889   3
  -1 -17  -1 1.58295 1.76746   2
   1 -17   1 -1.8642  2.4853   5
  -1  17  -1 -0.3094  1.2738   6
  -1  17  -1 -1.8322  2.5072   3
   1  17   1 0.70920 1.19603   6
   1  17   1 -0.5031  2.3953   3
  -1  17  -1 -0.9092  2.0158   2
  -2 -17  -1 -1.1326  1.7560   2
   2 -17   1 2.45849 2.70066   5
  -2  17  -1 -0.8653  1.9738   2
  -2  17  -1 0.95938 1.40476   6
   2  17   1 2.09465 1.13854   6
   2  17   1 7.22532 2.86745   3
  -2  17  -1 3.21633 2.60518   3
  -3 -17  -1 1.91880 1.85073   2
   3 -17   1 -2.4299  2.4652   5
  -3  17  -1 -1.0986  1.9568   2
  -3  17  -1 0.70297 2.34440   3
  -3  17  -1 -0.9433  1.4136   6
   3  17   1 -0.6673  2.3733   3
   3  17   1 0.34692 0.95313   6
   4 -17   1 3.82467 2.80950   5
  -4 -17  -1 2.71434 1.93954   2
  -4  17  -1 6.07345 3.05566   3
  -4  17  -1 4.56230 2.44442   2
  -4  17  -1 1.70757 1.69244   6
   4  17   1 8.49330 3.05310   3
   4  17   1 4.00993 0.97981   6
   5 -17   1 -0.2191  2.7166   5
  -5 -17  -1 -1.2265  1.7701   2
   5  17   1 0.98348 2.39958   3
  -5  17  -1 -1.7867  1.4932   6
  -5  17  -1 -2.2223  2.4337   3
   5  17   1 0.10086 0.61797   6
  -5  17  -1 -1.9187  2.0731   2
  -6  17  -1 1.12310 2.14865   2
   6  17   1 2.87527 2.62347   3
  -6  17  -1 1.52413 2.82211   3
  25   0  -2 1.87812 2.18706   5
 -25   0   2 -0.2798  3.1142   3
  25   0  -2 2.56117 2.24371   1
  25   0  -2 -1.8348  2.4190   4
 -24   0   2 21.0944  4.5205   3
  24   0  -2 22.0943  3.4070   5
  24   0  -2 23.4292  3.5979   4
  24   0  -2 24.0617  3.5263   1
  23   0  -2 -0.8982  1.8847   5
  23   0  -2 -0.0058  2.2594   4
 -23   0   2 4.79740 3.13429   3
  23   0  -2 -4.8118  1.7111   1
 -22   0   2 3.68125 2.97239   3
  22   0  -2 -0.2528  1.7565   5
  22   0  -2 -0.6738  2.2268   4
  22   0  -2 -2.7097  1.5023   1
  21   0  -2 3.41546 2.31949   4
 -21   0   2 1.73628 2.81441   3
  21   0  -2 1.91755 1.84119   5
  21   0  -2 3.08779 1.90664   1
 -20   0   2 282.291  14.473   3
  20   0  -2 255.270  11.541   1
  20   0  -2 285.533  12.222   5
  20   0  -2 286.667  12.010   4
  19   0  -2 0.10890 1.64425   5
  19   0  -2 -0.1439  1.9196   4
 -19   0   2 -0.4722  2.2935   3
  19   0  -2 -1.3781  1.4386   1
  18   0  -2 160.693   7.201   1
  18   0  -2 135.539   7.212   5
  18   0  -2 155.611   7.379   4
 -18   0   2 133.059   8.496   3
  17   0  -2 0.49864 1.48160   1
  17   0  -2 -3.4693  1.3933   4
  17   0  -2 -2.4953  1.4469   5
 -17   0   2 1.15068 2.08290   3
  16   0  -2 103.768   5.832   5
 -16   0   2 119.535   7.063   3
  16   0  -2 121.247   5.997   4
  16   0  -2 113.512   5.781   1
  15   0  -2 -1.7806  1.2907   5
 -15   0   2 -1.2390  1.7354   3
  15   0  -2 -1.1799  1.3240   4
  15   0  -2 -0.8955  1.1971   1
  14   0  -2 272.954  10.915   1
  14   0  -2 290.401  11.076   4
 -14   0   2 284.031  13.312   3
  14   0  -2 272.413  11.356   5
  13   0  -2 1.45841 1.08008   1
  13   0  -2 2.15376 1.13638   5
 -13   0   2 -0.4509  1.3439   3
  13   0  -2 0.33143 1.15411   4
  12   0  -2 1055.08   39.30   5
  12   0  -2 1109.96   37.17   1
 -12   0   2 1164.08   45.80   3
 -12   0   2 1042.74   34.63   6
  12   0  -2 1078.34   37.16   4
 -11   0   2 -1.5907  0.7235   6
  11   0  -2 -1.1934  0.7330   1
  11   0  -2 -1.3883  0.8956   4
 -11   0   2 0.13591 1.11066   3
  11   0  -2 0.56533 0.87237   5
 -10   0   2 318.795  10.810   6
  10   0  -2 324.030  12.264   5
  10   0  -2 314.843  11.684   4
  10   0  -2 332.892  11.712   1
 -10   0   2 301.915  14.135   3
  -9   0   2 1.22809 0.78171   6
   9   0  -2 0.12004 0.83612   4
   9   0  -2 0.40816 0.75228   1
  -9   0   2 0.51168 1.04071   3
   9   0  -2 0.99218 0.86208   5
  -8   0   2 2030.22   61.05   6
  -8   0   2 2108.37   80.41   3
   8   0  -2 1861.43   65.08   1
   8   0  -2 1967.14   65.11   4
   8   0  -2 1841.54   69.18   5
   7   0  -2 -0.7812  0.6996   5
   7   0  -2 -0.6281  0.7143   4
  -7   0   2 -0.8875  0.8807   3
   7   0  -2 -0.1077  0.6782   1
  -7   0   2 -0.8128  0.5934   6
   6   0  -2 1183.16   40.47   2
  -6   0   2 1266.74   49.92   3
   6   0  -2 1188.30   40.46   4
  -6   0   2 1233.78   37.92   6
   6   0  -2 1243.70   40.51   1
   6   0  -2 1174.56   43.00   5
   5   0  -2 0.77768 0.21698   2
   5   0  -2 -0.3711  0.4780   1
  -5   0   2 0.78325 0.67987   3
   5   0  -2 -0.2592  0.5515   4
  -5   0   2 -0.2279  0.4260   6
   5   0  -2 -0.3698  0.5272   5
  -4   0   2 847.766  26.694   6
  -4   0   2 887.780  35.130   3
   4   0  -2 882.028  28.439   2
   4   0  -2 811.430  30.271   5
   4   0  -2 835.292  28.489   4
   4   0  -2 862.710  28.514   1
   3   0  -2 0.37646 0.39014   5
  -3   0   2 0.02052 0.43096   3
   3   0  -2 0.47646 0.23034   2
  -3   0   2 -0.0200  0.3348   6
   3   0  -2 -0.1668  0.3515   1
  -3   0   2 -0.5795  0.3639   4
   2   0  -2 2717.83   91.95   1
   2   0  -2 2744.22   92.83   2
  -2   0   2 2848.79   91.85   4
  -2   0   2 2869.66   86.29   6
   1   0  -2 -6.1442  0.3470   2
   1   0  -2 -8.3094  0.3427   1
  -1   0   2 -7.9937  0.3635   4
   1   0  -2 -8.1099  0.3120   5
  -1   0   2 -8.0940  0.3385   3
  -1   0   2 -7.6261  0.3081   6
   0   0  -2 442.208  14.868   1
   0   0  -2 420.612  14.887   2
   0   0   2 433.224  18.380   3
   0   0  -2 453.251  15.825   5
   0   0   2 452.035  14.861   4
   1   0   2 0.01446 0.29051   4
  -1   0  -2 1.65676 0.30598   1
  -1   0  -2 0.32897 0.29688   3
   1   0   2 -0.0594  0.2062   6
  -1   0  -2 0.03343 0.22628   2
   1   0   2 0.18330 0.21481   5
   2   0   2 18.2304  1.0068   6
  -2   0  -2 18.4860  1.0224   2
  -2   0  -2 20.7870  1.3451   3
  -2   0  -2 19.3005  1.1202   1
   2   0   2 20.2543  1.1859   4
  -2   0  -2 18.8183  1.0513   6
   2   0   2 19.4787  1.0578   5
   3   0   2 -1.3571  0.4212   1
  -3   0  -2 -2.1538  0.2760   2
  -3   0  -2 -1.9647  0.3809   6
   3   0   2 -2.2997  0.3578   5
   3   0   2 0.98713 0.58148   4
  -3   0  -2 -1.9760  0.4966   3
   4   0   2 3470.52  139.31   5
  -4   0  -2 4121.71  123.00   6
  -4   0  -2 3725.02  161.82   3
   4   0   2 4018.68  130.92   4
   4   0   2 4169.32  131.05   1
  -4   0  -2 4421.02  132.03   2
   5   0   2 -3.1622  0.4687   1
  -5   0  -2 -3.2756  0.4615   6
   5   0   2 -1.6288  0.5408   5
  -5   0  -2 -2.6754  0.3060   2
  -5   0  -2 -2.7630  0.6917   3
   5   0   2 -1.7439  0.6352   4
  -6   0  -2 5504.95  186.51   2
   6   0   2 5892.14  198.02   5
   6   0   2 5650.52  185.92   4
  -6   0  -2 5540.74  174.63   6
   6   0   2 5678.83  186.09   1
  -6   0  -2 5740.78  229.95   3
   7   0   2 0.07102 0.71574   5
   7   0   2 0.25849 0.77785   4
  -7   0  -2 -0.3994  0.2960   2
  -7   0  -2 0.31119 0.66360   6
  -7   0  -2 0.50306 1.14746   3
   7   0   2 -0.5943  0.6390   1
  -8   0  -2 559.728  24.776   3
   8   0   2 613.509  20.222   4
  -8   0  -2 595.431  18.872   6
   8   0   2 570.537  21.204   5
  -8   0  -2 580.594  19.499   2
   8   0   2 591.580  20.108   1
  -9   0  -2 -0.3009  0.3468   2
   9   0   2 -1.7214  0.8035   4
  -9   0  -2 -1.5909  0.6788   6
  -9   0  -2 -1.3871  0.9254   3
   9   0   2 -0.4468  0.8816   5
   9   0   2 -2.1463  0.6927   1
  10   0   2 1169.00   41.46   5
 -10   0  -2 1178.57   36.73   6
 -10   0  -2 1194.59   38.42   2
  10   0   2 1119.17   39.11   1
  10   0   2 1219.33   39.25   4
 -10   0  -2 1077.75   48.22   3
 -11   0  -2 -0.2415  1.0686   3
  11   0   2 1.05339 1.00550   5
  11   0   2 -0.8177  0.9818   4
 -11   0  -2 -0.0266  0.3512   2
 -11   0  -2 -1.0104  0.8071   6
  11   0   2 0.90496 0.91858   1
 -12   0  -2 121.944   5.021   6
 -12   0  -2 122.061   6.679   3
  12   0   2 129.082   5.558   4
  12   0   2 113.801   5.375   1
  12   0   2 112.061   5.390   5
 -12   0  -2 122.798   4.278   2
 -13   0  -2 -0.9367  1.5009   3
  13   0   2 0.39127 1.12701   4
  13   0   2 -1.1824  1.0293   5
  13   0   2 -0.0762  1.0778   1
 -14   0  -2 1453.45   54.97   3
  14   0   2 1255.14   44.34   4
  14   0   2 1214.85   44.25   1
  14   0   2 1284.45   46.84   5
  15   0   2 2.49999 1.60494   4
  15   0   2 1.18347 1.31260   1
  15   0   2 4.36659 1.55053   5
 -15   0  -2 -0.9945  1.6771   3
  16   0   2 20.8588  2.4637   1
  16   0   2 18.2074  2.4675   4
 -16   0  -2 13.7445  2.9396   3
  16   0   2 18.6706  2.3091   5
 -17   0  -2 1.22096 2.15486   3
  17   0   2 1.78693 1.54151   1
  17   0   2 5.66122 1.71777   5
  17   0   2 -1.6715  1.5236   4
 -18   0  -2 240.232  13.160   3
  18   0   2 284.040  11.289   5
  18   0   2 253.819  10.914   1
  18   0   2 266.099  11.151   4
  19   0   2 -0.3094  1.9603   4
 -19   0  -2 -0.0909  2.3813   3
  19   0   2 1.11819 1.72142   5
  19   0   2 -0.3891  1.7250   1
 -20   0  -2 385.006  20.388   3
  20   0   2 450.965  17.021   1
  20   0   2 453.967  17.152   4
  20   0   2 443.042  17.501   5
  21   0   2 0.23175 1.63323   1
  21   0   2 1.01068 1.90541   4
 -21   0  -2 2.17941 2.67077   3
  21   0   2 0.11543 1.76088   5
  22   0   2 79.4340  5.4413   1
  22   0   2 82.1145  5.3648   5
 -22   0  -2 73.3661  6.5033   3
  22   0   2 71.8040  5.3420   4
 -23   0  -2 2.00207 2.99902   3
  23   0   2 -0.1640  1.8492   1
  23   0   2 1.29510 2.18110   4
  23   0   2 0.17385 1.91870   5
 -24   0  -2 15.6053  4.1976   3
  24   0   2 16.6996  3.4139   4
  24   0   2 15.6128  3.0322   5
  24   0   2 12.9984  2.9756   1
  25   0   2 3.09478 2.27767   5
  25   0   2 -1.3537  2.6871   4
 -25   0  -2 -2.3171  3.0414   3
 -25  -1   2 1.42392 3.42491   3
  25  -1  -2 0.62920 2.05525   5
  25  -1  -2 1.96208 2.11901   1
  25  -1  -2 -0.4598  2.4827   4
  25   1  -2 2.62341 2.32808   1
  25   1  -2 1.46398 2.69580   4
 -25   1   2 1.19567 3.53211   3
  25   1  -2 1.71372 2.04744   5
  24  -1  -2 57.8903  5.0580   4
  24  -1  -2 57.6204  4.9102   5
 -24  -1   2 56.6881  6.1610   3
  24  -1  -2 46.9883  4.6416   1
  24   1  -2 63.4368  5.2882   4
 -24   1   2 52.4914  6.0413   3
  24   1  -2 58.2466  4.7784   5
  24   1  -2 53.2891  4.6119   1
 -23  -1   2 0.81396 2.91995   3
  23  -1  -2 1.65649 2.26390   5
  23  -1  -2 3.10789 2.19549   1
  23  -1  -2 2.08144 2.32857   4
  23   1  -2 -0.9915  2.0694   4
  23   1  -2 1.17721 1.98661   5
 -23   1   2 -1.1820  2.8301   3
  23   1  -2 -1.4208  1.7974   1
  22  -1  -2 -0.4210  2.0488   4
  22  -1  -2 -2.6506  1.8156   1
 -22  -1   2 1.58831 2.84779   3
  22  -1  -2 0.08025 1.74045   5
  22   1  -2 0.89367 1.82875   5
  22   1  -2 -0.4974  1.8972   1
  22   1  -2 1.84162 2.25873   4
 -22   1   2 1.75246 2.79485   3
 -21  -1   2 20.3930  3.6612   3
  21  -1  -2 18.4234  3.0229   4
  21  -1  -2 21.1612  3.1359   5
  21  -1  -2 18.7056  3.0675   1
  21   1  -2 13.9626  2.7854   5
  21   1  -2 12.6972  2.4642   1
  21   1  -2 19.3695  3.2428   4
 -21   1   2 13.4939  3.6877   3
  20  -1  -2 5.63050 2.17738   4
  20  -1  -2 2.61195 1.99241   5
  20  -1  -2 6.29199 2.24792   1
 -20  -1   2 7.68079 2.85399   3
  20   1  -2 5.25706 2.35658   4
  20   1  -2 2.06032 1.81512   1
  20   1  -2 7.56823 2.25627   5
 -20   1   2 7.97301 3.10143   3
 -19  -1   2 10.4845  2.9983   3
  19  -1  -2 12.1675  2.4221   4
  19  -1  -2 12.3536  2.5595   5
  19  -1  -2 12.2851  2.5061   1
  19   1  -2 9.88715 2.22463   5
  19   1  -2 14.4084  2.4107   1
  19   1  -2 9.46070 2.58475   4
 -19   1   2 11.8643  3.0587   3
 -18  -1   2 88.8837  6.6131   3
  18  -1  -2 98.9833  5.6004   5
  18  -1  -2 91.6074  5.4165   1
  18  -1  -2 101.827   5.672   4
  18   1  -2 104.848   5.580   5
 -18   1   2 94.2734  6.8436   3
  18   1  -2 95.2931  5.6459   4
  18   1  -2 104.991   5.512   1
  17  -1  -2 8.84251 2.23712   4
  17  -1  -2 12.7936  2.3689   5
 -17  -1   2 8.25076 2.54752   3
  17  -1  -2 7.05118 1.97959   1
  17   1  -2 9.85450 2.29463   4
  17   1  -2 7.50359 1.97591   1
  17   1  -2 11.1854  2.1596   5
 -17   1   2 10.9854  2.6350   3
  16  -1  -2 177.788   8.069   5
  16  -1  -2 183.620   8.040   1
 -16  -1   2 174.773   9.406   3
  16  -1  -2 173.257   7.795   4
  16   1  -2 165.367   7.591   1
  16   1  -2 167.364   7.937   5
  16   1  -2 171.858   8.015   4
 -16   1   2 195.346   9.845   3
  15  -1  -2 284.346  11.399   1
  15  -1  -2 308.823  11.923   5
 -15  -1   2 278.215  13.679   3
  15  -1  -2 282.847  11.267   4
  15   1  -2 281.639  11.440   4
  15   1  -2 282.042  11.203   1
 -15   1   2 290.351  13.961   3
  15   1  -2 282.181  11.733   5
  14  -1  -2 168.674   7.592   1
 -14  -1   2 184.768   9.229   3
  14  -1  -2 182.415   7.655   4
  14  -1  -2 172.133   7.899   5
  14   1  -2 180.076   7.818   5
  14   1  -2 170.313   7.418   1
  14   1  -2 171.253   7.733   4
 -14   1   2 188.814   9.562   3
 -13  -1   2 77.3199  4.8893   3
  13  -1  -2 70.8234  4.0340   5
  13  -1  -2 70.9004  3.9792   4
  13  -1  -2 72.9738  4.0234   1
  13   1  -2 73.6285  4.0827   4
  13   1  -2 72.2758  3.8542   1
 -13   1   2 75.7601  4.9771   3
  13   1  -2 69.5862  3.9503   5
  12  -1  -2 366.912  13.996   1
 -12  -1   2 389.950  17.064   3
  12  -1  -2 368.242  14.644   5
  12  -1  -2 380.894  13.909   4
  12   1  -2 376.984  14.641   5
  12   1  -2 415.408  13.957   1
  12   1  -2 386.104  12.924   6
  12   1  -2 379.412  14.078   4
 -12   1   2 350.004  16.995   3
 -12   1   2 391.075  13.091   6
  11  -1  -2 36.6360  2.5761   4
  11  -1  -2 37.5430  2.5668   1
 -11  -1   2 42.0491  3.1976   3
  11  -1  -2 39.4072  2.7184   5
 -11   1   2 39.1101  3.0839   3
  11   1  -2 38.7567  2.2095   6
  11   1  -2 40.5440  2.5807   5
 -11   1   2 37.2993  2.4445   6
  11   1  -2 32.9162  2.3955   1
  11   1  -2 37.5138  2.7515   4
 -10  -1   2 19.1226  1.9487   3
  10  -1  -2 15.1341  0.7705   2
  10  -1  -2 16.1019  1.7175   1
  10  -1  -2 17.1811  1.6637   4
  10  -1  -2 20.3468  1.7812   5
 -10   1   2 16.6331  2.0140   3
  10   1  -2 17.5692  1.6665   5
 -10   1   2 17.1479  1.5741   6
  10   1  -2 15.6325  1.7764   4
  10   1  -2 18.8147  1.6856   1
  10   1  -2 17.0193  1.4284   6
   9  -1  -2 92.9555  4.2420   1
   9  -1  -2 100.926   4.404   5
   9  -1  -2 90.1086  3.2612   2
   9  -1  -2 90.2151  4.1459   4
  -9  -1   2 91.4982  4.9507   3
  -9   1   2 92.0460  3.8966   6
   9   1  -2 92.0426  4.2740   5
   9   1  -2 94.9765  4.1064   1
  -9   1   2 100.151   5.224   3
   9   1  -2 92.9222  4.2957   4
   9   1  -2 90.3674  3.7294   6
  -8  -1   2 184.570   8.902   3
   8  -1  -2 202.471   7.812   5
   8  -1  -2 194.610   7.359   4
   8  -1  -2 197.458   6.652   2
   8  -1  -2 205.092   7.561   1
  -8   1   2 185.119   9.038   3
  -8   1   2 193.740   6.943   6
   8   1  -2 204.688   7.796   5
   8   1  -2 188.968   6.773   6
   8   1  -2 194.936   7.522   4
   8   1  -2 200.721   7.319   1
   7  -1  -2 257.018   9.057   4
  -7  -1   2 251.532  11.016   3
   7  -1  -2 243.590   9.571   5
   7  -1  -2 250.819   8.464   2
   7  -1  -2 255.600   9.265   1
  -7   1   2 239.183  11.145   3
  -7   1   2 261.060   8.571   6
   7   1  -2 254.919   8.982   1
   7   1  -2 247.117   8.354   6
   7   1  -2 254.994   8.473   2
   7   1  -2 242.446   9.533   5
   7   1  -2 248.243   9.175   4
   6  -1  -2 91.3201  3.8425   4
   6  -1  -2 91.4229  3.9408   1
   6  -1  -2 95.5572  4.1222   5
  -6  -1   2 104.620   4.684   3
   6  -1  -2 95.5320  3.3847   2
   6   1  -2 95.6348  3.7987   1
   6   1  -2 92.4538  3.9777   4
   6   1  -2 98.9497  3.5299   6
   6   1  -2 93.1924  3.3418   2
  -6   1   2 103.117   4.877   3
   6   1  -2 91.8066  4.0386   5
  -6   1   2 97.8274  3.7149   6
   5  -1  -2 853.433  28.073   4
  -5  -1   2 837.641  34.583   3
   5  -1  -2 842.851  29.926   5
   5  -1  -2 858.879  27.897   2
   5   1  -2 875.055  28.067   1
  -5   1   2 864.325  26.446   6
   5   1  -2 834.613  26.277   6
  -5   1   2 796.077  34.689   3
   5   1  -2 837.419  28.205   4
   5   1  -2 823.311  27.898   2
   5   1  -2 826.492  29.882   5
   4  -1  -2 794.048  26.104   2
   4  -1  -2 794.804  27.917   5
  -4  -1   2 776.121  32.258   3
   4   1  -2 790.243  26.179   1
   4   1  -2 807.580  24.529   6
  -4   1   2 767.514  32.411   3
   4   1  -2 806.429  26.332   4
   4   1  -2 755.624  26.083   2
  -4   1   2 789.528  26.224   4
   4   1  -2 784.295  27.903   5
   3  -1  -2 22.4297  1.3287   1
   3  -1  -2 24.3227  1.0644   2
  -3  -1   2 23.1481  1.3546   3
   3  -1  -2 23.9760  1.2993   5
   3   1  -2 23.8626  1.3914   4
  -3   1   2 22.6878  1.2021   6
  -3   1   2 23.7490  1.2244   4
   3   1  -2 22.1242  1.0388   6
   3   1  -2 22.8404  1.2845   5
   3   1  -2 22.6266  1.0252   2
   3   1  -2 27.8327  1.1872   1
  -3   1   2 25.4004  1.6469   3
   2  -1  -2 1813.07   65.02   5
  -2  -1   2 1803.42   75.65   3
  -2  -1   2 1896.30   61.14   4
   2  -1  -2 1828.14   61.17   1
   2  -1  -2 1839.39   61.27   2
  -2   1   2 1950.48   75.60   3
   2   1  -2 1886.70   57.40   6
   2   1  -2 1871.48   61.24   1
   2   1  -2 1758.59   61.25   2
  -2   1   2 1912.29   57.40   6
  -2   1   2 1854.62   61.08   4
   1  -1  -2 104.977   3.793   5
   1  -1  -2 100.421   3.688   1
   1  -1  -2 98.3099  3.6160   2
  -1  -1   2 99.9799  3.6847   4
  -1   1   2 100.161   3.432   6
   1   1  -2 97.1687  3.5976   2
   1   1  -2 101.592   4.385   3
   1   1  -2 99.1369  3.5830   1
   1   1  -2 99.1992  3.3313   6
   1   1  -2 96.5686  3.8808   5
  -1   1   2 99.6041  4.5276   3
  -1   1   2 96.8876  3.6050   4
   0  -1  -2 836.323  31.362   5
   0  -1  -2 926.288  29.158   1
   0  -1  -2 884.276  29.186   2
   0  -1   2 860.038  27.299   6
   0  -1   2 870.902  29.090   4
   0   1   2 870.303  35.995   3
   0   1  -2 864.256  29.123   1
   0   1   2 870.891  27.320   6
   0   1   2 874.017  29.088   4
   0   1  -2 880.582  31.034   5
   0   1  -2 911.631  36.499   3
   0   1  -2 876.424  27.296   6
   0   1  -2 874.286  29.176   2
  -1  -1  -2 500.531  16.630   1
  -1  -1  -2 558.061  16.707   2
   1  -1   2 481.067  16.593   4
   1  -1   2 513.701  17.751   5
   1   1   2 510.737  15.594   6
  -1   1  -2 469.663  20.483   3
   1   1   2 498.031  16.663   4
  -1   1  -2 479.954  16.653   2
  -1   1  -2 495.590  16.666   1
   1   1   2 500.696  16.630   1
   1   1   2 482.601  20.548   3
  -2  -1  -2 94.2349  3.4197   2
   2  -1   2 97.1543  3.7265   5
   2  -1   2 97.4104  3.4566   4
   2  -1   2 92.9769  3.5039   1
  -2   1  -2 96.9250  3.3272   6
   2   1   2 88.8044  3.4860   5
   2   1   2 96.9716  3.4475   1
   2   1   2 91.8126  4.2539   3
  -2   1  -2 100.171   3.428   2
  -2   1  -2 98.0434  4.2881   3
   2   1   2 96.7584  3.2024   6
   3  -1   2 164.023   6.013   5
   3  -1   2 153.262   5.618   4
   3  -1   2 153.906   5.702   1
  -3  -1  -2 154.654   6.988   3
  -3  -1  -2 165.975   5.555   2
  -3   1  -2 162.531   7.010   3
   3   1   2 153.796   5.597   1
  -3   1  -2 155.061   5.536   2
   3   1   2 154.035   5.751   4
   3   1   2 164.371   5.249   6
  -3   1  -2 160.572   5.391   6
   3   1   2 172.151   5.846   5
  -4  -1  -2 8176.33  301.45   3
   4  -1   2 7135.53  243.53   4
   4  -1   2 7142.72  243.04   1
   4  -1   2 7320.17  258.71   5
  -4  -1  -2 7360.04  244.48   2
  -4   1  -2 6759.93  300.26   3
   4   1   2 7136.82  244.05   1
   4   1   2 7013.40  242.77   4
  -4   1  -2 7660.40  244.66   2
   4   1   2 7579.73  228.08   6
   4   1   2 8266.47  259.47   5
   5  -1   2 1135.00   36.78   1
   5  -1   2 1059.89   38.95   5
  -5  -1  -2 1133.81   36.57   2
   5  -1   2 1141.56   36.66   4
  -5  -1  -2 1054.69   45.28   3
  -5   1  -2 958.229  45.277   3
   5   1   2 1058.84   38.85   5
   5   1   2 1132.80   34.39   6
  -5   1  -2 1204.36   34.57   6
   5   1   2 1092.58   36.60   1
  -5   1  -2 1159.40   36.56   2
   6  -1   2 20.3078  1.4596   1
   6  -1   2 22.1335  1.4940   4
  -6  -1  -2 21.2320  1.8646   3
   6  -1   2 18.4452  1.3983   5
  -6  -1  -2 18.6907  1.0817   2
   6   1   2 17.5218  1.1982   6
   6   1   2 19.2685  1.3397   5
  -6   1  -2 18.3278  1.3128   6
  -6   1  -2 22.8452  2.0712   3
   6   1   2 18.4973  1.2820   1
   6   1   2 19.3394  1.5140   4
  -6   1  -2 20.5305  1.0523   2
  -7  -1  -2 352.442  15.595   3
   7  -1   2 345.547  13.316   5
   7  -1   2 352.166  12.719   1
  -7  -1  -2 376.853  12.217   2
   7  -1   2 354.160  12.648   4
  -7   1  -2 350.469  12.201   2
   7   1   2 383.630  12.634   1
   7   1   2 359.501  13.249   5
   7   1   2 346.396  11.790   6
  -7   1  -2 374.754  11.998   6
  -7   1  -2 373.317  15.748   3
   8  -1   2 384.481  13.148   1
  -8  -1  -2 355.984  16.028   3
   8  -1   2 357.206  12.975   4
   8  -1   2 379.198  13.737   5
  -8  -1  -2 376.748  12.437   2
   8   1   2 336.531  12.836   1
   8   1   2 386.411  13.653   5
  -8   1  -2 356.978  12.451   2
   8   1   2 366.281  13.150   4
  -8   1  -2 389.584  16.212   3
   8   1   2 366.440  12.139   6
  -8   1  -2 360.367  12.260   6
  -9  -1  -2 485.113  15.553   2
  -9  -1  -2 439.017  19.970   3
   9  -1   2 475.154  17.157   5
   9  -1   2 470.873  16.369   1
   9  -1   2 466.056  16.256   4
   9   1   2 468.624  16.166   1
   9   1   2 453.330  17.021   5
   9   1   2 460.306  16.388   4
  -9   1  -2 470.741  15.331   6
  -9   1  -2 463.041  15.614   2
   9   1   2 478.367  15.201   6
  -9   1  -2 425.463  20.011   3
  10  -1   2 117.602   5.169   5
  10  -1   2 109.135   5.032   1
 -10  -1  -2 111.534   4.079   2
  10  -1   2 116.862   5.023   4
 -10  -1  -2 119.792   6.142   3
 -10   1  -2 121.923   6.326   3
  10   1   2 112.897   5.031   5
 -10   1  -2 114.566   4.211   2
  10   1   2 109.668   5.061   4
  10   1   2 118.855   4.930   1
  10   1   2 113.761   4.541   6
 -10   1  -2 113.567   4.708   6
  11  -1   2 37.4775  2.5963   1
  11  -1   2 42.5422  2.7419   4
  11  -1   2 39.5967  2.5895   5
 -11  -1  -2 40.6157  3.1166   3
 -11  -1  -2 37.6926  1.5732   2
  11   1   2 39.1485  2.7133   4
 -11   1  -2 37.1606  3.3796   3
 -11   1  -2 40.2494  1.7738   2
  11   1   2 31.7424  2.3408   5
 -11   1  -2 35.3260  2.3800   6
  11   1   2 35.7881  2.3774   1
 -12  -1  -2 0.51384 0.31341   2
 -12  -1  -2 0.90232 1.27551   3
  12  -1   2 0.37937 1.09920   4
  12  -1   2 0.02784 0.93829   1
  12  -1   2 1.39112 1.14137   5
 -12   1  -2 -0.3108  0.9362   6
  12   1   2 -0.1190  0.9578   1
  12   1   2 0.27497 0.96430   5
 -12   1  -2 0.02015 1.44521   3
 -12   1  -2 0.62145 0.45539   2
  12   1   2 0.37697 1.10866   4
  13  -1   2 23.2036  2.3747   1
  13  -1   2 31.2384  2.6377   4
  13  -1   2 31.4133  2.5149   5
 -13  -1  -2 32.2509  3.0741   3
  13   1   2 33.9597  2.5937   5
  13   1   2 31.3009  2.7176   4
  13   1   2 29.2660  2.3934   1
 -13   1  -2 25.4029  2.9051   3
 -14  -1  -2 703.135  29.684   3
  14  -1   2 681.168  25.512   5
  14  -1   2 665.762  24.189   1
  14  -1   2 674.437  24.086   4
  14   1   2 732.672  25.365   5
  14   1   2 712.860  24.095   1
 -14   1  -2 604.668  29.512   3
  14   1   2 683.179  24.288   4
  15  -1   2 33.4972  2.9631   1
 -15  -1  -2 33.9877  3.6330   3
  15  -1   2 35.9779  2.9909   4
  15  -1   2 41.3609  3.1963   5
 -15   1  -2 29.9431  3.4971   3
  15   1   2 42.6315  3.0902   5
  15   1   2 34.5532  2.8770   1
  15   1   2 44.0557  3.3897   4
  16  -1   2 443.511  16.595   4
  16  -1   2 458.847  17.339   5
 -16  -1  -2 448.112  20.423   3
  16  -1   2 437.976  16.680   1
  16   1   2 436.159  16.452   1
  16   1   2 435.832  16.696   4
  16   1   2 454.299  17.231   5
 -16   1  -2 420.967  20.308   3
  17  -1   2 14.1838  2.3588   1
  17  -1   2 13.9029  2.4064   5
 -17  -1  -2 19.1548  3.0636   3
  17  -1   2 15.6426  2.4666   4
  17   1   2 18.2699  2.2709   5
 -17   1  -2 11.1731  2.7567   3
  17   1   2 16.5273  2.5669   4
  17   1   2 8.12571 1.88901   1
 -18  -1  -2 46.0044  4.5907   3
  18  -1   2 46.9045  3.8360   4
  18  -1   2 60.3446  4.2702   1
  18  -1   2 55.7976  3.9556   5
  18   1   2 52.9459  3.9187   1
  18   1   2 58.1453  4.3485   4
  18   1   2 53.5215  3.9975   5
 -18   1  -2 51.7405  4.8210   3
 -19  -1  -2 17.8398  3.3384   3
  19  -1   2 24.3743  3.0356   5
  19  -1   2 14.6335  2.7956   4
  19  -1   2 17.7602  2.8426   1
  19   1   2 13.6299  2.8670   4
 -19   1  -2 19.8885  3.5742   3
  19   1   2 21.8912  2.6941   5
  19   1   2 18.1302  2.6588   1
 -20  -1  -2 6.72636 2.72033   3
  20  -1   2 9.83887 2.55528   4
  20  -1   2 8.47046 2.37114   1
  20  -1   2 7.84021 2.32097   5
  20   1   2 8.24630 2.48396   4
  20   1   2 9.39989 2.22879   1
  20   1   2 6.16914 2.07137   5
 -20   1  -2 4.73070 2.85150   3
  21  -1   2 22.0547  3.0638   5
  21  -1   2 24.0540  3.3075   1
 -21  -1  -2 21.9103  3.7941   3
  21  -1   2 20.0849  3.2927   4
  21   1   2 18.2436  2.9131   1
 -21   1  -2 30.9834  4.3331   3
  21   1   2 27.6312  3.6366   4
  21   1   2 25.4568  3.0015   5
  22  -1   2 0.40778 2.05384   1
  22  -1   2 5.19039 2.34890   4
 -22  -1  -2 1.29968 2.78943   3
  22  -1   2 4.34880 2.00595   5
  22   1   2 6.96569 2.27049   1
  22   1   2 5.14392 2.14032   5
 -22   1  -2 1.04575 2.66802   3
  22   1   2 -0.0219  2.0591   4
  23  -1   2 15.6849  3.1576   4
  23  -1   2 19.2485  3.1997   1
 -23  -1  -2 13.5367  3.7617   3
  23  -1   2 12.5184  2.8941   5
  23   1   2 17.6669  2.9971   1
  23   1   2 17.6809  2.8930   5
  23   1   2 14.9442  3.1661   4
 -23   1  -2 14.0926  4.0236   3
  24  -1   2 5.88851 2.51262   5
  24  -1   2 2.75536 2.46495   4
  24  -1   2 -0.1572  2.1764   1
 -24  -1  -2 5.05700 3.34330   3
  24   1   2 7.09081 2.79021   4
  24   1   2 -1.1901  2.0519   1
 -24   1  -2 6.52248 3.66296   3
  24   1   2 3.24840 1.96684   5
 -25  -2   2 -1.9550  3.1897   3
  25  -2  -2 -1.3050  2.0339   5
  25  -2  -2 -2.2996  2.2160   1
 -25   2   2 2.82851 3.59328   3
  25   2  -2 0.81538 2.55364   4
  25   2  -2 -0.2566  2.0981   1
  25   2  -2 -2.0084  1.7036   5
  24  -2  -2 15.2941  3.2296   1
  24  -2  -2 7.28485 2.87797   4
 -24  -2   2 9.14760 3.65348   3
  24  -2  -2 14.5029  3.0993   5
  24   2  -2 9.04906 2.43305   1
 -24   2   2 10.7032  3.8236   3
  24   2  -2 12.5279  2.6344   5
  24   2  -2 7.50079 2.88370   4
  23  -2  -2 2.01544 2.25418   4
  23  -2  -2 5.81039 2.42239   1
  23  -2  -2 2.95462 2.34695   5
 -23  -2   2 1.80075 2.73874   3
  23   2  -2 1.99699 1.96439   1
  23   2  -2 2.38560 1.93582   5
  23   2  -2 1.77425 2.58181   4
 -23   2   2 4.34029 3.26006   3
  22  -2  -2 -0.6440  1.7778   1
  22  -2  -2 0.07360 2.70530   5
  22  -2  -2 -1.5722  2.0383   4
 -22  -2   2 3.75555 2.85593   3
  22   2  -2 0.96803 2.42424   4
  22   2  -2 0.11692 1.66493   1
 -22   2   2 -0.5550  2.4671   3
  22   2  -2 -0.3534  1.7379   5
  21  -2  -2 63.2970  4.9756   1
  21  -2  -2 71.6022  4.9593   5
 -21  -2   2 69.8904  6.0613   3
  21  -2  -2 68.9187  5.0034   4
 -21   2   2 71.6482  6.4286   3
  21   2  -2 73.7567  5.1785   4
  21   2  -2 62.0182  4.4898   1
  21   2  -2 64.6464  4.6439   5
 -20  -2   2 70.8396  6.1247   3
  20  -2  -2 82.5454  5.2407   5
  20  -2  -2 90.0619  5.5259   1
  20  -2  -2 76.4070  5.1665   4
 -20   2   2 69.3787  6.3097   3
  20   2  -2 80.4964  4.8964   1
  20   2  -2 81.5386  5.1346   5
  20   2  -2 71.1434  5.1521   4
  19  -2  -2 1.41687 1.95601   1
  19  -2  -2 -0.5779  1.8717   4
 -19  -2   2 2.45674 2.44097   3
  19  -2  -2 -0.4881  1.9137   5
  19   2  -2 1.56800 1.67697   5
 -19   2   2 -1.0509  2.1168   3
  19   2  -2 2.65405 2.17937   4
  19   2  -2 1.21592 1.62157   1
  18  -2  -2 14.8639  2.5319   1
  18  -2  -2 11.8057  2.3767   4
 -18  -2   2 14.2652  3.0199   3
  18  -2  -2 13.9448  2.6105   5
 -18   2   2 7.11435 2.79440   3
  18   2  -2 7.61088 2.38060   4
  18   2  -2 16.0738  2.2697   1
  18   2  -2 17.1477  2.4257   5
  17  -2  -2 507.530  20.942   5
 -17  -2   2 548.170  24.427   3
  17  -2  -2 541.530  20.236   1
  17  -2  -2 523.007  19.805   4
  17   2  -2 548.080  19.788   1
  17   2  -2 539.843  20.910   5
 -17   2   2 599.418  24.909   3
  17   2  -2 533.536  20.193   4
  16  -2  -2 0.74334 1.45832   4
 -16  -2   2 1.52824 1.99742   3
  16  -2  -2 0.81071 1.56494   1
  16  -2  -2 3.27210 1.71512   5
  16   2  -2 2.74041 1.46927   1
  16   2  -2 3.90877 1.59754   5
 -16   2   2 1.90592 2.00152   3
  16   2  -2 1.35330 1.64941   4
 -15  -2   2 100.127   6.436   3
  15  -2  -2 104.532   5.477   1
  15  -2  -2 106.028   5.283   4
  15  -2  -2 105.939   5.527   5
  15   2  -2 99.2061  5.2927   5
  15   2  -2 100.363   5.598   4
  15   2  -2 104.056   5.118   1
 -15   2   2 114.112   6.890   3
  14  -2  -2 773.025  27.766   1
 -14  -2   2 786.049  33.747   3
  14  -2  -2 853.284  29.311   5
  14  -2  -2 825.534  27.492   4
  14   2  -2 767.903  27.311   1
  14   2  -2 805.555  27.832   4
  14   2  -2 823.637  29.128   5
 -14   2   2 669.844  33.736   3
  13  -2  -2 611.267  21.449   1
  13  -2  -2 594.689  22.383   5
 -13  -2   2 585.513  25.812   3
  13  -2  -2 624.023  21.119   4
 -13   2   2 631.123  20.015   6
  13   2  -2 579.866  21.349   4
 -13   2   2 499.853  25.843   3
  13   2  -2 620.437  22.347   5
  13   2  -2 630.219  21.035   1
  12  -2  -2 744.865  25.695   4
  12  -2  -2 737.629  27.377   5
  12  -2  -2 754.900  26.094   1
 -12  -2   2 740.785  31.611   3
  12  -2  -2 758.179  24.724   2
  12   2  -2 748.360  27.270   5
  12   2  -2 733.854  26.029   4
 -12   2   2 740.101  31.929   3
 -12   2   2 722.421  24.244   6
  12   2  -2 744.226  23.969   6
  12   2  -2 750.871  25.633   1
  11  -2  -2 25.9988  1.2613   2
  11  -2  -2 25.0099  1.9981   4
  11  -2  -2 25.8070  2.2464   1
  11  -2  -2 24.1448  2.1655   5
 -11  -2   2 24.5440  2.3821   3
  11   2  -2 27.6163  2.3111   4
  11   2  -2 28.0575  2.1454   5
  11   2  -2 27.5331  1.7949   6
  11   2  -2 26.7836  1.9785   1
 -11   2   2 24.5046  2.5478   3
 -11   2   2 25.1108  1.9746   6
  10  -2  -2 24.8809  1.2409   2
  10  -2  -2 25.2973  1.9051   4
  10  -2  -2 24.0848  2.0391   5
  10  -2  -2 22.7088  2.0414   1
 -10  -2   2 22.5400  2.1740   3
  10   2  -2 25.4035  1.9885   5
 -10   2   2 28.2267  2.5793   3
 -10   2   2 24.3203  1.9164   6
  10   2  -2 20.8275  1.6908   1
  10   2  -2 25.1393  2.1848   4
  10   2  -2 26.1094  1.6778   6
   9  -2  -2 56.1759  3.0847   5
  -9  -2   2 54.3189  3.3812   3
   9  -2  -2 52.1114  3.0022   1
   9  -2  -2 51.4094  2.7614   4
   9  -2  -2 53.6820  2.1527   2
   9   2  -2 50.8223  2.8664   5
   9   2  -2 53.6557  2.6657   1
  -9   2   2 58.3199  3.7458   3
   9   2  -2 50.5041  2.9748   4
   9   2  -2 49.9070  2.3938   6
  -9   2   2 47.3962  2.6973   6
  -8  -2   2 2667.73  113.29   3
   8  -2  -2 2844.78   91.69   4
   8  -2  -2 2814.37   92.12   1
   8  -2  -2 2857.84   97.85   5
   8  -2  -2 2699.11   91.65   2
   8   2  -2 2774.38   97.73   5
  -8   2   2 2801.26  113.65   3
   8   2  -2 2820.29   91.76   2
   8   2  -2 2833.51   91.73   1
   8   2  -2 2814.06   92.01   4
  -8   2   2 2710.77   86.32   6
   8   2  -2 2719.79   85.99   6
   7  -2  -2 0.92720 0.41973   2
   7  -2  -2 0.87552 0.74225   1
   7  -2  -2 0.82901 0.79760   5
   7  -2  -2 0.14129 0.66854   4
  -7  -2   2 1.84395 0.84747   3
   7   2  -2 1.49014 0.79811   5
   7   2  -2 1.89371 0.88551   4
   7   2  -2 1.49040 0.39760   2
  -7   2   2 0.58107 0.68182   6
   7   2  -2 0.77431 0.49000   6
   7   2  -2 0.40398 0.54671   1
  -7   2   2 -0.1172  1.0643   3
   6  -2  -2 572.270  20.109   4
   6  -2  -2 598.192  21.576   5
   6  -2  -2 588.062  20.448   1
  -6  -2   2 610.633  24.872   3
   6  -2  -2 582.812  19.987   2
   6   2  -2 595.374  20.077   1
   6   2  -2 591.586  18.796   6
   6   2  -2 599.378  20.443   4
   6   2  -2 603.756  19.977   2
   6   2  -2 571.791  21.492   5
  -6   2   2 655.137  25.262   3
  -6   2   2 598.610  19.140   6
   5  -2  -2 22.6799  1.5464   5
   5  -2  -2 24.7154  1.2334   2
   5  -2  -2 23.5989  1.6129   1
  -5  -2   2 23.4607  1.6385   3
   5   2  -2 25.7342  1.6574   4
   5   2  -2 26.8208  1.2441   2
  -5   2   2 22.4691  1.4622   6
  -5   2   2 18.9364  1.8379   3
   5   2  -2 25.9344  1.1932   6
  -5   2   2 24.5748  1.4018   4
   5   2  -2 23.3935  1.2700   1
   5   2  -2 22.1381  1.4873   5
   4  -2  -2 1015.72   33.06   1
   4  -2  -2 961.371  32.823   2
  -4  -2   2 954.672  40.407   3
   4  -2  -2 997.859  34.991   5
   4   2  -2 971.529  34.963   5
   4   2  -2 984.197  32.974   4
   4   2  -2 983.767  32.734   1
  -4   2   2 1019.09   40.77   3
   4   2  -2 982.187  32.822   2
  -4   2   2 977.214  30.933   6
   4   2  -2 991.616  30.669   6
  -4   2   2 1018.29   32.76   4
   3  -2  -2 2387.02   77.10   2
   3  -2  -2 2448.33   77.06   1
   3  -2  -2 2394.38   81.86   5
   3   2  -2 2302.30   77.09   2
   3   2  -2 2422.59   72.29   6
   3   2  -2 2306.62   94.88   3
  -3   2   2 2334.51   76.79   4
   3   2  -2 2312.51   77.07   1
   3   2  -2 2361.16   76.91   4
  -3   2   2 2142.10   95.07   3
   3   2  -2 2284.82   81.86   5
   2  -2  -2 -0.3286  0.3856   2
   2  -2  -2 -0.8394  0.4438   5
   2  -2  -2 0.05661 0.47268   1
   2   2  -2 -0.6024  0.4120   3
  -2   2   2 -0.2746  0.3455   4
   2   2  -2 -1.4377  0.3246   2
  -2   2   2 -0.6984  0.6435   3
   2   2  -2 -0.5115  0.4729   5
   2   2  -2 -0.3771  0.4715   4
   2   2  -2 -0.1020  0.2773   1
  -2   2   2 0.11268 0.43087   6
   2   2  -2 -0.8766  0.2239   6
   1  -2  -2 50.0550  2.0756   2
   1  -2  -2 49.3662  2.0717   1
   1  -2  -2 53.3878  2.0704   5
  -1  -2   2 49.3050  2.0516   4
   1   2  -2 49.8979  1.8929   1
   1   2  -2 49.1193  2.2562   5
   1   2  -2 50.6998  1.7517   6
  -1   2   2 48.1397  2.6814   3
  -1   2   2 48.7233  1.9268   6
   1   2  -2 52.2092  2.3853   3
   1   2  -2 50.1354  2.0547   2
  -1   2   2 52.0429  1.9545   4
   0  -2  -2 723.261  23.212   2
   0  -2   2 726.297  23.079   4
   0  -2  -2 694.682  24.517   5
   0   2  -2 706.012  23.084   1
   0   2   2 694.858  21.661   6
   0   2  -2 650.914  28.463   3
   0   2  -2 671.925  23.027   1
   0   2  -2 698.529  24.715   5
   0   2   2 711.847  23.113   1
   0   2   2 663.461  28.632   3
   0   2   2 698.277  23.060   4
  -1  -2  -2 751.713  26.861   5
   1  -2   2 755.411  25.233   1
  -1  -2  -2 766.763  25.323   2
   1  -2   2 738.050  25.139   4
   1   2   2 750.223  31.270   3
  -1   2  -2 763.387  25.233   1
  -1   2  -2 735.581  23.693   6
   1   2   2 748.493  25.236   4
  -1   2  -2 809.215  31.194   3
   1   2   2 785.047  23.645   6
   1   2   2 751.618  25.195   1
   2  -2   2 397.358  13.825   1
   2  -2   2 410.237  14.769   5
  -2  -2  -2 423.503  13.807   2
   2  -2   2 415.808  13.662   4
  -2   2  -2 402.932  13.825   2
   2   2   2 393.107  14.487   5
  -2   2  -2 407.659  13.003   6
   2   2   2 393.855  17.068   3
   2   2   2 413.192  12.824   6
   2   2   2 409.434  13.856   4
   2   2   2 426.371  13.705   1
  -3  -2  -2 2.79440 0.48902   2
   3  -2   2 1.81524 0.58323   1
   3  -2   2 2.33128 0.64222   5
   3  -2   2 2.70102 0.48610   4
  -3   2  -2 2.47950 0.51031   2
   3   2   2 2.54932 0.45851   1
  -3   2  -2 2.65509 0.59891   6
   3   2   2 3.15512 0.40833   5
   3   2   2 2.21527 0.78414   3
   3   2   2 3.00418 0.43095   6
   3   2   2 1.47013 0.62707   4
  -3   2  -2 5.98805 0.90528   3
   4  -2   2 624.411  20.732   4
  -4  -2  -2 628.995  20.758   2
   4  -2   2 649.486  22.275   5
   4  -2   2 613.329  20.973   1
   4   2   2 605.013  20.714   1
   4   2   2 618.666  19.422   6
   4   2   2 602.821  21.959   5
   4   2   2 608.676  25.757   3
  -4   2  -2 681.646  25.933   3
  -4   2  -2 607.116  19.691   6
  -4   2  -2 595.294  20.804   2
   4   2   2 614.927  20.996   4
   5  -2   2 37.8514  2.0135   5
  -5  -2  -2 34.2307  1.5899   2
  -5  -2  -2 29.4955  2.2672   3
   5  -2   2 27.6212  1.8759   1
   5  -2   2 33.1698  1.7398   4
  -5   2  -2 30.8347  1.6621   2
   5   2   2 32.9304  2.0090   4
   5   2   2 32.9028  1.6095   6
  -5   2  -2 34.8687  1.8790   6
  -5   2  -2 32.7380  2.4397   3
   5   2   2 33.0211  1.7214   5
   5   2   2 33.4383  1.6549   1
   6  -2   2 680.416  22.899   4
   6  -2   2 680.659  24.492   5
   6  -2   2 664.357  23.156   1
  -6  -2  -2 658.082  28.393   3
  -6  -2  -2 673.788  22.736   2
   6   2   2 675.085  24.253   5
  -6   2  -2 668.152  22.831   2
   6   2   2 681.728  21.458   6
   6   2   2 696.651  23.214   4
   6   2   2 705.353  22.854   1
  -6   2  -2 700.075  21.776   6
  -7  -2  -2 6.10717 0.61976   2
  -7  -2  -2 4.31377 1.12405   3
   7  -2   2 4.05094 0.99558   5
   7  -2   2 4.35586 1.01563   1
   7  -2   2 3.73127 0.85974   4
   7   2   2 4.42224 0.72116   6
   7   2   2 4.74515 0.81532   1
  -7   2  -2 4.30125 0.64941   2
   7   2   2 3.21167 1.03581   4
   7   2   2 4.77063 0.82090   5
  -7   2  -2 3.59545 0.91473   6
  -7   2  -2 3.65285 1.28051   3
   8  -2   2 3.05261 0.90158   4
   8  -2   2 1.57513 0.97143   1
  -8  -2  -2 3.05143 1.23397   3
  -8  -2  -2 4.57920 0.61314   2
   8  -2   2 3.97494 1.06985   5
   8   2   2 4.20236 0.78269   6
  -8   2  -2 2.82456 1.32808   3
   8   2   2 3.33950 0.87865   5
   8   2   2 2.87620 1.05564   4
  -8   2  -2 2.99631 0.96644   6
   8   2   2 2.51957 0.80170   1
  -8   2  -2 2.99053 0.63830   2
   9  -2   2 266.349  10.231   5
  -9  -2  -2 267.548   9.045   2
   9  -2   2 261.647   9.870   1
  -9  -2  -2 296.453  12.073   3
   9  -2   2 264.591   9.611   4
   9   2   2 258.438   9.916   4
   9   2   2 251.580   9.991   5
  -9   2  -2 246.283  11.971   3
  -9   2  -2 249.862   9.190   6
   9   2   2 262.041   9.499   1
  -9   2  -2 261.053   9.176   2
   9   2   2 258.888   8.918   6
  10  -2   2 3.12571 0.96493   4
 -10  -2  -2 3.10651 0.52695   2
  10  -2   2 1.27218 0.94624   1
  10  -2   2 1.96717 1.06302   5
 -10  -2  -2 2.83760 1.19455   3
 -10   2  -2 2.73103 0.98577   6
  10   2   2 1.28340 1.01511   4
  10   2   2 2.80848 0.72416   6
  10   2   2 2.89026 0.88456   1
  10   2   2 4.01642 0.99551   5
 -10   2  -2 2.58047 1.25762   3
 -10   2  -2 3.73344 0.65931   2
 -11  -2  -2 736.686  32.096   3
  11  -2   2 726.105  27.542   5
  11  -2   2 742.493  25.947   4
 -11  -2  -2 724.109  25.159   2
  11  -2   2 717.051  26.199   1
  11   2   2 785.373  25.915   1
 -11   2  -2 753.706  25.383   2
  11   2   2 770.579  26.306   4
 -11   2  -2 743.643  24.571   6
 -11   2  -2 821.184  32.413   3
  11   2   2 795.560  27.467   5
  11   2   2 750.399  24.278   6
 -12  -2  -2 46.1569  2.0726   2
 -12  -2  -2 57.2849  3.9500   3
  12  -2   2 55.9824  3.2987   5
  12  -2   2 59.0799  3.1756   4
  12  -2   2 54.2349  3.3055   1
  12   2   2 54.5101  3.4015   4
  12   2   2 53.6294  3.0038   1
  12   2   2 50.9189  3.0766   5
 -12   2  -2 47.2577  2.9613   6
 -12   2  -2 53.8023  4.0370   3
  12   2   2 53.4277  2.7663   6
 -12   2  -2 53.8963  2.3743   2
  13  -2   2 362.951  13.084   1
 -13  -2  -2 331.371  15.700   3
  13  -2   2 318.854  12.621   4
  13  -2   2 336.389  13.452   5
 -13   2  -2 371.861  16.036   3
 -13   2  -2 332.608  11.780   2
  13   2   2 344.933  13.273   5
  13   2   2 339.024  13.018   4
  13   2   2 336.798  12.587   1
 -14  -2  -2 386.162  18.882   3
  14  -2   2 435.956  15.482   4
  14  -2   2 415.188  16.286   5
  14  -2   2 418.190  15.690   1
  14   2   2 406.443  15.270   1
  14   2   2 432.648  16.138   5
  14   2   2 440.665  15.884   4
  15  -2   2 91.2378  5.0597   5
  15  -2   2 90.5864  4.9823   1
  15  -2   2 94.7688  4.8972   4
 -15  -2  -2 82.4584  5.9042   3
 -15   2  -2 87.8343  6.1035   3
  15   2   2 88.9683  5.1340   4
  15   2   2 87.0674  4.6240   1
  15   2   2 90.6040  4.7450   5
  16  -2   2 1.51177 1.55285   1
  16  -2   2 1.07157 1.63350   5
  16  -2   2 2.64071 1.58156   4
 -16  -2  -2 2.16988 2.05926   3
  16   2   2 0.53575 1.26216   1
  16   2   2 -0.4017  1.5224   4
 -16   2  -2 -0.0438  1.7421   3
  16   2   2 1.25242 1.34071   5
  17  -2   2 58.1699  4.0239   1
  17  -2   2 54.0473  3.9485   5
  17  -2   2 47.1365  3.6598   4
 -17  -2  -2 42.4292  4.2493   3
  17   2   2 53.1074  3.6017   1
  17   2   2 54.2707  3.5684   5
 -17   2  -2 47.4214  4.6428   3
  17   2   2 41.6870  3.7389   4
 -18  -2  -2 971.939  42.611   3
  18  -2   2 1001.43   34.95   1
  18  -2   2 912.250  36.353   5
  18  -2   2 992.378  34.543   4
  18   2   2 969.214  34.855   4
 -18   2  -2 1011.64   42.95   3
  18   2   2 978.948  34.431   1
  18   2   2 1035.88   36.38   5
  19  -2   2 72.5795  5.0544   5
 -19  -2  -2 89.7681  6.6963   3
  19  -2   2 92.0243  5.4326   4
  19  -2   2 92.2158  5.5954   1
  19   2   2 90.1499  5.1903   1
  19   2   2 91.5729  5.1506   5
 -19   2  -2 80.0905  6.3963   3
  19   2   2 87.7568  5.5582   4
  20  -2   2 53.5958  4.4578   1
  20  -2   2 52.4124  4.1731   4
 -20  -2  -2 50.4885  5.1541   3
  20  -2   2 58.1172  4.4351   5
  20   2   2 56.0704  3.9885   5
  20   2   2 48.0351  4.3325   4
 -20   2  -2 48.6343  5.1324   3
  20   2   2 58.5705  4.0387   1
  21  -2   2 74.1547  5.0903   5
 -21  -2  -2 82.0743  6.6272   3
  21  -2   2 72.6411  5.1840   4
  21  -2   2 68.3669  5.0750   1
  21   2   2 76.2899  4.9341   5
  21   2   2 71.0926  4.8415   1
 -21   2  -2 78.7795  6.6177   3
  21   2   2 64.2301  5.1721   4
 -22  -2  -2 14.9740  3.7966   3
  22  -2   2 14.0193  2.8876   1
  22  -2   2 20.1785  3.2928   4
  22  -2   2 16.7800  3.1471   5
 -22   2  -2 16.2115  3.9066   3
  22   2   2 25.5314  3.0574   5
  22   2   2 21.7512  3.0297   1
  22   2   2 16.1612  3.1584   4
 -23  -2  -2 10.9267  3.6363   3
  23  -2   2 7.70018 2.75732   4
  23  -2   2 10.1321  2.7533   1
  23  -2   2 10.7424  2.7888   5
  23   2   2 11.5300  2.5785   5
  23   2   2 10.1335  2.4935   1
  23   2   2 7.85713 2.83237   4
 -23   2  -2 11.5821  3.6863   3
  24  -2   2 16.3008  3.3987   4
 -24  -2  -2 21.6131  4.4796   3
  24  -2   2 25.5811  3.7623   1
  24  -2   2 22.6507  3.4202   5
  24   2   2 17.6705  3.0114   5
  24   2   2 25.6136  3.4546   1
  24   2   2 16.7985  3.4919   4
 -24   2  -2 14.4590  4.3267   3
 -25  -3   2 80.5645  7.4320   3
  25  -3  -2 90.4467  6.3626   5
 -25   3   2 88.7899  8.1560   3
  25   3  -2 81.1161  5.8790   5
  25   3  -2 92.6037  6.6822   4
  25   3  -2 93.1207  5.9619   1
  24  -3  -2 70.0494  5.6760   1
  24  -3  -2 69.3098  5.4581   5
 -24  -3   2 61.3580  6.1394   3
  24   3  -2 73.3923  5.1658   5
 -24   3   2 59.5339  6.6581   3
  24   3  -2 63.1949  4.8994   1
  24   3  -2 65.8728  5.6476   4
  23  -3  -2 11.9400  2.8614   5
 -23  -3   2 15.5706  3.5738   3
  23  -3  -2 11.8866  2.9770   1
  23   3  -2 15.4833  3.2505   4
 -23   3   2 7.96758 3.75590   3
  23   3  -2 13.3198  2.6534   1
  23   3  -2 17.6831  2.9133   5
  22  -3  -2 89.1559  5.8149   5
 -22  -3   2 94.8695  7.1023   3
  22  -3  -2 88.0678  5.6823   4
  22  -3  -2 96.7691  6.1474   1
 -22   3   2 69.2077  6.6590   3
  22   3  -2 81.0977  5.4771   5
  22   3  -2 81.8397  5.9733   4
  22   3  -2 91.1461  5.3439   1
  21  -3  -2 6.97670 2.43259   5
  21  -3  -2 7.26844 2.33497   4
  21  -3  -2 1.65364 2.08158   1
 -21  -3   2 4.45083 2.79461   3
 -21   3   2 4.00732 3.08007   3
  21   3  -2 6.25540 2.53093   4
  21   3  -2 2.13227 1.68159   1
  21   3  -2 6.20622 2.11768   5
 -20  -3   2 80.1973  6.2273   3
  20  -3  -2 71.6825  5.0456   5
  20  -3  -2 71.8095  4.8940   4
  20  -3  -2 72.6887  5.0785   1
  20   3  -2 72.5980  5.3483   4
  20   3  -2 76.2424  4.9206   5
  20   3  -2 67.0752  4.4247   1
 -20   3   2 70.9556  6.3033   3
  19  -3  -2 10.8332  2.3940   4
  19  -3  -2 11.5790  2.4821   1
 -19  -3   2 9.09150 2.93440   3
  19  -3  -2 10.9468  2.4816   5
 -19   3   2 9.89138 3.14000   3
  19   3  -2 4.76447 2.20748   4
  19   3  -2 8.66257 1.88919   1
  19   3  -2 6.02761 2.04248   5
  18  -3  -2 11.2687  2.4363   1
  18  -3  -2 12.7707  2.4179   4
  18  -3  -2 16.8259  2.7854   5
 -18  -3   2 13.5925  2.8668   3
  18   3  -2 16.8930  2.4334   5
 -18   3   2 9.39321 2.89609   3
  18   3  -2 14.3920  2.1865   1
  18   3  -2 13.4616  2.6432   4
  17  -3  -2 2.49295 2.02951   5
 -17  -3   2 0.60002 2.09493   3
  17  -3  -2 5.05283 1.78523   1
  17  -3  -2 3.50563 1.72691   4
  17   3  -2 0.92576 1.71895   4
  17   3  -2 2.72053 1.42538   1
  17   3  -2 4.60616 1.63064   5
 -17   3   2 3.85682 2.53735   3
  16  -3  -2 31.2444  3.1869   1
  16  -3  -2 37.6129  3.4045   5
 -16  -3   2 44.1420  3.8410   3
  16  -3  -2 32.8457  2.9101   4
  16   3  -2 37.6201  3.1182   5
 -16   3   2 32.0847  3.8352   3
  16   3  -2 34.4507  3.4084   4
  16   3  -2 34.5801  2.7899   1
  15  -3  -2 11.7081  2.1644   5
 -15  -3   2 9.92524 2.34381   3
  15  -3  -2 7.18742 1.82440   4
  15  -3  -2 11.8745  2.2177   1
  15   3  -2 12.9830  2.0015   5
  15   3  -2 15.3203  1.8928   1
  15   3  -2 7.96930 2.12234   4
 -15   3   2 8.25481 2.46904   3
  14  -3  -2 277.909  11.166   1
  14  -3  -2 289.028  11.545   5
  14  -3  -2 276.659  10.678   4
 -14  -3   2 283.831  13.192   3
 -14   3   2 256.473  13.471   3
  14   3  -2 265.966  11.241   5
  14   3  -2 274.335  11.143   4
  14   3  -2 288.455  10.608   1
  13  -3  -2 45.0936  2.9812   4
  13  -3  -2 45.3202  2.0573   2
  13  -3  -2 43.8973  3.4051   5
 -13  -3   2 50.3262  3.6543   3
  13  -3  -2 48.1726  3.4395   1
 -13   3   2 48.2910  3.0274   6
 -13   3   2 40.9464  3.8073   3
  13   3  -2 49.3681  2.8544   1
  13   3  -2 55.8375  3.6100   4
  13   3  -2 44.7394  3.1303   5
  12  -3  -2 58.0331  3.3532   4
  12  -3  -2 60.5859  3.7204   1
  12  -3  -2 57.0098  3.5897   5
 -12  -3   2 64.5604  4.2626   3
  12  -3  -2 61.1710  2.5928   2
  12   3  -2 59.7446  3.1762   1
  12   3  -2 62.2327  3.7372   4
 -12   3   2 75.1406  4.6871   3
  12   3  -2 57.2089  3.4865   5
  12   3  -2 62.4678  3.0023   6
  11  -3  -2 13.9899  1.8481   1
 -11  -3   2 14.7409  1.9591   3
  11  -3  -2 16.2559  1.6282   4
  11  -3  -2 15.4568  1.9030   5
  11  -3  -2 16.1550  1.1737   2
 -11  -3   2 15.0194  0.9194   2
  11   3  -2 16.2255  1.7186   5
 -11   3   2 15.7766  1.7142   6
  11   3  -2 17.2070  1.3629   6
  11   3  -2 14.6490  1.9090   4
  11   3  -2 15.1758  1.4655   1
 -11   3   2 17.6009  2.4624   3
  10  -3  -2 23.7412  2.1198   1
  10  -3  -2 21.1076  1.3224   2
 -10  -3   2 18.5237  1.0883   2
  10  -3  -2 24.2160  1.7256   4
 -10  -3   2 14.7712  1.9161   3
  10  -3  -2 18.2663  1.8829   5
  10   3  -2 19.5495  1.5131   1
  10   3  -2 20.3618  1.7564   5
  10   3  -2 17.0127  1.8943   4
 -10   3   2 20.3147  2.4453   3
 -10   3   2 20.5699  1.7825   6
  10   3  -2 18.0986  1.3336   6
   9  -3  -2 39.9848  1.9133   2
   9  -3  -2 40.5616  2.6103   5
  -9  -3   2 37.7188  2.8207   3
   9  -3  -2 36.3655  2.1957   4
   9  -3  -2 37.3604  2.6641   1
   9   3  -2 41.6055  2.1597   1
   9   3  -2 35.4655  2.5773   4
   9   3  -2 40.0185  1.7837   2
   9   3  -2 39.5265  2.4828   5
  -9   3   2 40.7294  3.3211   3
  -9   3   2 38.5234  2.3912   6
   9   3  -2 37.2917  1.9093   6
   8  -3  -2 -0.4485  0.4791   2
   8  -3  -2 -0.4305  0.8013   1
   8  -3  -2 -0.1347  0.9100   5
  -8  -3   2 0.16756 0.87816   3
   8  -3  -2 0.54933 0.69397   4
  -8   3   2 0.27007 1.21344   3
   8   3  -2 0.27598 0.69404   5
  -8   3   2 1.83095 0.87224   6
   8   3  -2 -0.9234  0.8378   4
   8   3  -2 0.48422 0.60301   1
   8   3  -2 0.55019 0.45747   2
   8   3  -2 0.60189 0.52041   6
  -7  -3   2 -0.3296  0.8191   3
   7  -3  -2 0.35708 0.80353   1
   7  -3  -2 0.43400 0.94520   5
  -7   3   2 -0.5853  1.0533   3
   7   3  -2 -0.2142  0.7004   5
  -7   3   2 0.21858 0.62670   4
   7   3  -2 0.43935 0.57136   1
   7   3  -2 -0.0266  0.4727   6
  -7   3   2 0.10278 0.77329   6
   7   3  -2 -0.0869  0.4931   2
   7   3  -2 -0.1104  0.8424   4
  -6  -3   2 1217.06   49.98   3
   6  -3  -2 1233.97   43.26   5
   6  -3  -2 1188.36   40.84   1
  -6   3   2 1214.64   40.57   2
   6   3  -2 1220.40   40.80   4
   6   3  -2 1225.22   37.80   6
   6   3  -2 1246.22   40.33   1
   6   3  -2 1202.18   43.18   5
  -6   3   2 1198.83   40.39   4
   6   3  -2 1237.31   40.53   2
  -6   3   2 1207.51   38.29   6
   5  -3  -2 1405.32   48.72   5
   5  -3  -2 1387.97   45.96   1
  -5  -3   2 1368.52   56.31   3
  -5   3   2 1362.72   45.78   2
  -5   3   2 1362.67   45.48   4
   5   3  -2 1401.46   45.88   4
   5   3  -2 1324.59   48.63   5
  -5   3   2 1370.41   43.07   6
   5   3  -2 1373.57   45.49   1
   5   3  -2 1404.19   45.76   2
   5   3  -2 1371.53   42.64   6
   4  -3  -2 133.849   5.097   1
   4  -3  -2 127.141   5.189   5
   4   3  -2 125.720   5.179   5
   4   3  -2 133.589   4.196   6
   4   3  -2 130.012   5.805   3
   4   3  -2 132.492   4.507   1
  -4   3   2 132.754   4.874   2
  -4   3   2 130.278   4.624   4
  -4   3   2 129.854   4.697   6
   4   3  -2 127.944   4.813   2
   4   3  -2 125.563   4.982   4
  -4   3   2 112.913   6.115   3
   3  -3  -2 974.357  33.504   5
   3  -3  -2 991.228  31.670   1
   3   3  -2 897.406  33.535   5
  -3   3   2 912.670  39.076   3
   3   3  -2 1019.93   38.77   3
  -3   3   2 944.503  31.616   2
   3   3  -2 917.734  31.412   1
   3   3  -2 932.380  31.587   2
   3   3  -2 944.735  31.537   4
  -3   3   2 948.380  31.248   4
  -3   3   2 897.822  29.603   6
   3   3  -2 949.136  29.450   6
   2  -3  -2 10.5692  0.9847   1
   2  -3  -2 12.4523  0.9645   5
  -2   3   2 13.2501  0.7747   4
   2   3  -2 15.1965  1.2227   3
   2   3  -2 10.6692  0.6516   1
   2   3  -2 9.60075 0.88497   2
  -2   3   2 11.6699  0.9761   2
   2   3  -2 11.7898  0.5962   6
  -2   3   2 9.27374 1.24784   3
   2   3  -2 9.70237 0.91718   4
   2   3  -2 12.1442  1.0561   5
  -2   3   2 12.2214  0.8924   6
   1  -3  -2 5493.75  187.35   5
  -1  -3   2 5510.44  175.85   4
   1  -3  -2 5392.95  176.56   2
  -1   3   2 5167.20  217.54   3
  -1   3   2 5308.66  165.60   6
  -1   3   2 5408.08  175.97   1
   1   3  -2 5297.58  187.44   5
   1   3  -2 5221.82  176.81   1
  -1   3   2 5415.85  176.08   4
   1   3  -2 5423.44  217.50   3
   1   3  -2 5347.83  176.75   1
   0  -3   2 667.063  23.842   5
   0  -3  -2 695.678  23.618   5
   0  -3   2 687.268  22.174   4
   0  -3  -2 654.539  22.409   2
   0   3   2 657.945  22.237   1
   0   3  -2 676.310  22.467   2
   0   3   2 666.344  22.170   4
   0   3  -2 671.270  27.500   3
   0   3  -2 643.288  22.147   1
   0   3  -2 663.989  20.822   6
   0   3   2 656.289  20.839   6
   0   3   2 656.311  27.692   3
   1  -3   2 3395.80  109.03   4
   1  -3   2 3277.84  116.21   5
  -1  -3  -2 3298.73  109.43   2
  -1  -3  -2 3192.40  116.08   5
  -1   3  -2 3183.72  109.46   2
   1   3   2 3310.37  109.03   1
   1   3   2 3420.55  134.92   3
   1   3   2 3322.75  102.36   6
  -1   3  -2 3465.86  109.05   1
  -1   3  -2 3350.47  134.80   3
   1   3   2 3348.49  108.94   4
  -1   3  -2 3255.43  102.36   6
   2  -3   2 4533.86  143.15   4
  -2  -3  -2 4405.71  143.51   2
   2  -3   2 4462.23  152.43   5
   2  -3   2 4334.92  143.06   1
   2   3   2 4357.82  134.61   6
   2   3   2 4045.70  176.78   3
   2   3   2 4456.89  142.95   4
   2   3   2 4161.54  152.32   5
  -2   3  -2 4289.34  134.29   6
   2   3   2 4551.29  143.10   1
  -2   3  -2 4313.01  143.57   2
   3  -3   2 91.1374  4.0119   5
   3  -3   2 94.1946  3.7797   1
  -3  -3  -2 96.1714  3.6176   2
   3  -3   2 93.6246  3.3863   4
   3   3   2 99.1421  4.6388   3
  -3   3  -2 97.2980  4.6391   3
   3   3   2 91.8613  3.6385   5
  -3   3  -2 91.0755  3.5369   6
  -3   3  -2 92.7877  3.7271   2
   3   3   2 95.0172  3.4274   1
   3   3   2 88.4495  3.7422   4
   3   3   2 95.5508  3.1815   6
   4  -3   2 281.568  10.618   5
  -4  -3  -2 288.934   9.781   2
   4  -3   2 285.170  10.012   1
   4  -3   2 288.026   9.607   4
   4   3   2 281.834  10.022   4
   4   3   2 283.721  12.232   3
   4   3   2 276.526   8.981   6
   4   3   2 287.522  10.229   5
   4   3   2 278.614   9.610   1
  -4   3  -2 271.223   9.387   6
  -4   3  -2 278.180   9.900   2
  -5  -3  -2 2977.79   95.13   2
   5  -3   2 2909.14   94.71   4
   5  -3   2 2830.70   95.14   1
   5  -3   2 2752.44  101.16   5
   5   3   2 2799.96  117.36   3
  -5   3  -2 2901.81   95.26   2
   5   3   2 2849.79   95.07   4
   5   3   2 2845.06  100.88   5
  -5   3  -2 2754.68   89.27   6
   5   3   2 2896.63   88.96   6
   5   3   2 2821.94   94.77   1
  -5   3  -2 3253.55  117.67   3
   6  -3   2 745.069  24.810   1
  -6  -3  -2 729.223  24.349   2
   6  -3   2 718.787  26.214   5
   6  -3   2 736.249  24.340   4
  -6  -3  -2 711.131  30.373   3
   6   3   2 690.991  30.306   3
  -6   3  -2 726.965  24.530   2
   6   3   2 757.515  24.304   1
   6   3   2 720.633  24.764   4
   6   3   2 750.017  24.332   1
   6   3   2 707.102  25.845   5
  -6   3  -2 725.412  23.249   6
   7  -3   2 189.625   6.866   4
  -7  -3  -2 183.012   8.687   3
  -7  -3  -2 192.572   6.675   2
   7  -3   2 187.450   7.584   5
   7  -3   2 193.434   7.298   1
   7   3   2 190.532   6.380   6
  -7   3  -2 190.786   6.820   6
   7   3   2 190.793   6.769   1
  -7   3  -2 186.014   6.867   2
  -7   3  -2 165.100   8.739   3
   7   3   2 190.767   7.215   5
   8  -3   2 1549.80   50.82   1
   8  -3   2 1468.91   53.76   5
  -8  -3  -2 1435.56   62.37   3
   8  -3   2 1491.09   50.28   4
  -8  -3  -2 1483.40   50.19   2
   8   3   2 1527.04   50.26   1
  -8   3  -2 1500.90   50.42   2
   8   3   2 1547.16   50.80   4
   8   3   2 1595.45   47.21   6
   8   3   2 1527.83   53.50   5
  -8   3  -2 1529.93   47.65   6
   9  -3   2 8.14062 1.13226   4
  -9  -3  -2 6.16409 0.72390   2
   9  -3   2 8.40857 1.38128   5
  -9  -3  -2 6.65043 1.46123   3
   9  -3   2 5.57829 1.25460   1
  -9   3  -2 6.60615 0.89963   2
   9   3   2 7.05522 1.07691   5
   9   3   2 4.77587 1.27949   4
   9   3   2 8.40585 0.91484   6
  -9   3  -2 7.56855 1.23353   6
   9   3   2 7.94072 1.00883   1
  -9   3  -2 6.67012 1.67684   3
 -10  -3  -2 3.84411 0.60344   2
 -10  -3  -2 3.41852 1.33422   3
  10  -3   2 1.66419 1.04039   1
  10  -3   2 3.42675 1.02000   4
  10  -3   2 4.26764 1.22618   5
  10   3   2 3.60890 0.77239   6
 -10   3  -2 3.93292 0.77284   2
  10   3   2 2.40952 1.15355   4
 -10   3  -2 2.29761 0.98114   6
  10   3   2 2.35367 0.81012   1
 -10   3  -2 2.72919 1.58003   3
  10   3   2 3.08249 0.92994   5
  11  -3   2 5.05617 1.21942   4
  11  -3   2 4.26865 1.35281   5
  11  -3   2 6.19645 1.50548   1
 -11  -3  -2 4.33071 1.56422   3
 -11  -3  -2 5.87964 0.71423   2
  11   3   2 4.39131 0.92893   6
 -11   3  -2 5.34579 0.85454   2
 -11   3  -2 5.28294 1.23846   6
  11   3   2 3.14219 0.99672   1
  11   3   2 4.82150 1.10168   5
 -11   3  -2 3.40639 1.75046   3
  11   3   2 4.06117 1.37006   4
 -12  -3  -2 472.490  20.279   3
  12  -3   2 469.554  16.301   4
 -12  -3  -2 454.985  15.474   2
  12  -3   2 421.026  16.594   1
  12  -3   2 454.005  17.402   5
  12   3   2 449.586  16.699   4
 -12   3  -2 478.186  15.795   2
  12   3   2 450.155  15.126   6
  12   3   2 452.804  17.084   5
 -12   3  -2 463.967  15.644   6
  12   3   2 445.490  16.116   1
  13  -3   2 242.133   9.852   5
 -13  -3  -2 226.120  11.419   3
  13  -3   2 250.696   9.271   4
  13  -3   2 240.374   9.690   1
 -13   3  -2 215.198   8.792   6
 -13   3  -2 240.902   8.507   2
  13   3   2 237.191   9.666   4
  13   3   2 229.392   9.461   5
 -13   3  -2 234.746  11.765   3
  13   3   2 220.225   8.937   1
 -14  -3  -2 645.952  27.656   3
  14  -3   2 631.008  23.733   5
  14  -3   2 652.111  22.831   1
  14  -3   2 678.692  22.348   4
 -14   3  -2 530.755  27.565   3
  14   3   2 619.585  22.110   1
  14   3   2 654.177  22.843   4
  14   3   2 635.445  23.430   5
 -15  -3  -2 86.8062  5.7593   3
  15  -3   2 83.3969  5.0608   5
  15  -3   2 87.7360  4.6745   4
  15  -3   2 90.4005  4.9889   1
  15   3   2 86.7065  4.6027   5
  15   3   2 80.0567  4.3608   1
  15   3   2 83.9472  4.9779   4
 -15   3  -2 89.2662  6.2137   3
  16  -3   2 12.0741  2.2930   1
 -16  -3  -2 19.6195  2.9806   3
  16  -3   2 15.3468  2.1922   4
  16  -3   2 13.8746  2.4079   5
  16   3   2 16.6211  2.0967   5
 -16   3  -2 11.3689  2.8897   3
  16   3   2 12.7819  1.9383   1
  16   3   2 10.1094  2.2211   4
  17  -3   2 2.88352 1.70972   4
  17  -3   2 3.32030 1.76475   1
  17  -3   2 7.02174 2.10612   5
 -17  -3  -2 1.71878 2.17628   3
  17   3   2 3.55458 1.90287   4
 -17   3  -2 3.98325 2.54259   3
  17   3   2 2.63401 1.54368   5
  17   3   2 5.50091 1.61370   1
  18  -3   2 161.117   7.689   5
  18  -3   2 154.564   7.204   4
 -18  -3  -2 143.867   8.941   3
  18  -3   2 165.780   7.848   1
  18   3   2 160.467   7.390   5
 -18   3  -2 133.532   9.117   3
  18   3   2 147.243   6.982   1
  18   3   2 136.725   7.492   4
 -19  -3  -2 44.9252  4.5560   3
  19  -3   2 46.3344  3.7933   4
  19  -3   2 48.6326  4.1335   1
  19  -3   2 53.0450  4.0380   5
  19   3   2 49.1805  3.7568   5
  19   3   2 38.8484  3.3662   1
 -19   3  -2 37.0787  4.5471   3
  19   3   2 35.7712  3.8653   4
  20  -3   2 0.50924 1.89046   4
  20  -3   2 -2.3823  1.7046   5
  20  -3   2 -0.2081  1.7249   1
 -20  -3  -2 -1.7429  2.2587   3
  20   3   2 -0.4334  1.8938   4
  20   3   2 1.57645 1.65643   1
 -20   3  -2 -0.0866  2.4821   3
  20   3   2 -0.3701  1.4918   5
 -21  -3  -2 70.2410  6.2217   3
  21  -3   2 75.8474  5.3388   1
  21  -3   2 65.3130  5.0255   5
  21  -3   2 72.7392  5.0138   4
  21   3   2 54.7711  4.8945   4
  21   3   2 71.0669  4.6906   5
 -21   3  -2 58.3121  5.8806   3
  21   3   2 64.0775  4.4287   1
 -22  -3  -2 -1.7099  2.5614   3
  22  -3   2 -3.8445  1.6807   5
  22  -3   2 1.95941 2.06797   1
  22   3   2 2.22163 1.75495   5
  22   3   2 1.22506 1.77743   1
  22   3   2 1.70617 2.20213   4
 -22   3  -2 0.15413 3.06141   3
 -23  -3  -2 0.10858 2.86856   3
  23  -3   2 -0.3121  2.0065   5
  23  -3   2 1.59780 2.15659   1
  23   3   2 1.50209 1.85456   1
 -23   3  -2 -4.1925  2.9316   3
  23   3   2 0.75742 2.33124   4
  23   3   2 -2.5363  1.4931   5
 -24  -3  -2 -0.6620  3.0584   3
  24  -3   2 0.87493 2.38350   5
  24   3   2 -2.3119  1.6746   1
 -24   3  -2 1.39878 3.58502   3
  24   3   2 -0.8318  2.5184   4
  24  -4  -2 -0.1421  2.3125   5
 -24  -4   2 -0.2940  2.9444   3
  24   4  -2 0.11332 1.70229   5
  24   4  -2 1.37842 2.71833   4
  24   4  -2 -2.3676  1.6864   1
 -24   4   2 0.27184 3.15573   3
 -23  -4   2 -0.0926  2.8541   3
  23  -4  -2 1.14784 2.46211   5
 -23   4   2 0.68997 3.13999   3
  23   4  -2 0.53687 1.81365   5
  23   4  -2 -1.9744  1.5845   1
  23   4  -2 -1.9575  2.3961   4
  22  -4  -2 36.1461  4.2353   5
 -22  -4   2 39.1040  4.8097   3
  22   4  -2 41.4003  3.5288   1
 -22   4   2 40.9940  5.3278   3
  22   4  -2 33.0268  4.2340   4
  22   4  -2 42.9489  3.9045   5
  21  -4  -2 -0.5311  1.9531   1
  21  -4  -2 3.64295 2.27455   5
 -21  -4   2 0.87205 2.60219   3
 -21   4   2 0.44010 2.52207   3
  21   4  -2 1.35360 1.80355   5
  21   4  -2 0.96915 1.51867   1
  21   4  -2 1.37494 2.20824   4
  20  -4  -2 -1.6538  1.7599   1
 -20  -4   2 1.32416 2.47407   3
  20  -4  -2 1.68399 2.17172   5
  20   4  -2 -2.5065  1.3014   1
 -20   4   2 -1.1113  2.3351   3
  20   4  -2 -0.1656  1.5990   5
  20   4  -2 -0.8292  2.0667   4
  19  -4  -2 44.6950  3.5991   4
  19  -4  -2 41.8281  4.0176   1
  19  -4  -2 43.4345  4.0075   5
 -19  -4   2 42.2641  4.5001   3
  19   4  -2 40.2395  3.2162   1
  19   4  -2 43.6141  4.2036   4
 -19   4   2 44.1930  5.0291   3
  19   4  -2 43.2885  3.5609   5
  18  -4  -2 57.6687  4.6279   5
  18  -4  -2 62.4796  4.2650   4
  18  -4  -2 62.9779  4.6083   1
 -18  -4   2 71.2072  5.4553   3
  18   4  -2 65.0319  3.9077   1
  18   4  -2 57.1490  4.5602   4
  18   4  -2 60.0605  4.2282   5
 -18   4   2 55.9220  5.4838   3
  17  -4  -2 90.2430  5.2803   5
  17  -4  -2 85.5682  5.4243   1
 -17  -4   2 82.7735  5.9377   3
  17  -4  -2 85.9098  4.8613   4
  17   4  -2 85.7781  5.3139   4
  17   4  -2 86.4211  4.5301   1
  17   4  -2 87.4216  5.0146   5
 -17   4   2 72.8212  6.1245   3
 -16  -4   2 47.0801  4.1825   3
  16  -4  -2 46.8492  3.9147   1
  16  -4  -2 51.3345  3.8891   5
  16  -4  -2 49.5789  3.3634   4
 -16   4   2 38.6329  4.3163   3
  16   4  -2 53.6000  4.0602   4
  16   4  -2 48.3598  3.1279   1
  16   4  -2 43.7032  3.3596   5
  15  -4  -2 15.1896  1.9933   4
 -15  -4   2 17.4038  2.6698   3
  15  -4  -2 17.0997  2.4735   1
  15  -4  -2 15.0230  2.4391   5
 -15   4   2 16.6866  3.2138   3
  15   4  -2 13.0800  1.7978   1
  15   4  -2 12.5804  2.3378   4
  15   4  -2 14.3998  2.1000   5
  14  -4  -2 28.4522  2.9079   5
  14  -4  -2 23.7485  2.6830   1
  14  -4  -2 24.9570  2.2548   4
 -14  -4   2 24.0225  2.8043   3
  14   4  -2 22.2147  2.6612   4
  14   4  -2 25.5870  2.1126   1
 -14   4   2 25.7454  3.4523   3
  14   4  -2 24.9519  2.4078   5
  13  -4  -2 34.2337  1.9475   2
  13  -4  -2 40.6055  3.1535   5
 -13  -4   2 34.1293  3.1779   3
  13  -4  -2 36.5845  2.5671   4
  13  -4  -2 35.5376  3.0986   1
 -13   4   2 45.2587  3.9943   3
  13   4  -2 31.1428  2.0967   6
 -13   4   2 36.6059  2.7623   6
  13   4  -2 34.7617  2.7703   5
  13   4  -2 32.9898  2.9857   4
  13   4  -2 29.4576  2.2916   1
  12  -4  -2 78.6829  4.3185   5
 -12  -4   2 73.3017  4.8125   3
  12  -4  -2 80.1037  4.3805   1
 -12  -4   2 78.0825  3.0477   2
  12  -4  -2 76.8676  3.3227   2
  12  -4  -2 83.0369  3.8741   4
  12   4  -2 77.6556  4.1374   5
 -12   4   2 70.0438  5.1580   3
  12   4  -2 77.1438  3.6562   1
  12   4  -2 77.7438  4.3276   4
  12   4  -2 82.8707  3.4213   6
 -12   4   2 73.4349  4.0101   6
  11  -4  -2 27.9545  2.5568   1
 -11  -4   2 30.8328  2.8229   3
  11  -4  -2 29.8841  2.0992   4
 -11  -4   2 27.9106  1.5727   2
  11  -4  -2 30.1555  1.8013   2
  11  -4  -2 32.2829  2.7954   5
  11   4  -2 29.4320  1.7943   6
 -11   4   2 27.0938  3.1346   3
  11   4  -2 31.0650  2.0034   1
  11   4  -2 29.4582  2.3561   5
 -11   4   2 32.1384  2.4053   6
  10  -4  -2 62.6856  2.8583   2
  10  -4  -2 58.2214  3.4987   5
 -10  -4   2 62.4090  3.9643   3
  10  -4  -2 64.8534  3.0426   4
  10   4  -2 62.3811  3.5895   4
  10   4  -2 67.8024  3.4838   5
  10   4  -2 64.1022  2.6982   6
  10   4  -2 63.5537  2.7003   2
 -10   4   2 66.8784  3.3706   6
 -10   4   2 50.9329  4.1605   3
  10   4  -2 64.1621  2.9226   1
  -9  -4   2 37.5812  2.9367   3
   9  -4  -2 41.0160  2.7982   1
   9  -4  -2 42.8854  2.8856   5
   9   4  -2 44.4613  2.5974   5
   9   4  -2 47.1968  2.2025   1
  -9   4   2 48.9394  3.6214   3
  -9   4   2 46.2637  2.6462   6
   9   4  -2 41.4002  1.9872   6
  -9   4   2 43.5631  2.2376   2
   9   4  -2 42.5311  2.1052   2
   9   4  -2 41.4660  2.7912   4
  -9   4   2 38.5839  2.2700   4
   8  -4  -2 0.73003 1.01099   1
   8  -4  -2 1.58114 0.99870   5
  -8  -4   2 2.22298 1.02897   3
  -8   4   2 1.07616 1.39824   3
  -8   4   2 0.20331 0.67821   2
  -8   4   2 -0.5197  0.8355   6
   8   4  -2 1.94921 0.62799   1
   8   4  -2 0.85306 0.84320   5
   8   4  -2 2.55121 0.68860   2
   8   4  -2 -1.1082  0.9980   4
   8   4  -2 0.45140 0.47329   6
  -8   4   2 2.33010 0.73955   4
   7  -4  -2 221.714   8.846   5
  -7  -4   2 212.173   9.898   3
   7  -4  -2 226.868   8.561   1
   7   4  -2 222.530   8.485   4
  -7   4   2 220.662   7.889   4
   7   4  -2 223.429   8.705   5
  -7   4   2 216.530   7.911   6
   7   4  -2 221.103   8.012   2
   7   4  -2 220.608   7.217   6
  -7   4   2 213.078   8.055   2
  -7   4   2 236.715  10.577   3
   7   4  -2 228.416   7.732   1
   6  -4  -2 70.0047  3.4654   1
   6  -4  -2 73.0780  3.5043   5
   6   4  -2 73.7589  2.7426   1
   6   4  -2 73.8364  3.8899   3
   6   4  -2 71.2343  2.5399   6
  -6   4   2 82.0692  4.4529   3
   6   4  -2 66.7311  3.4063   4
   6   4  -2 70.5820  3.4040   5
  -6   4   2 67.5794  3.1974   6
  -6   4   2 73.9624  2.9150   4
  -6   4   2 72.0653  3.1903   2
   6   4  -2 71.2668  3.1386   2
   5  -4  -2 15.5520  1.4425   1
   5  -4  -2 15.0165  1.3697   5
   5   4  -2 16.4186  1.2414   2
  -5   4   2 14.0151  0.9963   4
   5   4  -2 15.1256  0.7601   6
  -5   4   2 17.3153  1.3416   6
   5   4  -2 17.2492  1.4808   4
   5   4  -2 13.7312  1.4249   3
  -5   4   2 15.4110  1.8713   3
  -5   4   2 17.0310  1.3195   2
   5   4  -2 14.3625  0.8317   1
   5   4  -2 14.8293  1.3596   5
   4  -4  -2 503.511  18.385   5
   4  -4  -2 492.368  17.468   1
   4   4  -2 494.595  16.945   1
   4   4  -2 523.283  18.487   5
  -4   4   2 486.327  17.364   2
   4   4  -2 515.919  17.406   4
  -4   4   2 536.950  16.889   4
  -4   4   2 508.372  16.360   6
  -4   4   2 499.482  21.625   3
   4   4  -2 506.939  17.380   2
   4   4  -2 490.730  15.864   6
   4   4  -2 510.377  21.162   3
   3  -4  -2 269.340  10.036   5
   3  -4  -2 273.844   9.602   1
  -3   4   2 250.940  11.893   3
   3   4  -2 262.435  11.527   3
  -3   4   2 262.410   9.040   4
   3   4  -2 267.294   8.459   6
   3   4  -2 274.693   9.589   2
   3   4  -2 260.780  10.156   5
  -3   4   2 284.375   9.629   2
  -3   4   2 268.585   8.947   6
   3   4  -2 276.018   9.529   4
   3   4  -2 270.671   9.045   1
   2  -4  -2 0.15003 0.53717   5
   2   4  -2 0.35319 0.28625   1
  -2   4   2 0.05078 0.80195   3
  -2   4   2 0.56303 0.49567   1
  -2   4   2 0.24980 0.51739   6
   2   4  -2 1.00596 0.32528   1
   2   4  -2 0.42563 0.69303   5
   2   4  -2 0.22244 0.56532   2
  -2   4   2 -0.2526  0.5267   2
   2   4  -2 -0.0876  0.6339   3
   2   4  -2 0.11842 0.56594   4
  -2   4   2 0.16178 0.31197   4
   1  -4  -2 1107.96   39.13   5
  -1  -4   2 1153.52   36.75   4
  -1   4   2 1088.64   45.75   3
  -1   4   2 1116.37   36.58   4
   1   4  -2 1113.28   39.40   5
   1   4  -2 1090.09   37.10   2
   1   4  -2 1098.06   45.47   3
   1   4  -2 1126.15   36.61   1
   1   4  -2 1087.68   34.37   6
  -1   4   2 1098.58   34.53   6
  -1   4   2 1074.58   37.08   2
  -1   4   2 1129.94   36.85   1
   0  -4   2 34.9854  2.1225   5
   0  -4   2 38.1964  1.7485   4
   0  -4  -2 37.7028  1.9254   5
   0   4   2 38.3795  1.7458   4
   0   4  -2 40.7774  2.0919   2
   0   4  -2 40.4136  1.6675   6
   0   4  -2 37.1376  2.4395   3
   0   4   2 35.6228  2.0285   2
   0   4  -2 41.3491  1.7724   1
   0   4   2 37.3662  1.6906   6
   0   4   2 38.6970  1.8360   1
   0   4   2 37.1354  2.5511   3
   1  -4   2 1607.07   56.99   5
  -1  -4  -2 1608.20   56.70   5
   1  -4   2 1664.92   53.15   4
  -1  -4  -2 1594.91   53.64   2
  -1   4  -2 1618.21   53.32   1
  -1   4  -2 1599.62   53.73   2
   1   4   2 1615.06   53.69   2
   1   4   2 1560.96   66.13   3
   1   4   2 1630.82   53.25   1
  -1   4  -2 1694.32   66.05   3
   1   4   2 1603.55   53.26   4
  -1   4  -2 1571.48   50.04   6
   1   4   2 1601.46   49.95   6
   2  -4   2 974.910  35.005   5
  -2  -4  -2 978.548  34.660   5
   2  -4   2 995.935  32.414   4
  -2  -4  -2 986.415  32.891   2
   2   4   2 960.017  30.472   6
   2   4   2 1001.37   32.52   1
  -2   4  -2 961.442  32.723   1
  -2   4  -2 983.009  33.002   2
   2   4   2 974.534  32.702   4
   2   4   2 1014.66   40.63   3
  -2   4  -2 982.147  40.518   3
  -2   4  -2 960.664  30.712   6
   3  -4   2 999.755  32.394   4
   3  -4   2 960.763  32.811   1
  -3  -4  -2 1000.49   32.87   2
  -3   4  -2 993.662  30.820   6
   3   4   2 1008.39   30.45   6
  -3   4  -2 836.124  40.440   3
   3   4   2 994.251  32.799   4
  -3   4  -2 978.590  32.983   2
   3   4   2 998.537  32.468   1
   3   4   2 1006.77   34.68   5
   3   4   2 1001.86   40.59   3
   4  -4   2 0.64883 0.38847   4
   4  -4   2 1.14081 0.78117   5
   4  -4   2 0.92946 0.68952   1
  -4  -4  -2 3.02691 0.90834   2
   4   4   2 -0.4150  0.6634   4
  -4   4  -2 1.22013 0.64030   6
   4   4   2 0.50006 0.82994   3
  -4   4  -2 1.19898 0.61981   2
  -4   4  -2 0.15410 1.01979   3
   4   4   2 -0.0420  0.4746   5
   4   4   2 0.05898 0.35457   1
   4   4   2 0.72477 0.35238   6
   5  -4   2 1.44097 0.48740   4
   5  -4   2 0.76220 0.85167   5
  -5  -4  -2 -0.1272  0.4742   2
   5  -4   2 -1.2427  0.5546   1
   5   4   2 -0.6290  0.6948   4
   5   4   2 0.47737 0.49643   5
   5   4   2 0.21336 0.39330   1
  -5   4  -2 0.77251 0.62738   2
   5   4   2 -0.0363  0.3834   6
  -5   4  -2 0.79059 1.05134   3
   5   4   2 0.50495 0.91607   3
  -5   4  -2 0.19623 0.65602   6
  -6  -4  -2 32.6085  1.7968   2
   6  -4   2 33.2766  1.7335   4
   6  -4   2 36.6990  2.3552   1
   6  -4   2 35.7116  2.3061   5
   6   4   2 35.4605  2.2962   4
   6   4   2 35.7954  2.7111   3
   6   4   2 35.3829  1.9284   5
  -6   4  -2 34.7904  2.9086   3
  -6   4  -2 33.9102  2.0960   6
   6   4   2 34.9451  1.6953   1
   6   4   2 37.2344  1.6607   6
  -6   4  -2 33.3884  2.0538   2
   7  -4   2 226.293   8.743   5
  -7  -4  -2 221.809   7.771   2
   7  -4   2 211.877   7.719   4
   7   4   2 207.938   8.305   4
   7   4   2 229.958   8.311   5
  -7   4  -2 205.365   7.758   6
   7   4   2 216.169   7.680   1
  -7   4  -2 219.731   8.056   2
   7   4   2 219.701   9.998   3
   7   4   2 210.432   7.646   1
   8  -4   2 13.8763  1.1808   4
   8  -4   2 11.9032  1.5516   1
   8  -4   2 13.9814  1.6124   5
  -8  -4  -2 16.4357  1.8600   3
  -8  -4  -2 16.0477  1.1203   2
  -8   4  -2 8.08578 1.75604   3
   8   4   2 15.3537  1.1305   1
  -8   4  -2 8.37217 1.32864   6
   8   4   2 14.0581  1.2306   5
   8   4   2 11.7721  1.5725   4
   8   4   2 13.7711  1.0995   1
  -8   4  -2 15.6645  1.3529   2
   9  -4   2 8.09925 1.45547   1
   9  -4   2 10.6052  1.1968   4
  -9  -4  -2 7.76363 0.88261   2
   9  -4   2 9.02317 1.57211   5
  -9  -4  -2 7.71108 1.58716   3
  -9   4  -2 9.59002 1.86138   3
  -9   4  -2 8.33307 1.09825   2
   9   4   2 7.67140 0.99180   1
   9   4   2 11.0466  1.1759   5
  -9   4  -2 7.68711 1.32335   6
   9   4   2 6.14436 1.40926   4
 -10  -4  -2 473.375  16.426   2
 -10  -4  -2 469.263  21.031   3
  10  -4   2 479.469  16.742   4
  10  -4   2 460.123  18.140   5
  10  -4   2 469.153  17.360   1
 -10   4  -2 493.783  16.318   6
  10   4   2 500.318  17.829   5
 -10   4  -2 495.603  16.825   2
  10   4   2 487.254  16.666   1
  10   4   2 486.588  15.646   6
  10   4   2 487.904  17.422   4
  11  -4   2 168.959   6.475   4
 -11  -4  -2 158.350   5.904   2
 -11  -4  -2 171.162   8.283   3
  11  -4   2 146.947   6.876   1
  11  -4   2 154.088   7.134   5
  11   4   2 158.431   6.677   5
  11   4   2 158.925   6.998   4
 -11   4  -2 158.794   6.250   2
  11   4   2 154.033   5.868   6
 -11   4  -2 164.495   6.523   6
  11   4   2 161.690   6.263   1
 -11   4  -2 179.050   8.786   3
 -12  -4  -2 16.3312  2.3779   3
  12  -4   2 11.7398  1.8837   1
  12  -4   2 16.9522  1.7405   4
  12  -4   2 17.1606  2.1584   5
 -12  -4  -2 16.5689  1.2346   2
  12   4   2 14.3913  1.3407   6
 -12   4  -2 13.3429  1.7999   6
  12   4   2 17.7821  1.6177   1
  12   4   2 16.0995  2.1248   4
 -12   4  -2 15.0227  1.4326   2
  12   4   2 15.7193  1.6342   5
 -12   4  -2 18.5527  2.7268   3
  13  -4   2 89.6430  4.2742   4
  13  -4   2 83.5706  4.7500   1
 -13  -4  -2 84.6246  5.6019   3
  13  -4   2 83.2016  4.7346   5
 -13   4  -2 82.3010  4.4324   6
 -13   4  -2 89.4238  6.0238   3
  13   4   2 80.9935  4.0604   1
  13   4   2 89.6906  4.3582   5
 -13   4  -2 92.3645  3.9023   2
  13   4   2 79.1233  4.7045   4
  14  -4   2 41.1805  3.2242   5
 -14  -4  -2 33.7695  3.5356   3
  14  -4   2 39.5212  2.8411   4
  14  -4   2 38.6112  3.2437   1
  14   4   2 33.2947  2.6445   5
  14   4   2 30.4507  3.0701   4
  14   4   2 40.7433  2.7311   1
 -14   4  -2 40.2596  4.0812   3
  15  -4   2 185.676   8.792   5
 -15  -4  -2 216.932  10.472   3
  15  -4   2 191.988   8.013   4
  15  -4   2 188.092   8.709   1
  15   4   2 179.800   8.533   4
  15   4   2 193.276   7.887   1
  15   4   2 198.027   8.349   5
  16  -4   2 22.4907  2.7817   5
  16  -4   2 23.1318  2.4915   4
 -16  -4  -2 19.9627  3.0072   3
  16  -4   2 22.5937  2.8594   1
  16   4   2 25.1068  2.3586   5
 -16   4  -2 19.2364  3.3336   3
  16   4   2 20.6596  2.2086   1
  16   4   2 19.4830  2.8060   4
  17  -4   2 52.7835  4.2549   5
  17  -4   2 52.3095  4.1523   1
 -17  -4  -2 48.0036  4.6299   3
  17  -4   2 49.7855  3.6598   4
  17   4   2 53.9780  3.4766   1
  17   4   2 51.4883  4.2020   4
 -17   4  -2 53.6104  5.1942   3
  17   4   2 53.2661  3.6286   5
  18  -4   2 1.24334 1.80629   4
  18  -4   2 1.95396 1.95153   1
 -18  -4  -2 0.84738 2.34930   3
  18  -4   2 5.89165 2.27394   5
 -18   4  -2 3.32246 2.79353   3
  18   4   2 0.48046 1.74498   4
  18   4   2 1.06280 1.39317   1
  18   4   2 0.63383 1.44579   5
 -19  -4  -2 61.3557  5.3915   3
  19  -4   2 49.8570  4.4174   1
  19  -4   2 55.5693  4.0517   4
  19  -4   2 55.5989  4.3861   5
 -19   4  -2 40.7051  4.9934   3
  19   4   2 55.3866  3.8974   5
  19   4   2 53.4648  3.7350   1
  19   4   2 51.9177  4.5509   4
 -20  -4  -2 17.9572  3.5606   3
  20  -4   2 18.5342  3.0860   1
  20  -4   2 19.3386  3.1445   5
  20   4   2 17.5620  3.0763   4
  20   4   2 20.9930  2.6308   1
 -20   4  -2 17.3531  3.9310   3
  20   4   2 18.4362  2.5412   5
  21  -4   2 58.5474  4.7803   5
 -21  -4  -2 53.2611  5.5799   3
  21   4   2 64.3509  4.5076   5
  21   4   2 53.4095  4.0494   1
  21   4   2 46.6760  4.6575   4
 -21   4  -2 75.7459  6.5822   3
 -22  -4  -2 6.13654 3.18344   3
  22  -4   2 5.31362 2.73180   5
  22   4   2 6.31608 2.71446   4
  22   4   2 1.76090 1.84660   1
 -22   4  -2 7.83555 3.71822   3
  23  -4   2 46.1088  4.6504   5
[truncated: 2,739,503 more chars]
