# Supplementary material for: Crystal structure of N-(2-{[2,6-bis­(2,2,2-tri­fluoro­acetamido)­phen­yl]disulfan­yl}-3-(2,2,2-tri­fluoro­acetamido)­phen­yl)-2,2,2-tri­fluoro­acetamide
Source: Acta Crystallogr E Crystallogr Commun. 2015 Aug 6;71(Pt 9):o639–40. doi: 10.1107/S2056989015014231 (PMC4555375; doi:10.1107/S2056989015014231)
Supplement: Supplementary file 2 [file e-71-0o639-Isup2.hkl]

#
# h,k,l, Fc-squared, Fo-squared, sigma(Fo-squared), status flag
#
data_I
_shelx_title ' 13214 in P2(1)/n'
_shelx_refln_list_code          4
_shelx_F_calc_maximum      339.61
_exptl_crystal_F_000      2640.00
_reflns_d_resolution_high  0.7492

loop_
 _space_group_symop_operation_xyz
 'x, y, z'
 '-x+1/2, y+1/2, -z+1/2'
 '-x, -y, -z'
 'x-1/2, -y-1/2, z-1/2'

_cell_length_a    19.0538
_cell_length_b    13.1466
_cell_length_c    19.9610
_cell_angle_alpha  90.000
_cell_angle_beta   96.004
_cell_angle_gamma  90.000

_shelx_F_squared_multiplier     1.000

loop_
 _refln_index_h
 _refln_index_k
 _refln_index_l
 _refln_F_squared_calc
 _refln_F_squared_meas
 _refln_F_squared_sigma
 _refln_observed_status
   2   0   0      22092.19      24262.11       436.25 o
   4   0   0       4264.71       4667.68        73.68 o
   6   0   0      48320.55      52218.80       910.26 o
   8   0   0      28839.84      30992.15       524.41 o
  10   0   0      13841.99      15816.99       386.69 o
  12   0   0       1998.27       1773.00        35.42 o
  14   0   0        510.46        510.27        20.13 o
  16   0   0         25.75         36.16        10.82 o
  18   0   0          1.58         -4.65        10.65 o
  20   0   0       1876.88       1931.22        55.63 o
  22   0   0        299.64        290.43        25.23 o
  24   0   0         48.81         54.99        16.20 o
   1   1   0         15.42         24.19         1.22 o
   2   1   0       1583.59       1638.15        16.78 o
   3   1   0       2586.51       2698.48        29.82 o
   4   1   0        894.74        854.66        10.06 o
   5   1   0       5871.80       5987.86        72.27 o
   6   1   0       1366.83       1373.10        16.09 o
   7   1   0      16642.23      17564.63       173.83 o
   8   1   0      38659.23      41662.77       426.35 o
   9   1   0        106.54         92.91         4.02 o
  10   1   0        851.33       1233.55        16.80 o
  11   1   0        668.34        835.79        14.29 o
  12   1   0       7285.45       7595.74       145.45 o
  13   1   0        257.29        215.87         9.31 o
  14   1   0      15033.19      15550.22       211.17 o
  15   1   0         47.95         48.03         7.61 o
  16   1   0      14198.97      14355.00       189.03 o
  17   1   0       1752.94       1941.51        34.25 o
  18   1   0       3184.90       2988.49        47.78 o
  19   1   0        271.70        238.38        13.29 o
  20   1   0        140.17        100.07        10.93 o
  21   1   0       1619.48       1572.82        32.44 o
  22   1   0        770.70        868.99        24.05 o
  23   1   0        134.43        125.02        12.85 o
  24   1   0        490.21        551.17        20.72 o
  25   1   0        173.47        202.39        16.04 o
   0   2   0      24213.05      26029.57       397.52 o
   1   2   0       3005.85       3034.18        32.79 o
   2   2   0       2862.90       2696.52        31.94 o
   3   2   0       1492.66       1541.83        17.86 o
   4   2   0        116.23         33.96         2.64 o
   5   2   0        755.58        781.06         9.78 o
   6   2   0       3639.04       3599.14        38.55 o
   7   2   0      10749.19      11469.16       117.36 o
   8   2   0       4582.03       4850.93        57.34 o
   9   2   0         59.93         47.08         3.29 o
  10   2   0        931.10        935.87        13.28 o
  11   2   0         53.94         39.16         5.05 o
  12   2   0       2667.89       2597.23        34.20 o
  13   2   0       2648.25       2595.18        46.92 o
  14   2   0        243.72        234.91        10.58 o
  15   2   0       2487.61       2465.05        47.91 o
  16   2   0        972.94        928.53        21.09 o
  17   2   0        597.05        553.31        16.55 o
  18   2   0        912.64        768.23        22.43 o
  19   2   0        548.05        523.35        17.52 o
  20   2   0         64.53         39.52         9.47 o
  21   2   0         37.26         51.79        10.48 o
  22   2   0        417.44        332.44        16.34 o
  23   2   0         43.48         22.86        10.32 o
  24   2   0          6.04         33.25        11.03 o
  25   2   0          9.08         17.41        12.25 o
   1   3   0        475.35        306.63         4.86 o
   2   3   0      39729.71      44128.95       432.05 o
   3   3   0      25458.08      27880.65       306.84 o
   4   3   0       8782.58      10131.66       103.41 o
   5   3   0         29.42         43.49         2.63 o
   6   3   0      26897.72      29575.85       289.77 o
   7   3   0       8115.79       8489.71        87.89 o
   8   3   0       3302.20       3050.85        33.93 o
   9   3   0       2119.74       2261.33        25.59 o
  10   3   0       1103.17       1255.29        18.25 o
  11   3   0         28.29         18.31         3.01 o
  12   3   0       5038.57       4957.09        52.79 o
  13   3   0        379.48        324.18         9.15 o
  14   3   0         36.79         11.30         7.10 o
  15   3   0       2854.54       2709.04        49.42 o
  16   3   0        377.37        396.80        15.49 o
  17   3   0          8.03          7.85         7.18 o
  18   3   0       5673.01       5705.06        92.61 o
  19   3   0       1855.71       1888.22        35.07 o
  20   3   0       1513.09       1498.19        34.47 o
  21   3   0        241.94        241.26        14.19 o
  22   3   0         17.40          9.65         9.83 o
  23   3   0        584.26        566.42        30.10 o
  24   3   0          4.24         19.12        10.77 o
   0   4   0      32036.81      35214.17       485.58 o
   1   4   0      38960.05      41489.10       404.92 o
   2   4   0      33344.99      34978.91       357.99 o
   3   4   0      17659.68      18455.03       190.88 o
   4   4   0        961.73       1057.25        12.58 o
   5   4   0        461.22        555.31         8.11 o
   6   4   0       6503.38       6862.13        69.69 o
   7   4   0         89.58         36.69         3.01 o
   8   4   0       6195.43       5875.87        62.37 o
   9   4   0       1939.11       1944.17        22.77 o
  10   4   0       2540.89       2406.25        27.63 o
  11   4   0       1541.49       1597.32        20.60 o
  12   4   0       1788.24       1726.29        21.74 o
  13   4   0        661.17        619.85        13.19 o
  14   4   0       2413.28       2442.25        38.40 o
  15   4   0       1145.58       1131.02        23.04 o
  16   4   0        446.36        450.42        14.67 o
  17   4   0       3194.42       3015.72        51.08 o
  18   4   0        125.09        137.84        11.15 o
  19   4   0         34.90         29.87         8.90 o
  20   4   0        141.92        141.61        12.68 o
  21   4   0         99.69        119.03        13.97 o
  22   4   0       1038.49       1287.51        46.12 o
  23   4   0        797.60        779.86        27.37 o
  24   4   0        366.89        478.65        23.27 o
   1   5   0       4217.50       4472.59        46.05 o
   2   5   0       7566.71       8106.09        85.48 o
   3   5   0       2703.27       2814.20        33.17 o
   4   5   0        739.40        572.27         8.75 o
   5   5   0          0.81          3.19         1.96 o
   6   5   0      23967.83      26393.27       261.27 o
   7   5   0       9117.82       9036.89        94.02 o
   8   5   0       5054.62       5006.95        54.79 o
   9   5   0       2066.50       2132.31        25.45 o
  10   5   0       1657.89       1934.68        23.34 o
  11   5   0        501.23        465.65        14.52 o
  12   5   0       1704.17       1535.74        21.04 o
  13   5   0       1591.24       1546.89        21.95 o
  14   5   0       9069.28       9459.88       116.00 o
  15   5   0       2022.87       2122.71        40.43 o
  16   5   0       1589.21       1578.77        29.36 o
  17   5   0        341.65        300.55        14.78 o
  18   5   0        258.74        219.94        14.71 o
  19   5   0         86.22         98.23        12.32 o
  20   5   0          8.35          0.23         9.72 o
  21   5   0        101.41         69.98        12.39 o
  22   5   0        133.83        133.84        14.94 o
  23   5   0        145.49        174.46        23.21 o
  24   5   0        720.39        820.30        44.06 o
   0   6   0         45.47        148.53        11.48 o
   1   6   0      11365.20      12001.24       119.44 o
   2   6   0      12508.08      13127.77       136.57 o
   3   6   0          9.42         18.54         3.97 o
   4   6   0        296.98        165.95         4.81 o
   5   6   0         95.79         79.57         3.51 o
   6   6   0       7295.25       7167.93        77.50 o
   7   6   0       2007.11       2142.57        24.65 o
   8   6   0          5.98          8.88         2.74 o
   9   6   0       2890.41       2659.80        30.46 o
  10   6   0       3041.59       3318.69        48.13 o
  11   6   0         44.48         19.30         3.92 o
  12   6   0       2983.33       2728.52        31.88 o
  13   6   0       1798.11       1714.68        25.20 o
  14   6   0       1520.94       1439.18        28.83 o
  15   6   0          2.80          0.39         8.54 o
  16   6   0       1117.27       1133.75        28.31 o
  17   6   0       2947.04       2880.42        88.48 o
  18   6   0       1135.81       1130.78        29.82 o
  19   6   0          2.63         -8.74         9.71 o
  20   6   0       2441.33       2750.88        55.44 o
  21   6   0         83.39        101.99        13.60 o
  22   6   0        412.36        408.72        23.37 o
  23   6   0         63.22         70.17        16.12 o
   1   7   0       1010.96       1028.17        13.46 o
   2   7   0       1331.40       1651.19        20.29 o
   3   7   0      15780.13      18392.96       191.13 o
   4   7   0      11989.03      11541.92       121.52 o
   5   7   0       1622.52       1685.30        22.23 o
   6   7   0          4.17         -2.04         2.04 o
   7   7   0        419.91        297.92         6.66 o
   8   7   0       3488.11       3974.98        45.56 o
   9   7   0          0.03          8.82         3.30 o
  10   7   0        688.11        822.56        14.12 o
  11   7   0        600.11        562.12        11.67 o
  12   7   0         30.04         18.03         5.86 o
  13   7   0        348.81        377.19        10.99 o
  14   7   0        153.39        190.88        11.98 o
  15   7   0         45.52         17.16         8.49 o
  16   7   0        338.06        310.42        16.44 o
  17   7   0        631.32        615.34        38.73 o
  18   7   0          3.76         18.16        10.70 o
  19   7   0        239.40        240.32        15.88 o
  20   7   0         17.71         16.72        11.59 o
  21   7   0        176.70        184.70        17.59 o
  22   7   0         69.42         63.33        15.41 o
  23   7   0        545.88        484.60        25.80 o
   0   8   0        255.15        210.15         7.91 o
   1   8   0       3830.18       4222.81        47.27 o
   2   8   0       4243.97       4287.56        45.57 o
   3   8   0       2186.58       2015.70        26.26 o
   4   8   0       1338.54       1532.92        20.09 o
   5   8   0      11484.13      13126.82       145.71 o
   6   8   0       1863.69       1574.95        26.31 o
   7   8   0       1047.81        921.13        19.33 o
   8   8   0       3373.43       3234.81        47.16 o
   9   8   0       1465.33       1316.82        22.02 o
  10   8   0       7668.54       8268.13       100.16 o
  11   8   0      11108.10      11916.95       134.61 o
  12   8   0       3187.92       3151.41        40.55 o
  13   8   0       1529.47       1484.65        25.74 o
  14   8   0        133.48        109.31        10.41 o
  15   8   0          1.21          6.79         8.13 o
  16   8   0       1195.94       1082.56        28.08 o
  17   8   0       1199.88       1066.70        28.20 o
  18   8   0         15.17         23.28        10.02 o
  19   8   0        801.98        841.30        43.41 o
  20   8   0        677.67        704.25        27.77 o
  21   8   0        101.89        106.58        15.37 o
  22   8   0       1164.11       1321.06        39.94 o
   1   9   0        117.25        177.44         5.46 o
   2   9   0         67.60         65.08         4.42 o
   3   9   0        220.78        202.09         7.06 o
   4   9   0        178.47        204.83         6.56 o
   5   9   0       1449.61       1634.96        22.65 o
   6   9   0         54.05         12.33         3.26 o
   7   9   0        535.06        637.76        15.61 o
   8   9   0        301.11        308.29        11.65 o
   9   9   0        669.35        524.91        20.14 o
  10   9   0        314.56        348.01        15.52 o
  11   9   0       2160.80       2167.06        29.81 o
  12   9   0       7555.69       7596.32        89.08 o
  13   9   0        609.46        698.17        18.59 o
  14   9   0       1879.91       2004.77        38.96 o
  15   9   0       1133.23       1182.29        28.78 o
  16   9   0        152.56        146.73        11.92 o
  17   9   0          5.65         -0.53         9.81 o
  18   9   0        277.72        242.85        17.07 o
  19   9   0        561.96        545.79        24.44 o
  20   9   0        478.16        551.30        25.00 o
  21   9   0         24.91         26.48        16.43 o
   0  10   0       7026.71       7179.25       117.47 o
   1  10   0       1464.13       1509.29        22.20 o
   2  10   0       3815.84       3917.70        47.75 o
   3  10   0        732.20        923.41        15.57 o
   4  10   0       1182.15       1216.57        18.73 o
   5  10   0         71.55         41.20         4.11 o
   6  10   0        496.08        495.03         9.93 o
   7  10   0        142.24        120.60         8.80 o
   8  10   0         15.45          0.95         6.33 o
   9  10   0        125.95        139.26         9.66 o
  10  10   0        869.44        927.19        22.26 o
  11  10   0       2903.23       2844.05        44.88 o
  12  10   0       1031.38        984.37        22.42 o
  13  10   0         32.66         18.52         9.08 o
  14  10   0        202.21        181.49         7.79 o
  15  10   0         37.02         47.17         8.31 o
  16  10   0         31.81         36.74         9.07 o
  17  10   0          7.56         17.45         9.62 o
  18  10   0         34.50         29.29        10.54 o
  19  10   0        984.63       1052.10        38.18 o
  20  10   0        184.87        177.85        15.98 o
   1  11   0        394.16        318.96        11.14 o
   2  11   0        327.80        382.19        10.90 o
   3  11   0          2.61          2.63         4.57 o
   4  11   0        253.53        170.49        11.90 o
   5  11   0       5291.06       5605.91        66.60 o
   6  11   0        192.29        212.99         8.07 o
   7  11   0       2878.43       3035.94        46.97 o
   8  11   0       3300.40       3601.16        50.58 o
   9  11   0          9.44         10.82         7.30 o
  10  11   0          7.22          4.03         7.26 o
  11  11   0        212.63        239.00        12.53 o
  12  11   0       2640.91       2801.29        61.63 o
  13  11   0        518.05        532.63        26.42 o
  14  11   0       2089.69       2236.86        51.47 o
  15  11   0        124.39        108.68        15.92 o
  16  11   0        622.68        670.52        33.29 o
  17  11   0         20.25         18.91        17.49 o
  18  11   0        728.62        795.51        37.69 o
  19  11   0          6.71         25.48        10.42 o
   0  12   0       3262.31       2791.21        65.01 o
   1  12   0         27.51         20.54         6.66 o
   2  12   0          0.33         -5.90         5.90 o
   3  12   0        566.37        533.54        13.09 o
   4  12   0          8.86          4.20         5.22 o
   5  12   0       6852.50       7109.07        88.43 o
   6  12   0        814.32        623.38        14.88 o
   7  12   0       1151.90       1086.57        23.54 o
   8  12   0          5.40         16.22         8.00 o
   9  12   0       7964.04       8572.65       116.06 o
  10  12   0        485.94        400.24        17.83 o
  11  12   0       3125.54       3188.78        56.34 o
  12  12   0          2.51         -8.64         8.64 o
  13  12   0         56.51         79.43        13.06 o
  14  12   0        318.29        288.58        17.99 o
  15  12   0        547.34        428.99        24.20 o
  16  12   0         10.44         19.56        25.17 o
  17  12   0         37.68         47.82        18.85 o
  18  12   0          7.00         10.57        26.56 o
   1  13   0          9.60          7.53         7.01 o
   2  13   0        350.82        253.86        11.29 o
   3  13   0        702.12        629.98        20.08 o
   4  13   0       2135.74       2231.51        40.82 o
   5  13   0       1317.76       1355.51        25.53 o
   6  13   0         17.15         29.26         9.63 o
   7  13   0       2318.57       2284.96        42.34 o
   8  13   0         72.72         62.17        11.25 o
   9  13   0        735.83        712.52        21.37 o
  10  13   0        430.52        443.52        19.26 o
  11  13   0        305.54        262.41        14.87 o
  12  13   0         32.57          1.02        10.26 o
  13  13   0        462.66        481.08        21.77 o
  14  13   0        117.80        130.87        14.84 o
  15  13   0         13.17         -8.15        13.67 o
  16  13   0        195.46        296.67        25.90 o
   0  14   0        168.29        190.98        15.80 o
   1  14   0        959.51        902.00        25.79 o
   2  14   0       1477.98       1396.20        38.04 o
   3  14   0        573.33        712.31        18.37 o
   4  14   0         78.34         69.59         9.53 o
   5  14   0       1149.73       1185.70        23.84 o
   6  14   0        845.24        790.30        24.49 o
   7  14   0       2330.85       2395.57        48.74 o
   8  14   0          0.35         -2.11         9.94 o
   9  14   0       1145.34       1261.57        32.72 o
  10  14   0          3.06         -9.75         9.75 o
  11  14   0         46.08         45.63        11.90 o
  12  14   0        317.54        315.57        20.99 o
  13  14   0          2.91        -12.76        12.76 o
  14  14   0         12.27         -3.22        13.83 o
  15  14   0         33.14         16.75        14.93 o
   1  15   0         50.61         76.30        10.65 o
   2  15   0        368.76        374.69        14.03 o
   3  15   0         13.17         14.51         7.72 o
   4  15   0        472.41        458.08        19.94 o
   5  15   0        433.04        393.52        14.04 o
   6  15   0         20.22         33.77        10.82 o
   7  15   0        390.16        364.79        18.72 o
   8  15   0        146.95        167.71        14.91 o
   9  15   0        441.92        443.74        20.58 o
  10  15   0         12.30         -9.75         9.75 o
  11  15   0         98.10         92.00        13.90 o
  12  15   0        191.75        201.63        19.52 o
  13  15   0          4.27         -1.19        13.32 o
   0  16   0        730.78        674.57        37.55 o
   1  16   0        356.51        405.23        16.78 o
   2  16   0        160.86        123.22        10.14 o
   3  16   0        718.16        654.79        26.76 o
   4  16   0        162.99        138.08        10.23 o
   5  16   0         25.48         21.51         7.66 o
   6  16   0          8.16         14.90        11.34 o
   7  16   0          0.56         -9.80         9.80 o
   8  16   0        170.45        219.21        16.69 o
   9  16   0         60.79         35.02        12.37 o
  10  16   0         35.62         37.28        11.57 o
   1  17   0         45.45         36.85         9.48 o
   2  17   0         42.48         35.75         8.80 o
   3  17   0        111.69         98.76         9.61 o
   4  17   0          7.80         10.40         7.18 o
   5  17   0        239.14        242.10        15.91 o
   6  17   0          0.10          2.78        10.58 o
 -25   0   1        126.06        142.47        20.25 o
 -23   0   1       3681.75       3790.18        87.26 o
 -21   0   1       5468.85       6111.24       125.85 o
 -19   0   1       2623.97       2657.12        62.94 o
 -17   0   1       1182.47       1210.94        50.87 o
 -15   0   1        796.66        888.78        28.33 o
 -13   0   1        222.71        217.87        13.22 o
 -11   0   1       6192.12       6316.33       102.89 o
  -9   0   1         13.31         45.21         5.85 o
  -7   0   1       1719.35       1792.10        33.47 o
  -5   0   1      34305.30      35385.51       537.16 o
  -3   0   1      22480.65      21473.81       305.40 o
  -1   0   1        235.59        170.16         3.93 o
   1   0   1      11159.12      10928.95       152.72 o
   3   0   1       8559.09       9645.61       171.33 o
   5   0   1       2082.19       1735.43        26.91 o
   7   0   1      18973.05      21438.53       302.94 o
   9   0   1      19884.10      18081.33       253.26 o
  11   0   1      12177.99      11863.94       186.51 o
  13   0   1         15.94         22.15         7.86 o
  15   0   1       6700.19       6992.63       190.13 o
  17   0   1       8808.43       8443.86       316.61 o
  19   0   1        121.60        109.49        19.24 o
  21   0   1         42.77         46.48        14.43 o
  23   0   1        390.57        289.26        25.83 o
  25   0   1        745.61        799.83        48.87 o
 -25   1   1        353.95        290.18        17.46 o
 -24   1   1          0.00         15.18        10.10 o
 -23   1   1       1015.07       1193.40        28.65 o
 -22   1   1        251.94        211.67        14.26 o
 -21   1   1        126.07        164.74        12.76 o
 -20   1   1       1454.88       1473.59        30.43 o
 -19   1   1         20.33         20.66         8.92 o
 -18   1   1       1248.53       1080.34        24.20 o
 -17   1   1       1568.94       1419.56        27.76 o
 -16   1   1       2413.91       2578.08        45.81 o
 -15   1   1       3973.12       3959.63        57.58 o
 -14   1   1        173.31        180.27         9.99 o
 -13   1   1        289.28        274.66        10.10 o
 -12   1   1          2.30         -4.39         4.39 o
 -11   1   1        291.33        163.65         8.59 o
 -10   1   1       5735.81       6569.96        71.02 o
  -9   1   1       4538.02       5270.72        57.50 o
  -8   1   1      10772.08      11759.41       122.59 o
  -7   1   1      51262.02      54071.98       553.65 o
  -6   1   1       6727.10       7064.10        76.97 o
  -5   1   1      29108.55      29634.96       288.08 o
  -4   1   1      35031.62      38492.85       375.13 o
  -3   1   1       8911.45       8950.08        87.92 o
  -2   1   1      23987.33      25290.28       259.82 o
  -1   1   1       6719.29       6996.05        72.58 o
   0   1   1        620.26        683.45         8.29 o
   1   1   1        198.17        207.38         4.75 o
   2   1   1       2737.68       2915.20        30.36 o
   3   1   1       1236.72       1230.82        15.32 o
   4   1   1       8228.53       8680.13       111.30 o
   5   1   1      14719.10      15304.02       157.23 o
   6   1   1      33202.18      34658.49       348.79 o
   7   1   1        616.51        551.38        10.50 o
   8   1   1       2275.28       2420.13        26.65 o
   9   1   1        900.98       1149.44        14.76 o
  10   1   1       2653.55       3044.43        33.35 o
  11   1   1          0.15          1.96         2.85 o
  12   1   1       3005.44       3086.61        36.64 o
  13   1   1       3576.12       3424.29        49.78 o
  14   1   1        263.05        297.16        11.51 o
  15   1   1       7058.77       7668.57       103.71 o
  16   1   1          0.25         23.15        11.48 o
  17   1   1        106.38        115.74        11.98 o
  18   1   1          0.14         14.59         8.08 o
  19   1   1       3208.17       3226.12        57.12 o
  20   1   1        190.52        179.06        12.35 o
  21   1   1       4679.44       5140.61        76.90 o
  22   1   1        107.28        159.02        12.98 o
  23   1   1        909.65        922.54        28.75 o
  24   1   1         15.37         49.57        11.49 o
  25   1   1       2474.76       2786.41        50.80 o
 -25   2   1        661.62        698.58        25.64 o
 -24   2   1        341.05        414.30        20.31 o
 -23   2   1       1105.21       1180.19        28.52 o
 -22   2   1        152.83        194.00        13.86 o
 -21   2   1        385.36        389.34        16.56 o
 -20   2   1          1.58          6.91         8.43 o
 -19   2   1       2904.39       3246.77        51.87 o
 -18   2   1         22.00         15.08         9.62 o
 -17   2   1          4.70          4.57         7.34 o
 -16   2   1       2527.39       2535.83        40.90 o
 -15   2   1         81.26         68.10         8.03 o
 -14   2   1         27.76         13.44         6.71 o
 -13   2   1         51.65         59.45         6.34 o
 -12   2   1        486.66        405.29        10.32 o
 -11   2   1       5174.66       5314.02        58.87 o
 -10   2   1        160.61        114.13         4.67 o
  -9   2   1       5397.16       5750.73        59.25 o
  -8   2   1        196.82        223.81         5.54 o
  -7   2   1       1314.55       1186.80        17.68 o
  -6   2   1        661.14        650.91        11.22 o
  -5   2   1        106.70        125.78         3.33 o
  -4   2   1      14087.46      14804.26       145.91 o
  -3   2   1       3201.71       3089.42        31.67 o
  -2   2   1      26255.72      25640.46       297.31 o
  -1   2   1      10975.27      10742.25       106.65 o
   0   2   1       1946.19       1918.76        20.65 o
   1   2   1      22644.97      22711.06       223.47 o
   2   2   1      32062.36      31366.61       319.83 o
   3   2   1      19040.68      19969.22       211.51 o
   4   2   1      14753.90      16132.26       158.80 o
   5   2   1      10623.82      11386.53       116.26 o
   6   2   1       2067.50       2204.82        24.95 o
   7   2   1      72861.88      77338.66       776.62 o
   8   2   1       3470.49       3019.89        33.47 o
   9   2   1      11227.71      11451.55       118.16 o
  10   2   1        134.53        126.06         4.41 o
  11   2   1         29.55         58.04         4.29 o
  12   2   1       2056.26       2015.43        27.14 o
  13   2   1       2197.63       2205.33        34.81 o
  14   2   1        786.23        694.38        17.26 o
  15   2   1       2533.74       2371.18        38.15 o
  16   2   1         26.09         31.44         7.44 o
  17   2   1        943.99       1172.83        25.47 o
  18   2   1         18.44         26.16         8.96 o
  19   2   1       1275.90       1109.54        25.26 o
  20   2   1          4.86         10.47         8.61 o
  21   2   1          3.00         -2.26         8.72 o
  22   2   1          4.43         -5.89         8.93 o
  23   2   1          6.08         -9.47         9.47 o
  24   2   1        256.57        310.41        20.93 o
  25   2   1        260.56        272.36        32.86 o
 -25   3   1          3.49         82.83        39.59 o
 -24   3   1        116.84        128.79        15.44 o
 -23   3   1         38.49         72.35        16.49 o
 -22   3   1        197.56        226.67        14.37 o
 -21   3   1        308.63        275.17        14.75 o
 -20   3   1        570.70        512.60        17.86 o
 -19   3   1        460.76        463.77        16.68 o
 -18   3   1        296.60        274.23        13.38 o
 -17   3   1        139.71         89.72         9.28 o
 -16   3   1        716.10        687.98        18.04 o
 -15   3   1       3150.38       3168.21        48.15 o
 -14   3   1       2317.60       2422.82        38.32 o
 -13   3   1         81.64         76.06         5.36 o
 -12   3   1       5918.76       6203.78        65.10 o
 -11   3   1       1837.79       1787.06        27.39 o
 -10   3   1       3535.40       3329.83        36.33 o
  -9   3   1        451.56        542.68         8.89 o
  -8   3   1       7066.22       7201.64        73.14 o
  -7   3   1       1552.02       1419.48        18.06 o
  -6   3   1      14190.44      14520.59       155.37 o
  -5   3   1       7557.96       8217.64        82.27 o
  -4   3   1       1173.90        992.22        12.21 o
  -3   3   1      17638.56      17334.33       201.45 o
  -2   3   1      84024.80      92057.38       910.67 o
  -1   3   1      17302.18      18238.22       187.21 o
   0   3   1        152.08         81.32         2.61 o
   1   3   1        299.10        350.32         6.03 o
   2   3   1      12301.37      11762.93       120.96 o
   3   3   1       4269.95       4901.61        56.05 o
   4   3   1       3301.84       3676.80        37.68 o
   5   3   1         26.03         22.23         2.82 o
   6   3   1       2497.11       2301.24        26.17 o
   7   3   1       1581.08       1583.90        18.39 o
   8   3   1       3246.93       3357.16        38.74 o
   9   3   1       1351.05       1391.17        17.30 o
  10   3   1          8.63         10.78         2.79 o
  11   3   1        612.19        585.16        10.01 o
  12   3   1         72.64         33.87         3.67 o
  13   3   1         19.50         22.57         4.73 o
  14   3   1        660.26        588.69        23.39 o
  15   3   1       4928.63       4660.48        66.53 o
  16   3   1        375.38        349.20        13.51 o
  17   3   1         27.47         26.00         7.82 o
  18   3   1       2489.65       2533.18        42.48 o
  19   3   1        150.19        122.56        11.13 o
  20   3   1        159.59        126.54        11.51 o
  21   3   1          5.00         -1.13         8.60 o
  22   3   1        344.07        350.35        18.00 o
  23   3   1          4.61         -9.18        10.15 o
  24   3   1        177.07        155.66        16.28 o
 -24   4   1        116.73         70.44        14.17 o
 -23   4   1        155.96        131.71        15.30 o
 -22   4   1         76.18         97.20        13.56 o
 -21   4   1        237.33        187.36        14.23 o
 -20   4   1        386.19        371.99        17.12 o
 -19   4   1         97.98        125.76        14.92 o
 -18   4   1        234.22        181.18        11.85 o
 -17   4   1       2259.59       2050.68        36.02 o
 -16   4   1        732.25        697.15        19.73 o
 -15   4   1       1347.95       1333.42        31.94 o
 -14   4   1       1347.33       1438.27        26.26 o
 -13   4   1       6918.68       7408.26        81.57 o
 -12   4   1       1029.59        937.04        13.87 o
 -11   4   1       3047.94       3217.14        36.88 o
 -10   4   1        188.38        152.43         5.03 o
  -9   4   1       5620.34       5624.72        61.54 o
  -8   4   1       6980.37       7691.02        78.40 o
  -7   4   1        360.35        337.33         7.68 o
  -6   4   1        147.56        281.37         5.60 o
  -5   4   1        423.39        384.14         6.27 o
  -4   4   1       5898.34       6576.15        77.59 o
  -3   4   1       1036.47        913.63        12.71 o
  -2   4   1      16871.68      17621.06       181.33 o
  -1   4   1      20399.38      23200.50       237.67 o
   0   4   1      38148.33      41360.54       402.80 o
   1   4   1      74140.65      78373.23       763.82 o
   2   4   1      15409.84      14817.68       146.20 o
   3   4   1        302.69        281.41         5.35 o
   4   4   1        326.29        188.39         4.67 o
   5   4   1       2899.95       2873.12        30.56 o
   6   4   1       8171.56       9135.43        95.06 o
   7   4   1       3065.68       3121.37        35.11 o
   8   4   1      15032.39      14881.96       152.60 o
   9   4   1       6364.08       6670.66        70.70 o
  10   4   1        232.78        254.23         6.84 o
  11   4   1         70.40         44.02         3.83 o
  12   4   1       1011.07       1133.14        16.92 o
  13   4   1       2563.57       2331.12        45.73 o
  14   4   1        262.58        265.91        10.98 o
  15   4   1          2.00          3.86         6.44 o
  16   4   1         45.61         54.77         8.19 o
  17   4   1       4010.41       4199.86       107.63 o
  18   4   1       4159.73       4551.89        67.38 o
  19   4   1        107.30         99.53        10.72 o
  20   4   1        329.61        374.64        17.22 o
  21   4   1          9.27         15.67        10.76 o
  22   4   1        539.07        670.74        36.76 o
  23   4   1        168.12        229.20        17.74 o
  24   4   1         23.29         27.94        14.99 o
 -24   5   1          0.25         14.46        12.54 o
 -23   5   1       1084.13       1067.19        36.03 o
 -22   5   1        265.90        263.46        19.11 o
 -21   5   1         17.92         16.34        11.28 o
 -20   5   1        547.84        569.31        21.79 o
 -19   5   1       2013.58       2161.11        45.66 o
 -18   5   1         91.27         87.26        11.85 o
 -17   5   1       1880.64       1951.99        42.34 o
 -16   5   1        438.15        387.48        13.95 o
 -15   5   1        324.78        330.84        15.04 o
 -14   5   1         36.72         34.65        11.06 o
 -13   5   1          2.42          0.16         4.43 o
 -12   5   1        366.76        312.51         9.58 o
 -11   5   1       5616.44       6250.00        65.63 o
 -10   5   1       3894.13       3726.30        42.65 o
  -9   5   1       3186.84       3643.18        41.64 o
  -8   5   1       6136.55       6406.57        66.07 o
  -7   5   1        232.90        152.19         7.16 o
  -6   5   1       8443.55       9154.59        92.04 o
  -5   5   1         31.36         74.79         4.16 o
  -4   5   1        311.64        216.48         6.48 o
  -3   5   1        597.37        655.06         9.54 o
  -2   5   1          0.76          3.92         1.91 o
  -1   5   1      40405.68      43662.18       425.61 o
   0   5   1      13124.14      14597.33       150.73 o
   1   5   1         58.42         10.40         2.22 o
   2   5   1       1155.37       1278.39        15.01 o
   3   5   1      27001.51      26926.42       301.16 o
   4   5   1       7279.03       8216.38        86.65 o
   5   5   1        205.78        241.16         5.34 o
   6   5   1        328.98        279.65         5.70 o
   7   5   1       7354.49       7607.45        80.21 o
   8   5   1       3803.98       3797.48        41.03 o
   9   5   1       4310.35       4044.58        43.84 o
  10   5   1       1478.69       1794.45        25.37 o
  11   5   1        930.97        805.73        19.94 o
  12   5   1        411.21        379.45         9.76 o
  13   5   1       3860.44       3688.53        46.92 o
  14   5   1        194.60        189.73         9.87 o
  15   5   1       6423.00       6438.93       123.39 o
  16   5   1       3517.18       3695.64        55.62 o
  17   5   1         32.89         16.58         8.62 o
  18   5   1        375.72        297.55        16.08 o
  19   5   1        317.89        304.75        16.74 o
  20   5   1         38.83         12.88        10.29 o
  21   5   1         30.73         25.83        11.89 o
  22   5   1        856.61        944.76        33.01 o
  23   5   1        559.10        652.13        29.10 o
  24   5   1        180.03        167.32        22.66 o
 -23   6   1        461.05        510.11        29.76 o
 -22   6   1         15.68         16.26        11.57 o
 -21   6   1         69.25         40.34        12.01 o
 -20   6   1        180.22        229.54        16.23 o
 -19   6   1        189.59        210.56        14.91 o
 -18   6   1        392.60        355.12        17.35 o
 -17   6   1       1089.47       1068.26        28.02 o
 -16   6   1       2169.55       2064.17        44.42 o
 -15   6   1       2531.10       2675.44        50.07 o
 -14   6   1         66.94         61.41         8.54 o
 -13   6   1       8770.31       8952.98        97.63 o
 -12   6   1       2671.50       2792.91        32.69 o
 -11   6   1       4643.00       4432.13        48.23 o
 -10   6   1       1873.68       1899.74        24.36 o
  -9   6   1       1002.65       1052.52        14.93 o
  -8   6   1       1083.17       1154.54        15.11 o
  -7   6   1       9793.88       9510.06        96.90 o
  -6   6   1       2315.65       2592.33        35.11 o
  -5   6   1       2433.06       2591.67        34.78 o
  -4   6   1       3905.01       4264.08        49.37 o
  -3   6   1      23951.37      27017.72       278.54 o
  -2   6   1      25167.49      27056.35       265.77 o
  -1   6   1        175.37        102.73         4.91 o
   0   6   1       1595.73       1497.01        24.78 o
   1   6   1      11785.36      11100.50       110.83 o
   2   6   1      21302.43      22213.46       219.04 o
   3   6   1         64.24        105.43         4.01 o
   4   6   1       4945.50       5387.12        61.30 o
   5   6   1       1023.18       1508.47        19.05 o
   6   6   1        245.04        177.11         5.12 o
   7   6   1       4342.79       4558.33        48.48 o
   8   6   1          1.42         -2.61         2.61 o
   9   6   1       2319.55       2399.45        27.97 o
  10   6   1        789.47        884.96        16.73 o
  11   6   1       1525.99       1230.28        22.63 o
  12   6   1        264.81        298.00         8.01 o
  13   6   1         16.25         -3.95         4.83 o
  14   6   1        576.32        485.84        16.80 o
  15   6   1        185.61        139.97        11.45 o
  16   6   1        225.74        203.22        13.17 o
  17   6   1       5226.35       5466.02        98.56 o
  18   6   1        961.10       1016.53        27.96 o
  19   6   1        723.86        703.83        23.91 o
  20   6   1        352.80        295.86        17.34 o
  21   6   1        497.08        467.48        23.90 o
  22   6   1         13.66         29.24        14.02 o
  23   6   1         18.05        -17.01        23.54 o
 -23   7   1        367.12        357.56        23.23 o
 -22   7   1          0.40         19.19        12.96 o
 -21   7   1        161.74        178.30        15.76 o
 -20   7   1        471.65        404.05        19.64 o
 -19   7   1         54.42         88.68        12.48 o
 -18   7   1       2162.28       2367.30        53.14 o
 -17   7   1        808.80        844.30        34.76 o
 -16   7   1         28.17         -1.12         8.32 o
 -15   7   1         12.40         -3.30         7.80 o
 -14   7   1        158.77        134.21         8.89 o
 -13   7   1        864.65        797.14        19.23 o
 -12   7   1       3425.57       3294.88        41.45 o
 -11   7   1        258.88        260.99         8.93 o
 -10   7   1        444.27        368.94        10.87 o
  -9   7   1         35.13         11.42         4.00 o
  -8   7   1         56.45         33.19         2.89 o
  -7   7   1       1022.41        860.50        17.11 o
  -6   7   1         15.13          6.71         4.46 o
  -5   7   1        508.47        530.70        12.05 o
  -4   7   1       4492.56       4135.00        46.08 o
  -3   7   1       6273.80       7012.98        75.33 o
  -2   7   1       8134.14       8926.95        94.16 o
  -1   7   1       1210.62       1380.78        17.66 o
   0   7   1        915.06       1468.24        18.77 o
   1   7   1       1188.51       1304.28        16.20 o
   2   7   1       1951.21       2339.38        27.35 o
   3   7   1      11137.16      11629.24       128.54 o
   4   7   1        858.60        939.84        13.75 o
   5   7   1       4293.20       4619.25        53.87 o
   6   7   1        427.20        259.90         6.28 o
   7   7   1       2231.61       2297.60        30.06 o
   8   7   1       2334.05       2636.72        31.97 o
   9   7   1       1888.39       2056.93        27.45 o
  10   7   1        343.21        302.60         8.37 o
  11   7   1        558.42        540.13        11.59 o
  12   7   1        668.87        636.52        17.48 o
  13   7   1         95.02         74.77         6.60 o
  14   7   1          0.73         -0.98         6.22 o
  15   7   1       2911.63       2955.52        76.63 o
  16   7   1        367.03        375.20        20.78 o
  17   7   1        197.09        189.48        13.92 o
  18   7   1        143.98        132.81        13.69 o
  19   7   1        399.81        352.08        20.21 o
  20   7   1          0.04        -11.23        11.23 o
  21   7   1          8.45          6.69        12.35 o
  22   7   1        667.47        730.48        38.57 o
  23   7   1        320.43        354.81        23.22 o
 -22   8   1         34.05         16.34        13.13 o
 -21   8   1         10.58         17.87        17.32 o
 -20   8   1        962.59       1073.38        33.87 o
 -19   8   1        214.60        192.70        15.29 o
 -18   8   1       2024.79       2188.82        45.97 o
 -17   8   1        204.79        198.03        13.86 o
 -16   8   1        894.28        933.94        28.69 o
 -15   8   1        215.79        237.45        13.18 o
 -14   8   1       2757.17       2613.14        38.68 o
 -13   8   1       1655.82       1593.27        25.69 o
 -12   8   1        335.10        291.44         8.69 o
 -11   8   1       3367.24       3648.64        50.56 o
 -10   8   1       3605.11       3503.48        43.67 o
  -9   8   1        338.99        205.50         9.49 o
  -8   8   1         50.87         86.80         7.09 o
  -7   8   1       1279.91       1343.09        23.88 o
  -6   8   1       1903.91       1857.16        29.72 o
  -5   8   1        757.36        614.63        13.65 o
  -4   8   1         21.03         66.64         3.82 o
  -3   8   1       1021.66        999.46        14.63 o
  -2   8   1        728.67       1159.05        16.47 o
  -1   8   1       3504.24       3664.42        43.17 o
   0   8   1       1884.91       1548.35        19.07 o
   1   8   1       1596.40       1970.76        24.09 o
   2   8   1       7670.86       7018.35        72.14 o
   3   8   1       2514.09       2867.41        35.33 o
   4   8   1       3363.77       2722.50        32.34 o
   5   8   1         80.75         63.48         4.02 o
   6   8   1        948.41        942.68        14.76 o
   7   8   1       2145.49       2121.90        27.65 o
   8   8   1       5789.74       5415.68        63.99 o
   9   8   1         16.00         22.10         3.80 o
  10   8   1        330.36        237.32         7.65 o
  11   8   1         31.89         40.48         7.15 o
  12   8   1        134.44        105.90         6.20 o
  13   8   1       3382.78       3801.49        81.75 o
  14   8   1       2414.72       2518.59        40.50 o
  15   8   1        405.57        330.52        15.10 o
  16   8   1       1176.85       1096.46        33.60 o
  17   8   1        449.86        515.39        34.31 o
  18   8   1        547.75        474.04        22.12 o
  19   8   1       2403.24       2492.37        57.92 o
  20   8   1        245.75        238.12        18.45 o
  21   8   1        116.73         72.64        14.47 o
  22   8   1        194.82        232.36        19.32 o
 -21   9   1        686.27        727.74        28.33 o
 -20   9   1         65.32         74.13        13.78 o
 -19   9   1        797.92        778.00        28.05 o
 -18   9   1          7.35          9.88        10.76 o
 -17   9   1       2089.85       2175.48        44.95 o
 -16   9   1        589.36        575.48        19.87 o
 -15   9   1       2191.48       2168.41        43.39 o
 -14   9   1        349.21        331.03        13.72 o
 -13   9   1          9.94          4.10         5.87 o
 -12   9   1        570.36        606.76        12.24 o
 -11   9   1       1911.63       1872.60        32.21 o
 -10   9   1        392.47        329.90        12.22 o
  -9   9   1         82.39         51.58         7.37 o
  -8   9   1          0.09         -5.65         5.65 o
  -7   9   1       2213.97       2225.02        35.34 o
  -6   9   1         17.83          4.78         5.42 o
  -5   9   1       1565.96       1404.50        20.06 o
  -4   9   1          0.08          4.61         3.34 o
  -3   9   1        112.72         89.15         5.74 o
  -2   9   1       3147.33       2747.55        32.94 o
  -1   9   1        972.71       1020.02        14.23 o
   0   9   1         56.74        131.65         5.00 o
   1   9   1         78.08         58.28         3.96 o
   2   9   1       1408.66       1131.56        16.48 o
   3   9   1        612.15        542.20        11.05 o
   4   9   1       1273.43       1232.02        18.39 o
   5   9   1       3186.76       3117.42        38.83 o
   6   9   1        108.55         22.36         3.64 o
   7   9   1        721.96        651.71        11.84 o
   8   9   1        327.00        278.69         7.44 o
   9   9   1        293.92        242.47         7.19 o
  10   9   1         63.91         44.52         6.33 o
  11   9   1         27.57         11.14         6.77 o
  12   9   1        997.76        807.26        15.25 o
  13   9   1          8.82         -1.19         7.71 o
  14   9   1        454.22        446.21        16.49 o
  15   9   1        778.25        764.27        28.13 o
  16   9   1        253.23        297.35        16.59 o
  17   9   1         85.50         79.81        13.98 o
  18   9   1          9.57         28.93        11.68 o
  19   9   1        248.16        328.62        22.71 o
  20   9   1        470.99        468.35        23.09 o
  21   9   1        598.96        673.60        28.42 o
 -20  10   1        128.77        135.77        17.25 o
 -19  10   1        342.81        401.99        31.61 o
 -18  10   1         99.68        122.36        20.44 o
 -17  10   1        271.30        292.20        16.36 o
 -16  10   1        108.03        107.99        14.37 o
 -15  10   1         84.24         67.43         8.29 o
 -14  10   1       1848.55       1851.33        37.12 o
 -13  10   1         74.92         76.66        10.81 o
 -12  10   1       3165.29       3283.39        50.84 o
 -11  10   1          4.04          4.19         7.15 o
 -10  10   1         73.33         81.83        10.29 o
  -9  10   1       1518.10       1563.37        28.47 o
  -8  10   1        104.57         60.17         7.68 o
  -7  10   1        157.92         93.17         8.20 o
  -6  10   1          0.00         -5.58         5.58 o
  -5  10   1        149.82        124.51         5.24 o
  -4  10   1        216.67        183.52         6.50 o
  -3  10   1       1372.68       1320.87        19.94 o
  -2  10   1         30.14         61.66         5.15 o
  -1  10   1        953.83        910.47        15.46 o
   0  10   1       1190.30       1208.93        19.02 o
   1  10   1       3725.00       3521.08        43.66 o
   2  10   1        159.15         84.68         5.91 o
   3  10   1       1003.05        907.65        15.47 o
   4  10   1        162.55        178.89         6.71 o
   5  10   1        874.19        858.83        14.96 o
   6  10   1       2313.68       2400.48        31.54 o
   7  10   1       3612.09       3576.28        44.29 o
   8  10   1        723.41        778.74        18.31 o
   9  10   1        370.06        313.42        12.49 o
  10  10   1          0.48          2.72         7.00 o
  11  10   1       2112.27       2166.22        36.59 o
  12  10   1       1460.04       1396.73        21.86 o
  13  10   1        103.45        106.82         6.56 o
  14  10   1        103.40        128.22         7.56 o
  15  10   1        679.36        696.44        25.21 o
  16  10   1          2.71          8.39         9.24 o
  17  10   1         33.87         28.66        10.58 o
  18  10   1          1.84         -2.20        20.62 o
  19  10   1        529.28        615.56        25.01 o
  20  10   1          2.14         -8.49        12.96 o
 -19  11   1         38.11         75.68        20.11 o
 -18  11   1        723.24        748.95        55.92 o
 -17  11   1        201.48        232.61        23.53 o
 -16  11   1       1729.80       1774.04        54.32 o
 -15  11   1        605.22        652.48        27.56 o
 -14  11   1          0.48         -1.42        17.06 o
 -13  11   1       1716.10       2050.86        40.26 o
 -12  11   1        906.50        855.56        21.45 o
 -11  11   1        342.28        302.83        13.44 o
 -10  11   1       1858.11       1897.50        33.78 o
  -9  11   1        728.68        669.94        18.20 o
  -8  11   1        757.53        826.75        19.70 o
  -7  11   1       3889.41       4086.41        59.69 o
  -6  11   1        119.39         75.82        11.11 o
  -5  11   1        543.38        493.86        13.50 o
  -4  11   1       9728.41      10271.54       116.40 o
  -3  11   1          8.71         -4.35         4.35 o
  -2  11   1         12.88          4.24         5.04 o
  -1  11   1       1028.19       1044.80        20.71 o
   0  11   1       1147.55       1099.59        23.06 o
   1  11   1        377.23        277.10        10.50 o
   2  11   1        689.03        754.18        15.61 o
   3  11   1       3451.05       3931.85        48.63 o
   4  11   1       6813.43       7009.68        81.69 o
   5  11   1        178.82        154.83         6.73 o
   6  11   1       1020.18        948.74        16.16 o
   7  11   1         51.42          6.57         3.39 o
   8  11   1       1038.84        909.32        20.64 o
   9  11   1       1407.80       1388.24        27.03 o
  10  11   1          0.01          9.10         7.55 o
  11  11   1          0.02          3.71         9.30 o
  12  11   1        186.51        159.65        12.32 o
  13  11   1        474.80        504.03        20.79 o
  14  11   1        424.35        365.77        18.91 o
  15  11   1         37.61         28.29        13.88 o
  16  11   1       1134.94       1349.03        46.58 o
  17  11   1       1382.33       1714.90        68.05 o
  18  11   1        188.71        166.91        22.83 o
  19  11   1       1095.94       1179.72        46.72 o
 -18  12   1        564.64        637.49        35.52 o
 -17  12   1         50.75         54.12        19.22 o
 -16  12   1        385.82        392.12        27.93 o
 -15  12   1          2.87        -10.00        15.17 o
 -14  12   1          8.57         -6.80        10.50 o
 -13  12   1         19.75         12.69        10.88 o
 -12  12   1       2359.48       2440.09        45.01 o
 -11  12   1         12.04          1.66         8.43 o
 -10  12   1       1809.41       1888.92        38.83 o
  -9  12   1        109.65         71.88         9.91 o
  -8  12   1        547.07        538.81        18.00 o
  -7  12   1         85.92         37.71         8.33 o
  -6  12   1       1593.87       1387.55        26.97 o
  -5  12   1          0.87         23.90         7.22 o
  -4  12   1          9.58          1.23         4.95 o
  -3  12   1       1372.90       1287.83        22.03 o
  -2  12   1        729.60        719.40        17.22 o
  -1  12   1         54.51          8.11         6.51 o
   0  12   1       2454.52       2538.29        39.55 o
   1  12   1        653.39        477.04        14.05 o
   2  12   1         52.40         65.12         7.69 o
   3  12   1       1042.69        987.46        20.41 o
   4  12   1       3527.84       3824.83        51.24 o
   5  12   1        383.25        500.72        12.33 o
   6  12   1       2300.08       2433.10        32.94 o
   7  12   1       2028.89       1744.53        31.64 o
   8  12   1          4.89          1.43         8.03 o
   9  12   1        108.62         83.76        10.86 o
  10  12   1        490.40        463.46        19.73 o
  11  12   1        415.91        477.78        18.11 o
  12  12   1         99.14         73.53        11.08 o
  13  12   1        417.70        387.86        19.66 o
  14  12   1        865.86        873.27        32.55 o
  15  12   1         14.72        -12.68        12.68 o
  16  12   1       1804.49       1926.13        58.02 o
  17  12   1         51.47         16.38        17.92 o
  18  12   1       1719.60       1841.72        66.11 o
 -17  13   1          1.11         28.91        19.22 o
 -16  13   1       1246.83       1335.98        48.18 o
 -15  13   1         39.85         40.67        15.17 o
 -14  13   1        759.69        782.67        39.97 o
 -13  13   1         44.55         30.30        11.65 o
 -12  13   1        373.74        394.90        19.69 o
 -11  13   1       1216.91       1272.97        33.73 o
 -10  13   1         21.31         24.01         9.28 o
  -9  13   1         45.78         18.68         8.83 o
  -8  13   1        318.61        336.69        16.97 o
  -7  13   1       2905.64       3395.95        75.76 o
  -6  13   1        182.28        121.76        11.66 o
  -5  13   1        174.20        175.21        13.12 o
  -4  13   1        427.42        477.24        14.48 o
  -3  13   1         87.20        130.00        17.30 o
  -2  13   1         23.76         10.12         9.55 o
  -1  13   1        328.98        355.72        12.91 o
   0  13   1        250.99        333.79        16.13 o
   1  13   1        313.78        379.44        13.12 o
   2  13   1       1223.37       1144.48        23.11 o
   3  13   1        113.84        179.66        10.15 o
   4  13   1       2058.61       2096.84        32.88 o
   5  13   1          5.93          2.36         6.38 o
   6  13   1       1809.57       1837.23        29.84 o
   7  13   1        407.08        521.58        19.98 o
   8  13   1       1341.92       1359.94        33.16 o
   9  13   1         70.63        107.03        11.73 o
  10  13   1         53.35         14.36         8.95 o
  11  13   1         69.92         75.73        11.07 o
  12  13   1        224.84        178.38        15.31 o
  13  13   1         72.24        138.26        16.44 o
  14  13   1       1363.39       1410.54        45.40 o
  15  13   1          1.20         15.72        14.92 o
  16  13   1       1014.22        993.71        57.68 o
 -15  14   1         30.29         -4.34        14.51 o
 -14  14   1        580.01        641.88        25.31 o
 -13  14   1        181.14        183.62        18.25 o
 -12  14   1        194.62        201.01        17.49 o
 -11  14   1         85.24         43.38        11.62 o
 -10  14   1          0.75         -8.67         9.71 o
  -9  14   1         41.46         41.86        11.51 o
  -8  14   1        977.37        904.90        26.94 o
  -7  14   1        379.17        337.01        17.79 o
  -6  14   1         88.99         80.12        11.16 o
  -5  14   1        195.03        225.45        10.61 o
  -4  14   1        640.15        586.79        21.92 o
  -3  14   1        208.15        173.97        10.59 o
  -2  14   1       1846.22       2141.09        36.28 o
  -1  14   1       2303.03       2407.88        39.63 o
   0  14   1       1436.50       1449.82        27.91 o
   1  14   1       1489.65       1641.46        30.32 o
   2  14   1        958.57        764.05        20.57 o
   3  14   1        118.49        101.19         9.01 o
   4  14   1          6.71          2.41         7.40 o
   5  14   1         28.77         27.58         7.40 o
   6  14   1        743.30        693.13        19.25 o
   7  14   1        169.26        203.61        14.97 o
   8  14   1         25.01         23.05        10.58 o
   9  14   1          1.73         -5.16         9.94 o
  10  14   1         89.50        121.05        13.97 o
  11  14   1        446.04        517.11        23.80 o
  12  14   1        310.64        333.14        21.55 o
  13  14   1        197.88        182.37        16.86 o
  14  14   1        611.12        604.29        25.24 o
  15  14   1          4.74         -9.11        15.42 o
 -13  15   1        213.76        195.65        21.10 o
 -12  15   1       2227.79       2504.87        65.92 o
 -11  15   1          5.35         -0.85        12.63 o
 -10  15   1         11.00         -9.94         9.94 o
  -9  15   1        195.78        179.16        15.16 o
  -8  15   1         93.05         67.57        12.37 o
  -7  15   1         34.16         24.53        10.69 o
  -6  15   1        409.56        409.45        19.57 o
  -5  15   1         69.18         23.65         9.42 o
  -4  15   1         22.92         14.31         7.84 o
  -3  15   1         47.13         58.93         8.47 o
  -2  15   1         52.10         53.04         8.67 o
  -1  15   1        516.79        511.00        17.98 o
   0  15   1        481.40        553.18        22.51 o
   1  15   1         70.05        104.70         9.97 o
   2  15   1        159.80        161.33        16.72 o
   3  15   1         18.67         16.56         7.94 o
   4  15   1         43.81         36.67         9.55 o
   5  15   1         10.18          2.84         6.73 o
   6  15   1         31.16         46.37        12.59 o
   7  15   1        108.32        106.04        13.10 o
   8  15   1        305.51        247.19        16.73 o
   9  15   1         47.35         60.36        11.96 o
  10  15   1         93.59        102.16        13.56 o
  11  15   1        340.69        396.98        34.67 o
  12  15   1       1312.95       1478.10        42.90 o
 -10  16   1        133.75        168.40        15.78 o
  -9  16   1         94.55         52.00        12.41 o
  -8  16   1        103.10        105.15        15.29 o
  -7  16   1         61.07         74.31        12.30 o
  -6  16   1        134.54        120.99        13.77 o
  -5  16   1          2.43          2.44         9.38 o
  -4  16   1         54.07         40.30         7.96 o
  -3  16   1        496.83        472.33        16.64 o
  -2  16   1        105.74        139.32        10.51 o
  -1  16   1        285.03        232.50        12.96 o
   0  16   1          9.21          4.95         7.89 o
   1  16   1        256.85        299.54        17.95 o
   2  16   1        219.42        195.38        18.76 o
   3  16   1         98.30         69.57         9.37 o
   4  16   1         96.71         79.22         9.89 o
   5  16   1        438.83        493.42        18.01 o
   6  16   1        524.27        496.55        21.47 o
   7  16   1         31.69         15.18        11.21 o
   8  16   1         41.20         22.97        11.58 o
   9  16   1         16.75         30.58        14.20 o
  10  16   1        308.00        289.61        20.54 o
  -6  17   1        673.84        660.45        25.14 o
  -5  17   1         27.96         16.66        11.47 o
  -4  17   1         47.16         33.00         9.16 o
  -3  17   1        816.82        850.63        22.26 o
  -2  17   1        240.68        291.01        14.97 o
  -1  17   1         89.92         77.02        10.70 o
   0  17   1        271.40        348.81        19.43 o
   1  17   1          1.43         -2.97         8.38 o
   2  17   1         35.41         20.93        10.87 o
   3  17   1          4.78         -2.53         7.90 o
   4  17   1         61.57         52.74         8.79 o
   5  17   1          0.86         -6.39         6.39 o
   6  17   1         42.52         23.24        18.52 o
 -24   0   2        284.15        295.66        23.89 o
 -22   0   2          1.31         -6.47        12.71 o
 -20   0   2       3855.14       3582.59        83.85 o
 -18   0   2       1876.17       1914.53        89.01 o
 -16   0   2       1755.15       1478.78        43.85 o
 -14   0   2       3548.06       3617.88        74.71 o
 -12   0   2      13139.35      14031.22       236.95 o
 -10   0   2       4600.82       4133.68        69.27 o
  -8   0   2      23576.58      25343.13       571.73 o
  -6   0   2      15038.60      15694.29       219.50 o
  -4   0   2       9235.00      11039.09       154.47 o
  -2   0   2      33229.82      36187.46       585.68 o
   0   0   2       6211.99       5698.67        90.25 o
   2   0   2        205.81        248.58         5.37 o
   4   0   2      50725.83      52211.81      1443.19 o
   6   0   2      69809.09      73152.59      1010.17 o
   8   0   2       6831.02       7595.93       108.44 o
  10   0   2      14913.57      15082.38       222.67 o
  12   0   2       1646.56       1559.47        27.70 o
  14   0   2      16351.54      16711.89       531.01 o
  16   0   2        263.27        239.45        16.26 o
  18   0   2       3659.27       3403.70       104.65 o
  20   0   2       5328.67       5669.18       160.20 o
  22   0   2       1074.25        997.68        36.24 o
  24   0   2        146.83        196.44        21.42 o
 -25   1   2          7.15         17.27        11.14 o
 -24   1   2        759.47        724.13        23.32 o
 -23   1   2         29.98          8.07        10.14 o
 -22   1   2          7.93          2.05         9.39 o
 -21   1   2        249.40        225.86        14.02 o
 -20   1   2         81.11         69.46        10.33 o
 -19   1   2        195.09        153.11        11.68 o
 -18   1   2       1252.67       1271.48        26.52 o
 -17   1   2        117.73        125.91        10.25 o
 -16   1   2       2414.22       2269.34        37.68 o
 -15   1   2       3619.76       3703.36        54.65 o
 -14   1   2       2247.62       2283.49        36.65 o
 -13   1   2        978.97        938.81        19.06 o
 -12   1   2       4725.04       4941.93        58.70 o
 -11   1   2        494.92        492.19        10.66 o
 -10   1   2        334.04        218.15         5.71 o
  -9   1   2       1184.38       1203.41        16.12 o
  -8   1   2       2709.58       2536.92        29.26 o
  -7   1   2       2896.13       3247.64        34.29 o
  -6   1   2       1164.86       1236.92        14.44 o
  -5   1   2      11535.14      10901.80       112.74 o
  -4   1   2       9836.34      10189.55       111.53 o
  -3   1   2        181.63        307.14         4.56 o
  -2   1   2      22457.78      24011.38       244.49 o
  -1   1   2        975.13       1285.83        13.88 o
   0   1   2      11192.68      11333.58       106.73 o
   1   1   2       6747.70       6484.38        67.80 o
   2   1   2       1252.58       1237.62        13.85 o
   3   1   2       2072.64       2065.48        21.60 o
   4   1   2      87898.08      96001.03      1521.26 o
   5   1   2      14644.41      14414.22       210.95 o
   6   1   2        276.26        252.75         5.22 o
   7   1   2       4392.63       4670.79        50.42 o
   8   1   2       4814.40       4754.86        49.47 o
   9   1   2       5453.04       6019.91        61.81 o
  10   1   2       1395.62       1481.51        18.32 o
  11   1   2        492.62        491.85         9.30 o
  12   1   2          5.54          5.15         2.70 o
  13   1   2        494.63        387.89        13.61 o
  14   1   2       8472.95       8865.66       128.93 o
  15   1   2        513.87        485.83        21.53 o
  16   1   2       5809.13       5721.22        80.13 o
  17   1   2        248.08        193.61        13.56 o
  18   1   2        978.02        692.65        19.11 o
  19   1   2        254.21        245.93        13.56 o
  20   1   2         80.53        101.96        11.04 o
  21   1   2        290.46        307.11        15.78 o
  22   1   2         99.17         39.95        11.55 o
  23   1   2        241.87        208.56        14.63 o
  24   1   2         69.53         41.73        12.18 o
 -25   2   2          0.66        -10.75        11.14 o
 -24   2   2        123.24        144.90        13.65 o
 -23   2   2         41.96         36.38        10.73 o
 -22   2   2          3.29          0.86         9.52 o
 -21   2   2        841.51        877.97        23.38 o
 -20   2   2        936.60       1018.54        28.63 o
 -19   2   2          3.21         11.21         8.80 o
 -18   2   2        173.72        178.93        13.49 o
 -17   2   2       6868.03       6993.12        96.75 o
 -16   2   2         26.68         26.24         7.54 o
 -15   2   2       1458.64       1345.80        25.71 o
 -14   2   2      10693.42      10277.38       190.06 o
 -13   2   2       7847.97       7810.49       128.45 o
 -12   2   2       9021.17       9611.25       103.10 o
 -11   2   2        343.64        336.96         7.66 o
 -10   2   2        234.35        317.07         7.22 o
  -9   2   2        720.59        676.87        10.89 o
  -8   2   2      34598.96      35956.74       352.42 o
  -7   2   2          4.66         12.33         2.27 o
  -6   2   2       7042.53       7701.78        77.53 o
  -5   2   2        332.53        312.66         6.33 o
  -4   2   2      12173.17      12778.61       126.07 o
  -3   2   2      30422.72      30338.59       311.39 o
  -2   2   2          2.36         -1.36         1.36 o
  -1   2   2        589.28        650.86         7.70 o
   0   2   2       8049.12       9018.40        93.45 o
   1   2   2       9636.17       9809.56       100.84 o
   2   2   2       5540.81       5292.81        54.44 o
   3   2   2         12.44         37.15         2.72 o
   4   2   2       6987.37       8010.66        79.95 o
   5   2   2        482.75        426.39         6.81 o
   6   2   2       8400.86       8811.91        90.77 o
   7   2   2         85.94         59.86         3.16 o
   8   2   2         56.73         44.71         3.24 o
   9   2   2       2813.66       3384.59        36.67 o
  10   2   2         31.95         37.54         3.18 o
  11   2   2       8993.56       9756.31        99.36 o
  12   2   2        729.13        681.92        11.37 o
  13   2   2       4609.15       4408.12        57.42 o
  14   2   2       5328.48       5446.74        78.88 o
  15   2   2       1055.01       1158.45        23.38 o
  16   2   2         25.18         13.63         7.04 o
  17   2   2        593.55        654.15        24.99 o
  18   2   2      11997.72      12731.39       167.89 o
  19   2   2       1096.45       1130.71        25.41 o
  20   2   2        746.18        696.98        20.15 o
  21   2   2        935.03        944.21        24.37 o
  22   2   2        239.74        248.07        16.91 o
  23   2   2        168.89        131.12        13.08 o
  24   2   2        262.88        269.48        18.46 o
 -25   3   2        950.96       1140.23        34.89 o
 -24   3   2        819.52        864.40        27.30 o
 -23   3   2        193.46        180.75        15.04 o
 -22   3   2       1058.04       1128.67        32.52 o
 -21   3   2         81.66         61.12        10.39 o
 -20   3   2        882.11        938.86        23.68 o
 -19   3   2        122.22        118.17        10.77 o
 -18   3   2        218.00        181.61        11.65 o
 -17   3   2         31.54         38.68         8.21 o
 -16   3   2        466.40        460.31        15.50 o
 -15   3   2        196.61        148.51        11.33 o
 -14   3   2       3501.65       3588.23        52.60 o
 -13   3   2        598.85        610.00        13.79 o
 -12   3   2        931.16        793.06        14.37 o
 -11   3   2        199.51        202.92         5.65 o
 -10   3   2        203.35        256.27         7.82 o
  -9   3   2        572.13        502.94         8.57 o
  -8   3   2          0.08          3.08         2.48 o
  -7   3   2          6.58          0.43         2.62 o
  -6   3   2      14648.98      15741.25       160.37 o
  -5   3   2      16293.48      17792.17       180.69 o
  -4   3   2       1681.17       1672.52        18.41 o
  -3   3   2      11042.27      12199.58       120.88 o
  -2   3   2         79.91        150.81         5.06 o
  -1   3   2      65701.48      69386.16       713.07 o
   0   3   2       8978.70       8614.00        85.44 o
   1   3   2      40202.31      42886.11       418.82 o
   2   3   2      52228.43      56490.97       566.19 o
   3   3   2        997.76       1211.99        13.85 o
   4   3   2       3283.31       3642.38        38.78 o
   5   3   2      35344.65      37214.03       364.57 o
   6   3   2       8770.30       9422.43        94.66 o
   7   3   2       2488.29       2436.63        27.91 o
   8   3   2      18014.17      19641.50       199.51 o
   9   3   2        100.01         92.59         4.04 o
  10   3   2         22.64         42.59         3.45 o
  11   3   2         35.29         64.54         4.11 o
  12   3   2       5674.35       5892.82        64.13 o
  13   3   2       2855.45       3025.86        39.22 o
  14   3   2       8530.77       8234.28       130.78 o
  15   3   2       1192.08       1109.40        22.81 o
  16   3   2        219.79        184.85        12.20 o
  17   3   2         89.72         50.06         8.46 o
  18   3   2       2073.49       1963.99        49.20 o
  19   3   2        670.42        580.47        24.80 o
  20   3   2          0.24         -4.70         8.33 o
  21   3   2        856.31        867.78        28.96 o
  22   3   2          5.16          2.95         9.93 o
  23   3   2          1.94         -5.39        10.14 o
  24   3   2          4.02         -7.49        13.82 o
 -24   4   2          0.12         -4.44        11.63 o
 -23   4   2         16.14         -5.38        11.49 o
 -22   4   2        557.20        509.47        22.30 o
 -21   4   2         23.20         14.65         9.90 o
 -20   4   2          0.61         -8.77         8.93 o
 -19   4   2        592.83        553.72        17.88 o
 -18   4   2        799.90        799.66        20.83 o
 -17   4   2       1125.73       1103.92        23.96 o
 -16   4   2        594.14        618.70        16.94 o
 -15   4   2        229.51        193.87        10.42 o
 -14   4   2        322.05        323.31        11.79 o
 -13   4   2        562.92        450.94        12.17 o
 -12   4   2       1083.00       1008.85        14.58 o
 -11   4   2        445.98        385.05         8.41 o
 -10   4   2        864.25        818.20        12.48 o
  -9   4   2        551.73        556.17        10.07 o
  -8   4   2          8.61         14.05         3.61 o
  -7   4   2       2859.98       2867.25        31.20 o
  -6   4   2        842.34        930.48        12.02 o
  -5   4   2        152.62        198.47         4.37 o
  -4   4   2       5553.42       6540.30        66.18 o
  -3   4   2       2971.83       3481.69        36.04 o
  -2   4   2          3.46          3.82         1.68 o
  -1   4   2      13036.80      14323.22       141.31 o
   0   4   2        567.56        496.87         7.15 o
   1   4   2      20049.98      20844.55       196.48 o
   2   4   2      11765.04      12667.53       125.50 o
   3   4   2      11803.58      12745.48       130.68 o
   4   4   2         10.47          8.73         2.38 o
   5   4   2          0.93          2.89         2.07 o
   6   4   2        439.24        451.28         7.59 o
   7   4   2       2393.08       2801.83        33.21 o
   8   4   2        304.14        181.22         7.74 o
   9   4   2         97.88        112.24         4.82 o
  10   4   2       5978.69       6244.27        66.93 o
  11   4   2       2337.89       2076.12        25.01 o
  12   4   2        199.23        204.60         6.37 o
  13   4   2       1075.41       1110.01        18.69 o
  14   4   2        563.02        484.79        16.98 o
  15   4   2       2470.27       2492.85        41.95 o
  16   4   2        382.04        284.46        12.19 o
  17   4   2        770.22        673.07        18.53 o
  18   4   2          2.14         22.11         8.36 o
  19   4   2        774.39        692.87        19.84 o
  20   4   2        269.07        243.97        14.88 o
  21   4   2        735.04        754.30        43.65 o
  22   4   2         83.24         64.39        15.09 o
  23   4   2        597.30        567.79        27.43 o
  24   4   2        626.59        515.17        27.44 o
 -24   5   2        127.92         92.86        15.34 o
 -23   5   2        140.63        155.93        16.26 o
 -22   5   2         17.73         -6.17        11.03 o
 -21   5   2          0.07         15.90        11.04 o
 -20   5   2       1319.41       1200.46        35.39 o
 -19   5   2         41.07         19.26        10.13 o
 -18   5   2        412.36        422.80        16.85 o
 -17   5   2       3047.36       3060.29        48.48 o
 -16   5   2       1993.47       2008.73        34.54 o
 -15   5   2       1170.48       1098.85        22.91 o
 -14   5   2      21225.71      21661.37       273.68 o
 -13   5   2       1737.54       1697.59        25.48 o
 -12   5   2      17624.08      18854.17       197.05 o
 -11   5   2      10092.59      10629.96       108.06 o
 -10   5   2       1345.82       1333.74        17.59 o
  -9   5   2       1392.29       1455.05        18.37 o
  -8   5   2       3775.49       3962.85        42.38 o
  -7   5   2       1900.48       1744.98        20.46 o
  -6   5   2         43.22         39.66         2.98 o
  -5   5   2          7.97         42.95         2.17 o
  -4   5   2       8990.72       9719.35        97.47 o
  -3   5   2       1872.49       2015.46        23.25 o
  -2   5   2       2302.23       2370.56        26.78 o
  -1   5   2        666.12        475.19         7.38 o
   0   5   2        263.49        369.62         6.55 o
   1   5   2      13846.84      15423.87       152.70 o
   2   5   2      10527.39      11057.58       109.82 o
   3   5   2        239.86        365.60         6.33 o
   4   5   2        694.70        645.45         9.15 o
   5   5   2       3599.94       3389.95        35.92 o
   6   5   2       2908.29       3426.69        36.72 o
   7   5   2        703.47        840.39        12.91 o
   8   5   2        127.44         94.01         4.12 o
   9   5   2       2850.69       2863.54        32.34 o
  10   5   2       3844.08       3804.04        41.92 o
  11   5   2        614.34        618.04        10.95 o
  12   5   2        505.77        403.28        15.20 o
  13   5   2      12231.64      12860.58       150.91 o
  14   5   2          0.49         -7.98         8.35 o
  15   5   2       3799.75       3624.15        66.09 o
  16   5   2        602.34        492.14        15.47 o
  17   5   2         59.47         66.33        10.63 o
  18   5   2       1167.00       1153.35        30.14 o
  19   5   2        401.14        470.55        19.78 o
  20   5   2          9.95         -0.41        10.25 o
  21   5   2          3.63         -5.90        11.64 o
  22   5   2          5.48          6.00        13.17 o
  23   5   2        437.19        434.05        25.03 o
 -23   6   2        152.41        181.07        16.82 o
 -22   6   2        452.30        376.24        20.24 o
 -21   6   2        213.79        208.88        16.42 o
 -20   6   2          0.38          0.27        10.18 o
 -19   6   2       1610.79       1684.10        52.98 o
 -18   6   2          5.97         -8.92         8.92 o
 -17   6   2          0.29         -7.17         8.67 o
 -16   6   2          1.70         -8.70         8.70 o
 -15   6   2         32.36         15.23         8.77 o
 -14   6   2       2932.91       2901.76        44.00 o
 -13   6   2       3848.40       3865.28        45.81 o
 -12   6   2         32.65         23.90         4.06 o
 -11   6   2       5348.02       5592.59        59.63 o
 -10   6   2       1400.60       1465.32        23.43 o
  -9   6   2        271.52        228.78         6.03 o
  -8   6   2        655.64        847.32        12.53 o
  -7   6   2       1728.57       1864.22        21.76 o
  -6   6   2       5315.98       4748.18        55.99 o
  -5   6   2        201.42        308.86         8.85 o
  -4   6   2        344.61        271.18         5.07 o
  -3   6   2       1790.10       1754.15        20.96 o
  -2   6   2       1368.93       1433.40        16.51 o
  -1   6   2       5723.00       6246.07        66.59 o
   0   6   2       4574.06       4069.47        42.62 o
   1   6   2       1041.21        824.70        11.76 o
   2   6   2       6081.79       6577.01        67.00 o
   3   6   2       3398.85       3447.27        38.72 o
   4   6   2        967.36        702.96        11.37 o
   5   6   2        204.84        226.39        10.57 o
   6   6   2      12548.09      12558.70       125.70 o
   7   6   2       8689.06       8769.30        92.64 o
   8   6   2       1015.92        914.26        13.09 o
   9   6   2        535.30        604.84        12.37 o
  10   6   2         51.32         21.76         3.69 o
  11   6   2       4243.70       4041.44        57.71 o
  12   6   2        101.02        100.22         5.39 o
  13   6   2       2946.61       2932.70        51.00 o
  14   6   2         91.49        101.52        10.30 o
  15   6   2          0.88         -5.10         7.52 o
  16   6   2         52.39         53.39         9.86 o
  17   6   2        480.59        439.80        18.34 o
  18   6   2       3862.96       4013.12       108.71 o
  19   6   2        235.25        245.20        21.09 o
  20   6   2        143.73        119.13        15.63 o
  21   6   2          4.08          3.19        11.87 o
  22   6   2         18.61         22.89        14.38 o
  23   6   2         68.94         67.90        16.42 o
 -23   7   2       1201.08       1306.42        44.59 o
 -22   7   2         16.47         -1.83        11.08 o
 -21   7   2          1.41         11.64        10.66 o
 -20   7   2         40.32         35.23        11.63 o
 -19   7   2         26.50         18.60        10.63 o
 -18   7   2        743.03        668.54        27.94 o
 -17   7   2        178.94        202.63        14.14 o
 -16   7   2        134.32        156.11        12.44 o
 -15   7   2        213.53        267.43        13.82 o
 -14   7   2         37.90         27.08         7.05 o
 -13   7   2       1737.83       1667.62        26.16 o
 -12   7   2       1126.96       1098.04        17.81 o
 -11   7   2        120.89        137.74         6.26 o
 -10   7   2       5344.20       5905.25        68.95 o
  -9   7   2        584.59        629.32        11.36 o
  -8   7   2        242.63        154.36         6.23 o
  -7   7   2       2696.47       2789.39        38.33 o
  -6   7   2       8751.26       9222.45       111.52 o
  -5   7   2      17288.42      19405.61       227.13 o
  -4   7   2       1694.01       1527.81        19.51 o
  -3   7   2      20565.93      21392.73       211.48 o
  -2   7   2        857.41        512.13         8.53 o
  -1   7   2      11313.89      13057.11       130.49 o
   0   7   2       1466.55       1466.20        17.82 o
   1   7   2       1206.70       1312.79        16.34 o
   2   7   2       1779.90       1460.82        17.82 o
   3   7   2       4551.64       5008.62        57.84 o
   4   7   2      10017.71      11579.02       128.10 o
   5   7   2       3441.90       3019.63        36.83 o
   6   7   2        262.89        398.67         8.47 o
   7   7   2         15.69         29.92         3.54 o
   8   7   2          7.66         52.72         4.22 o
   9   7   2        700.56        675.85        12.39 o
  10   7   2       2110.14       1921.32        26.54 o
  11   7   2        411.85        394.14        14.52 o
  12   7   2       4864.74       4709.25        57.44 o
  13   7   2       3033.54       3312.58        54.54 o
  14   7   2       1582.01       1847.38        31.89 o
  15   7   2         26.65         21.46         8.35 o
  16   7   2        267.56        245.04        17.21 o
  17   7   2        125.44        115.25        13.97 o
  18   7   2        133.32        173.57        18.67 o
  19   7   2          0.11         -9.55        19.14 o
  20   7   2         91.10         66.21        14.38 o
  21   7   2         43.79          8.70        12.81 o
  22   7   2        216.91        228.14        26.59 o
 -22   8   2        616.21        741.58        29.47 o
 -21   8   2        335.03        335.00        18.83 o
 -20   8   2        337.16        285.85        17.19 o
 -19   8   2       1471.83       1490.36        54.72 o
 -18   8   2        482.88        522.17        23.13 o
 -17   8   2       1657.59       1731.53        38.22 o
 -16   8   2       2936.27       3160.55        58.55 o
 -15   8   2         58.02         41.45         8.91 o
 -14   8   2          3.97         -6.01         6.01 o
 -13   8   2       2881.85       2872.37        43.96 o
 -12   8   2        382.82        362.45         9.68 o
 -11   8   2         54.45         40.07         4.28 o
 -10   8   2       1118.74       1021.11        20.65 o
  -9   8   2       4514.32       4759.24        66.15 o
  -8   8   2        759.49        721.66        16.49 o
  -7   8   2        209.71        190.27         8.68 o
  -6   8   2        100.84         44.69         5.87 o
  -5   8   2       1061.52       1298.36        18.14 o
  -4   8   2       5888.45       6094.58        66.61 o
  -3   8   2       1792.53       1263.16        16.16 o
  -2   8   2      11222.60      12290.62       123.55 o
  -1   8   2       5340.27       5926.14        61.58 o
   0   8   2       2673.78       2377.96        29.45 o
   1   8   2       6168.67       7260.10        74.61 o
   2   8   2       1893.49       1855.76        22.08 o
   3   8   2        128.72        208.30         6.38 o
   4   8   2        598.14        444.58         8.73 o
   5   8   2        411.45        401.25         8.86 o
   6   8   2       1198.59       1263.17        18.46 o
   7   8   2        651.27        516.79        16.92 o
   8   8   2       1643.96       1701.45        23.68 o
   9   8   2       1641.30       1861.56        25.96 o
  10   8   2        447.31        303.83         8.66 o
  11   8   2       4519.75       4477.13        54.95 o
  12   8   2         55.34         77.95         6.09 o
  13   8   2       7357.29       7589.17       101.86 o
  14   8   2        684.48        657.78        25.07 o
  15   8   2          4.24         -1.48         9.47 o
  16   8   2        287.74        251.85        16.10 o
  17   8   2        570.23        623.77        28.43 o
  18   8   2         73.82         81.01        13.54 o
  19   8   2        152.47        140.15        17.26 o
  20   8   2          0.03        -13.65        13.65 o
  21   8   2         20.30          5.13        13.03 o
  22   8   2          1.29         10.91        12.86 o
 -21   9   2        104.43        127.30        15.72 o
 -20   9   2         90.73        105.38        14.52 o
 -19   9   2        933.66       1007.87        28.83 o
 -18   9   2          8.24         -5.96         9.38 o
 -17   9   2          2.30         -0.79        11.15 o
 -16   9   2        285.88        254.38        13.75 o
 -15   9   2        213.24        191.98        25.19 o
 -14   9   2        125.79         88.36         9.27 o
 -13   9   2       1123.13       1175.21        20.46 o
 -12   9   2          9.90         -6.93         6.93 o
 -11   9   2       1995.53       1962.90        35.17 o
 -10   9   2        788.33        744.78        17.97 o
  -9   9   2       3004.34       2817.91        42.94 o
  -8   9   2        970.40        784.75        17.85 o
  -7   9   2       1739.85       1982.53        32.33 o
  -6   9   2       1796.65       1874.73        30.79 o
  -5   9   2       4384.51       4249.14        50.32 o
  -4   9   2       4404.80       4412.17        52.57 o
  -3   9   2        266.32        163.33         5.98 o
  -2   9   2        954.71        882.39        12.97 o
  -1   9   2          2.27         -1.39         3.06 o
   0   9   2       4168.18       4285.08        46.27 o
   1   9   2        791.92        821.77        12.38 o
   2   9   2        580.46        683.52        11.95 o
   3   9   2       5333.00       6074.21        70.55 o
   4   9   2        104.65         76.92         4.90 o
   5   9   2      13620.73      15024.16       166.60 o
   6   9   2       1734.11       1456.62        21.29 o
   7   9   2        417.25        429.01        12.51 o
   8   9   2        328.59        292.93        10.13 o
   9   9   2        144.90        152.01         6.77 o
  10   9   2        602.69        626.73        14.29 o
  11   9   2        966.13        924.48        16.50 o
  12   9   2        126.57        152.13         7.18 o
  13   9   2         18.08          9.97         7.51 o
  14   9   2       4481.14       4828.23        74.03 o
  15   9   2        239.41        226.70        15.12 o
  16   9   2        222.73        214.33        15.79 o
  17   9   2        530.49        473.77        26.34 o
  18   9   2         60.45         42.14        12.09 o
  19   9   2        617.67        586.67        39.26 o
  20   9   2        288.59        288.83        20.87 o
  21   9   2        159.19        151.55        16.84 o
 -20  10   2        366.31        373.31        19.76 o
 -19  10   2        133.79        125.77        18.10 o
 -18  10   2       1507.81       1634.39        43.11 o
 -17  10   2        911.78        899.74        28.74 o
 -16  10   2        596.51        591.94        18.78 o
 -15  10   2        798.74        846.21        29.98 o
 -14  10   2          4.61         -5.27         8.20 o
 -13  10   2         10.70         11.42         8.56 o
 -12  10   2       2867.71       3070.26        48.06 o
 -11  10   2        227.08        190.33        11.17 o
 -10  10   2        165.60        183.62        10.53 o
  -9  10   2        630.95        642.11        17.07 o
  -8  10   2       1343.94       1195.06        23.63 o
  -7  10   2         16.99         16.61         8.28 o
  -6  10   2       1950.15       1968.61        32.63 o
  -5  10   2          2.42         -2.23         4.16 o
  -4  10   2       1665.36       1692.22        23.77 o
  -3  10   2       4078.58       4414.01        53.29 o
  -2  10   2        369.99        314.01        10.30 o
  -1  10   2        466.28        499.65        11.97 o
   0  10   2        446.64        458.64        10.05 o
   1  10   2        415.39        413.37        12.36 o
   2  10   2         42.01         26.40         4.68 o
   3  10   2        325.19        292.31         8.92 o
   4  10   2        485.50        420.96        10.02 o
   5  10   2        680.86        747.37        13.77 o
   6  10   2       2481.00       2563.67        33.51 o
   7  10   2          0.47         -3.76         3.76 o
   8  10   2       1320.59       1306.76        20.03 o
   9  10   2       4877.67       5218.30        63.28 o
  10  10   2       1146.41       1016.21        17.34 o
  11  10   2         23.08          5.60         4.56 o
  12  10   2        621.17        585.28        17.18 o
  13  10   2         84.40         70.71         6.55 o
  14  10   2        873.37        965.31        24.99 o
  15  10   2        198.15        180.49        13.36 o
  16  10   2        548.50        521.82        29.06 o
  17  10   2         27.49         25.06        10.30 o
  18  10   2       2513.59       2699.36        59.66 o
  19  10   2         63.66         63.36        12.58 o
  20  10   2       1126.98       1292.83        37.71 o
 -19  11   2        116.84        152.00        23.20 o
 -18  11   2        133.27        178.35        23.26 o
 -17  11   2         61.25         80.39        22.56 o
 -16  11   2        533.11        537.88        30.35 o
 -15  11   2         35.75         45.58        12.41 o
 -14  11   2        252.10        225.07        14.29 o
 -13  11   2       1891.52       1846.16        37.46 o
 -12  11   2         38.07         58.73         9.05 o
 -11  11   2        380.66        331.21        13.97 o
 -10  11   2         22.14         23.00         8.72 o
  -9  11   2        332.30        373.00        13.97 o
  -8  11   2        525.79        477.96        14.98 o
  -7  11   2        917.45        733.83        18.55 o
  -6  11   2        410.93        319.08        13.88 o
  -5  11   2       2291.83       2319.24        31.49 o
  -4  11   2       5147.40       5668.40        67.29 o
  -3  11   2          4.80         -2.37         4.58 o
  -2  11   2       3239.53       3096.62        42.19 o
  -1  11   2       8367.83       8963.76       116.67 o
   0  11   2       5754.89       5873.82        79.36 o
   1  11   2        486.45        355.22        11.92 o
   2  11   2       4365.14       4960.18        68.20 o
   3  11   2       1046.09        948.47        16.11 o
   4  11   2       5814.78       5909.95        70.02 o
   5  11   2         23.66         16.79         4.72 o
   6  11   2       3403.55       3497.32        46.13 o
   7  11   2        234.20        168.12         6.66 o
   8  11   2        375.93        434.65        13.00 o
   9  11   2          0.08         -3.49         7.56 o
  10  11   2         21.99         40.70         9.19 o
  11  11   2        758.03        800.46        22.03 o
  12  11   2         69.57         74.65        10.36 o
  13  11   2        185.55        125.87        13.81 o
  14  11   2        189.76        195.70        13.92 o
  15  11   2         13.30          9.66         7.11 o
  16  11   2         18.21          6.13        11.85 o
  17  11   2          6.27         10.93        11.56 o
  18  11   2         40.40         43.51        10.80 o
  19  11   2        151.29        195.75        15.36 o
 -18  12   2        466.17        473.85        32.17 o
 -17  12   2        972.01        964.41        40.61 o
 -16  12   2        136.75        148.80        21.12 o
 -15  12   2        732.77        775.29        43.56 o
 -14  12   2         60.84         34.48        11.59 o
 -13  12   2        128.94        113.40        14.06 o
 -12  12   2       1263.43       1197.66        26.68 o
 -11  12   2          3.02         -7.52         7.52 o
 -10  12   2         11.63         28.12         8.86 o
  -9  12   2        316.32        228.16        12.94 o
  -8  12   2       1736.88       1693.17        31.50 o
  -7  12   2        363.39        352.23        18.77 o
  -6  12   2          2.60         28.46         7.83 o
  -5  12   2        408.27        357.86         9.84 o
  -4  12   2         95.68        135.90         7.11 o
  -3  12   2        248.78        230.38         9.06 o
  -2  12   2        189.64        184.02        10.21 o
  -1  12   2        605.95        671.20        16.66 o
   0  12   2          2.61         22.39         8.91 o
   1  12   2        169.38        112.93         8.46 o
   2  12   2        447.32        524.75        13.88 o
   3  12   2         82.04         88.52         7.75 o
   4  12   2          1.38         -2.31         5.89 o
   5  12   2         15.32          5.80         5.22 o
   6  12   2        482.55        330.56        10.08 o
   7  12   2          5.97          9.49         7.86 o
   8  12   2        431.00        461.35        16.65 o
   9  12   2       1626.00       1645.35        33.48 o
  10  12   2        218.80        166.82        13.72 o
  11  12   2       2848.95       3036.61        62.39 o
  12  12   2        383.66        367.07        16.55 o
  13  12   2       1024.63        909.54        28.18 o
  14  12   2        176.71        163.05        15.58 o
  15  12   2         92.63         94.39        18.26 o
  16  12   2        271.63        323.14        27.02 o
  17  12   2         98.53        115.70        21.59 o
  18  12   2        634.13        643.83        36.48 o
 -17  13   2          0.22        -18.71        18.71 o
 -16  13   2          7.79          3.84        19.00 o
 -15  13   2        610.35        628.36        28.48 o
 -14  13   2         46.39         10.33        10.92 o
 -13  13   2          0.64          2.37        10.69 o
 -12  13   2        269.47        269.43        16.92 o
 -11  13   2         54.95         55.81        10.28 o
 -10  13   2        109.59         80.21         9.99 o
  -9  13   2       3161.83       3138.15        58.60 o
  -8  13   2        337.05        402.26        16.68 o
  -7  13   2       2886.70       3061.33        57.33 o
  -6  13   2          0.04         -1.90         9.08 o
  -5  13   2       8341.58       9101.24       110.27 o
  -4  13   2        673.11        631.73        16.62 o
  -3  13   2       6021.44       6294.89        86.06 o
  -2  13   2         25.90         35.83         7.66 o
  -1  13   2        939.74        951.16        20.80 o
   0  13   2        165.91        167.03        10.07 o
   1  13   2          2.36         -6.55         6.55 o
   2  13   2         29.98         -1.89         8.05 o
   3  13   2          6.96         -3.54         6.72 o
   4  13   2          0.13         18.59         7.48 o
   5  13   2       1516.02       1535.14        29.73 o
   6  13   2        392.26        395.46        11.80 o
   7  13   2         56.40         35.92         7.25 o
   8  13   2         62.12         51.89        10.90 o
   9  13   2        540.26        517.93        18.75 o
  10  13   2         54.47         51.71        10.15 o
  11  13   2         77.81         47.35        11.89 o
  12  13   2          5.99         -8.24        10.50 o
  13  13   2        147.58        188.46        20.22 o
  14  13   2         16.37         -6.57        11.69 o
  15  13   2         91.37         50.54        15.87 o
  16  13   2          7.94         13.29        17.97 o
 -15  14   2         59.18         23.44        22.64 o
 -14  14   2         39.85         21.70        13.03 o
 -13  14   2        128.41        144.11        24.43 o
 -12  14   2          5.71         14.23        13.19 o
 -11  14   2        307.61        338.02        18.23 o
 -10  14   2         15.24         17.21        10.51 o
  -9  14   2         46.79         13.70        10.87 o
  -8  14   2         10.63         15.58         9.61 o
  -7  14   2         77.03         77.44        11.04 o
  -6  14   2         48.67         47.32        10.19 o
  -5  14   2        159.92        134.76         8.17 o
  -4  14   2          0.06         -6.18         6.18 o
  -3  14   2       1241.84       1499.44        28.25 o
  -2  14   2       1970.19       1995.00        34.36 o
  -1  14   2         18.89         14.39         7.85 o
   0  14   2        555.44        521.15        21.77 o
   1  14   2       2370.88       2327.70        38.44 o
   2  14   2         75.63         68.89         9.15 o
   3  14   2         43.35         72.32         8.91 o
   4  14   2        191.91        180.70        10.91 o
   5  14   2       1536.44       1658.41        33.96 o
   6  14   2       1102.02       1192.59        25.41 o
   7  14   2       2525.41       2761.38        58.92 o
   8  14   2       1068.53        993.49        28.77 o
   9  14   2       2072.93       2285.08        51.82 o
  10  14   2       1090.47       1223.67        46.33 o
  11  14   2        492.77        451.14        20.58 o
  12  14   2        645.11        574.74        34.80 o
  13  14   2       1010.24       1186.89        33.64 o
  14  14   2         13.30          3.02        12.28 o
 -13  15   2        941.91       1100.44        89.32 o
 -12  15   2        100.44        111.06        18.58 o
 -11  15   2        271.70        213.04        16.18 o
 -10  15   2         62.39         38.30        11.96 o
  -9  15   2          6.05         11.76        10.35 o
  -8  15   2         30.10         36.60        11.48 o
  -7  15   2        640.39        649.48        26.01 o
  -6  15   2        812.63        785.15        25.33 o
  -5  15   2        287.50        281.56        11.56 o
  -4  15   2        727.55        677.48        27.99 o
  -3  15   2         17.16         28.45         7.56 o
  -2  15   2        189.89        217.62        11.62 o
  -1  15   2        109.43         90.21         9.38 o
   0  15   2         68.69         72.44        13.90 o
   1  15   2         89.38         99.14         9.95 o
   2  15   2         23.18         24.61         8.08 o
   3  15   2          8.22          2.59         9.79 o
   4  15   2          2.02         -1.90         7.34 o
   5  15   2        637.24        616.54        17.92 o
   6  15   2          3.84          8.25         6.54 o
   7  15   2        104.24         87.13        12.66 o
   8  15   2        204.11        155.70        14.77 o
   9  15   2          4.69         -4.45        10.50 o
  10  15   2         69.75         47.65        13.44 o
  11  15   2        277.89        297.47        18.68 o
  12  15   2        178.80        147.76        18.67 o
 -10  16   2        181.82        191.37        18.19 o
  -9  16   2          4.00        -10.23        10.23 o
  -8  16   2        152.72        145.84        26.10 o
  -7  16   2         44.58         51.50        11.81 o
  -6  16   2         50.05         53.83        12.00 o
  -5  16   2        117.88        102.95        15.51 o
  -4  16   2          2.91         11.52         7.84 o
  -3  16   2          4.76          1.98         7.63 o
  -2  16   2        247.66        234.01        12.73 o
  -1  16   2        474.43        468.35        16.86 o
   0  16   2        354.24        347.64        15.28 o
   1  16   2         78.50         47.63        11.43 o
   2  16   2        871.72        935.22        25.01 o
   3  16   2        135.40        149.77        11.19 o
   4  16   2          0.59         -7.17         7.17 o
   5  16   2         14.40         15.89         7.70 o
   6  16   2          4.66          5.00        10.38 o
   7  16   2        208.98        210.95        16.42 o
   8  16   2         15.35          0.25        10.84 o
   9  16   2        195.08        194.63        16.78 o
  -6  17   2         17.93          2.31        11.87 o
  -5  17   2        760.89        796.72        43.12 o
  -4  17   2         28.89         24.01         7.96 o
  -3  17   2        253.84        246.25        13.72 o
  -2  17   2         72.07         54.93        10.15 o
  -1  17   2         53.33         62.79         9.96 o
   0  17   2        756.28        839.71        23.15 o
   1  17   2        138.83        136.95        11.67 o
   2  17   2        103.97         98.33        14.77 o
   3  17   2         35.82         58.66         9.48 o
   4  17   2        378.24        410.52        20.57 o
   5  17   2         56.79         43.96         8.01 o
 -25   0   3        636.61        669.89        32.98 o
 -23   0   3        190.47        149.29        18.99 o
 -21   0   3       1874.01       2031.53        54.08 o
 -19   0   3          0.50         -5.35        11.64 o
 -17   0   3         14.57         21.93        11.47 o
 -15   0   3       4569.18       4929.54        97.95 o
 -13   0   3        393.07        309.02        15.86 o
 -11   0   3        215.74        248.84        10.76 o
  -9   0   3          3.81         21.79         5.24 o
  -7   0   3        206.83        123.30         5.10 o
  -5   0   3      42299.95      43101.32       596.35 o
  -3   0   3          8.13         -2.76         2.76 o
  -1   0   3       5354.94       5701.63        80.93 o
   1   0   3       2642.63       2045.43        30.21 o
   3   0   3       1851.57       1544.58        23.62 o
   5   0   3         65.59         41.52         3.38 o
   7   0   3       2636.65       2677.21        41.04 o
   9   0   3      11428.40      11406.01       231.34 o
  11   0   3       1236.20       1166.28        22.06 o
  13   0   3          0.71          7.06         7.59 o
  15   0   3         43.57         53.85        10.77 o
  17   0   3       1093.86        910.88        33.21 o
  19   0   3         14.31         -8.45        11.17 o
  21   0   3        117.29        168.45        18.21 o
  23   0   3        831.00        733.81        33.75 o
 -25   1   3          0.15         -4.76        10.36 o
 -24   1   3         44.42         53.42        11.74 o
 -23   1   3        289.77        294.25        16.21 o
 -22   1   3        444.42        500.78        19.08 o
 -21   1   3        107.97        115.53        11.70 o
 -20   1   3         34.58         22.74         9.16 o
 -19   1   3        231.25        162.81        11.78 o
 -18   1   3       4479.18       4352.37        64.76 o
 -17   1   3       3440.09       3457.82        53.00 o
 -16   1   3       1801.77       1670.02        30.31 o
 -15   1   3       4065.24       4163.64        60.10 o
 -14   1   3          5.57         -5.68         5.68 o
 -13   1   3       1085.21       1105.37        22.56 o
 -12   1   3         88.31         79.24         5.72 o
 -11   1   3       1302.58       1493.94        26.09 o
 -10   1   3       7457.24       7972.59        85.49 o
  -9   1   3       1713.08       2059.27        23.50 o
  -8   1   3      25342.71      27296.09       276.50 o
  -7   1   3      10840.59      11473.82       127.95 o
  -6   1   3       3728.78       3347.77        35.08 o
  -5   1   3      15179.15      16221.94       160.38 o
  -4   1   3       5063.76       5188.20        54.75 o
  -3   1   3        592.49        536.46         7.36 o
  -2   1   3       1820.35       1460.55        16.35 o
  -1   1   3        242.93        100.09         4.67 o
   0   1   3        318.17        360.54         5.03 o
   1   1   3       3599.32       3861.92        43.99 o
   2   1   3       8561.18       8627.85        85.63 o
   3   1   3        104.91        103.10         2.90 o
   4   1   3       7588.25       7827.89        99.78 o
   5   1   3       1305.83       1219.46        14.95 o
   6   1   3        708.97        592.39         9.41 o
   7   1   3      33821.49      35095.03       486.69 o
   8   1   3       1192.94       1277.28        16.80 o
   9   1   3       2129.13       2064.89        25.70 o
  10   1   3       3078.85       3079.20        48.21 o
  11   1   3      16934.68      17352.21       182.55 o
  12   1   3       1325.52       1179.01        16.91 o
  13   1   3      15796.08      15967.24       203.65 o
  14   1   3         55.76         22.98         6.76 o
  15   1   3        554.66        415.18        13.38 o
  16   1   3        304.05        395.77        13.90 o
  17   1   3        185.47        201.13        12.10 o
  18   1   3        170.99        124.92        16.27 o
  19   1   3        121.24        134.85        11.14 o
  20   1   3        132.68        138.79        11.77 o
  21   1   3          3.47          6.21         9.05 o
  22   1   3         61.76         62.40        15.52 o
  23   1   3        168.44        150.56        13.50 o
  24   1   3         48.60         55.75        13.33 o
 -25   2   3          8.82         18.97        11.36 o
 -24   2   3        218.97        228.11        15.66 o
 -23   2   3         26.62         21.77        10.23 o
 -22   2   3         77.29         70.75        11.22 o
 -21   2   3       1245.68       1247.96        28.33 o
 -20   2   3        190.63        201.25        13.19 o
 -19   2   3        265.71        267.05        14.50 o
 -18   2   3       1418.39       1354.23        27.57 o
 -17   2   3         22.70         14.60         7.94 o
 -16   2   3       1052.31        965.61        21.41 o
 -15   2   3       1113.11       1067.26        22.29 o
 -14   2   3        455.11        404.47        15.67 o
 -13   2   3        108.64        131.65         8.43 o
 -12   2   3       4217.54       4281.72        51.24 o
 -11   2   3        101.85        121.79         4.95 o
 -10   2   3       1028.75        969.25        13.58 o
  -9   2   3       4225.93       4236.89        44.84 o
  -8   2   3      10306.19      12104.77       120.41 o
  -7   2   3       6421.94       7308.69        73.80 o
  -6   2   3        388.65        309.77         6.14 o
  -5   2   3       5586.38       6392.06        64.55 o
  -4   2   3        404.72        346.86         5.94 o
  -3   2   3      37599.13      39736.70       406.33 o
  -2   2   3      51053.03      55966.07       546.07 o
  -1   2   3      12070.92      11589.54       114.47 o
   0   2   3      14868.35      15677.35       154.44 o
   1   2   3        804.77        676.24         8.27 o
   2   2   3       2276.38       2244.33        23.82 o
   3   2   3      22033.69      23613.22       231.58 o
   4   2   3       2336.41       2635.56        29.66 o
   5   2   3        367.00        336.08         6.03 o
   6   2   3        595.61        499.80         8.64 o
   7   2   3       1689.30       1537.40        18.79 o
   8   2   3      21683.25      24446.49       247.61 o
   9   2   3       3942.02       3823.19        42.23 o
  10   2   3        343.18        492.58         8.83 o
  11   2   3       6030.96       5908.84        71.77 o
  12   2   3        213.42        239.51         7.44 o
  13   2   3        615.20        540.63        14.22 o
  14   2   3       5211.18       5318.62        73.96 o
  15   2   3         29.11         17.26         6.62 o
  16   2   3         22.04          6.67         6.85 o
  17   2   3         28.86         20.89         7.82 o
  18   2   3          7.44          3.94         8.33 o
  19   2   3        265.27        276.38        13.88 o
  20   2   3         55.65         28.99         9.24 o
  21   2   3          2.59         11.85         9.26 o
  22   2   3         79.79         79.31        11.25 o
  23   2   3         60.61         86.46        12.02 o
  24   2   3          1.86         31.31        13.31 o
 -25   3   3         14.74          0.16        12.74 o
 -24   3   3         58.40         62.13        13.60 o
 -23   3   3        228.75        184.37        13.99 o
 -22   3   3          7.59         19.43         9.59 o
 -21   3   3         57.05         62.16        10.31 o
 -20   3   3        824.89        739.46        20.86 o
 -19   3   3        724.89        764.15        25.58 o
 -18   3   3        192.46        135.81        10.78 o
 -17   3   3        137.01        122.46        10.08 o
 -16   3   3       4177.48       4288.64        62.72 o
 -15   3   3       2130.84       2303.59        51.27 o
 -14   3   3       1396.71       1259.65        24.01 o
 -13   3   3         22.97          7.97         4.39 o
 -12   3   3       4486.13       4606.23        51.49 o
 -11   3   3       1060.43        931.48        13.31 o
 -10   3   3        621.91        571.27        12.24 o
  -9   3   3      12067.77      12644.73       126.02 o
  -8   3   3        269.19        297.36         8.68 o
  -7   3   3        373.56        326.82         6.46 o
  -6   3   3       6856.36       6755.72        71.46 o
  -5   3   3      10022.41      10184.71       100.95 o
  -4   3   3       3857.64       3794.27        39.08 o
  -3   3   3       4973.67       5494.52        55.57 o
  -2   3   3      18617.73      19836.46       194.75 o
  -1   3   3       4029.22       3704.08        36.33 o
   0   3   3      98112.55     102336.26      1015.58 o
   1   3   3        176.36        179.15         4.25 o
   2   3   3      15828.25      15583.97       153.05 o
   3   3   3       3232.61       2961.94        31.01 o
   4   3   3        555.89        572.62        10.72 o
   5   3   3       8153.09       9431.56        97.19 o
   6   3   3        979.11       1267.29        15.77 o
   7   3   3       2770.76       2606.75        29.59 o
   8   3   3       6641.28       6779.06        69.93 o
   9   3   3       1709.85       1893.75        22.54 o
  10   3   3       1459.52       1580.30        21.28 o
  11   3   3          2.56          0.52         3.11 o
  12   3   3        257.24        227.32         7.05 o
  13   3   3       4197.58       4034.47        57.83 o
  14   3   3       3507.59       3416.51        50.77 o
  15   3   3         17.62          5.93         6.40 o
  16   3   3        356.92        226.01        11.43 o
  17   3   3         21.29         22.84         7.97 o
  18   3   3        617.33        562.91        21.44 o
  19   3   3        898.86        913.70        28.80 o
  20   3   3          1.85         -4.87         8.38 o
  21   3   3          0.13         -0.71         9.10 o
  22   3   3         58.24         46.45        11.30 o
  23   3   3          7.71         31.01        18.75 o
  24   3   3         72.78         80.59        17.14 o
 -24   4   3         24.92         15.02        12.52 o
 -23   4   3        299.08        253.75        18.40 o
 -22   4   3        708.83        834.02        27.29 o
 -21   4   3       1152.82       1043.16        28.03 o
 -20   4   3        224.68        210.06        13.06 o
 -19   4   3        696.76        712.44        20.02 o
 -18   4   3         70.41         57.90         9.17 o
 -17   4   3        814.06        734.28        19.54 o
 -16   4   3          0.13          8.13         7.11 o
 -15   4   3         36.92         24.96         7.23 o
 -14   4   3          5.13          2.38         7.06 o
 -13   4   3       1742.08       1974.10        26.18 o
 -12   4   3       1294.32       1180.81        17.86 o
 -11   4   3        505.20        575.99        10.12 o
 -10   4   3       3079.42       2962.66        33.26 o
  -9   4   3        531.11        321.48         7.35 o
  -8   4   3       8794.85       9324.69        96.96 o
  -7   4   3       2082.66       1996.27        23.32 o
  -6   4   3       6033.77       6429.63        65.62 o
  -5   4   3        373.88        238.41         6.26 o
  -4   4   3      18729.18      20239.03       198.82 o
  -3   4   3          5.54          3.56         1.71 o
  -2   4   3       9734.78      10442.64       103.75 o
  -1   4   3       1461.17       1558.14        17.51 o
   0   4   3        221.29        206.19         4.42 o
   1   4   3        112.01        196.82         4.30 o
   2   4   3       2958.61       3355.92        34.97 o
   3   4   3       1817.90       1877.15        21.52 o
   4   4   3       8947.50       9922.08       101.77 o
   5   4   3       2580.50       2850.20        30.62 o
   6   4   3        504.02        452.06         9.77 o
   7   4   3       4871.14       4257.60        44.90 o
   8   4   3       5249.12       5454.15        57.13 o
   9   4   3        258.86        282.75         6.95 o
  10   4   3       2462.81       2310.42        41.24 o
  11   4   3        803.32        836.81        15.24 o
  12   4   3        155.76        229.19         7.29 o
  13   4   3        444.50        353.48        11.91 o
  14   4   3         75.02        100.05         8.19 o
  15   4   3        654.38        583.46        20.56 o
  16   4   3       1196.41       1135.61        25.43 o
  17   4   3        123.79        139.67        10.68 o
  18   4   3         65.38         55.64         9.42 o
  19   4   3        655.08        606.21        20.21 o
  20   4   3          0.92         -9.69         9.69 o
  21   4   3        679.53        767.58        34.66 o
  22   4   3        113.41        111.18        16.41 o
  23   4   3         27.64         41.21        15.13 o
  24   4   3         88.11         80.60        17.48 o
 -24   5   3         16.78          8.54        12.42 o
 -23   5   3        514.20        446.44        22.78 o
 -22   5   3         69.74         32.28        12.23 o
 -21   5   3        875.23       1023.34        29.93 o
 -20   5   3          1.38         -3.76         9.73 o
 -19   5   3        258.84        178.35        14.39 o
 -18   5   3        421.05        422.04        19.04 o
 -17   5   3         38.32          5.51         8.04 o
 -16   5   3         32.92         36.72         7.90 o
 -15   5   3       4161.32       4453.53        64.39 o
 -14   5   3        953.14        927.22        29.12 o
 -13   5   3       4482.90       4120.73        48.33 o
 -12   5   3       2772.63       2803.21        32.57 o
 -11   5   3       8374.54       9260.96        94.64 o
 -10   5   3       2629.78       3014.23        33.92 o
  -9   5   3       9926.01      10701.16       108.33 o
  -8   5   3       3252.00       3367.03        36.55 o
  -7   5   3        723.03       1159.33        15.59 o
  -6   5   3        488.44        497.14         8.04 o
  -5   5   3          8.54         12.82         3.56 o
  -4   5   3         61.11         39.04         2.62 o
  -3   5   3       2498.86       3047.44        32.46 o
  -2   5   3       1449.87       1175.98        14.12 o
  -1   5   3       7621.56       7565.40        76.36 o
   0   5   3       3218.50       4102.41        44.50 o
   1   5   3       4901.55       5130.33        52.56 o
   2   5   3         49.98         39.38         2.93 o
   3   5   3        417.33        525.42         8.42 o
   4   5   3       4028.98       4163.63        43.37 o
   5   5   3       3009.07       2996.98        35.50 o
   6   5   3       6073.31       7568.62        77.05 o
   7   5   3       4741.49       4602.39        48.48 o
   8   5   3        968.53        967.69        13.52 o
   9   5   3        478.27        388.09         9.40 o
  10   5   3       2132.40       1936.46        32.05 o
  11   5   3        381.17        362.03        11.27 o
  12   5   3         46.90         44.82         4.86 o
  13   5   3        233.76        252.97         9.15 o
  14   5   3       1825.06       1742.71        30.08 o
  15   5   3       1709.37       1374.94        31.11 o
  16   5   3        729.95        681.99        27.32 o
  17   5   3       1786.85       1657.97        36.47 o
  18   5   3        157.98        125.21        12.69 o
  19   5   3         17.25         15.49        16.79 o
  20   5   3        124.25         90.72        15.72 o
  21   5   3       1601.01       1584.75        63.18 o
  22   5   3          0.47          0.82        13.37 o
  23   5   3        232.24        210.55        20.80 o
 -23   6   3        519.94        502.64        23.42 o
 -22   6   3          3.19        -10.44        10.44 o
 -21   6   3       2685.72       2734.66        56.02 o
 -20   6   3          2.32         12.40        10.67 o
 -19   6   3       1273.59       1202.87        31.62 o
 -18   6   3          6.32         -5.91         9.36 o
 -17   6   3        338.70        290.64        21.76 o
 -16   6   3        530.55        531.39        23.70 o
 -15   6   3        876.34        945.59        24.95 o
 -14   6   3        344.93        295.28        10.89 o
 -13   6   3        975.25        975.89        16.73 o
 -12   6   3          5.09         -3.29         3.87 o
 -11   6   3       5258.66       5604.08        59.79 o
 -10   6   3       2080.63       2143.26        25.73 o
  -9   6   3       3399.39       2956.31        33.04 o
  -8   6   3        769.11        788.05        11.61 o
  -7   6   3       3947.64       4818.21        50.85 o
  -6   6   3      11278.69      12196.64       122.30 o
  -5   6   3         13.01          7.42         2.33 o
  -4   6   3        135.77         69.23         3.80 o
  -3   6   3       3521.07       4091.69        42.72 o
  -2   6   3       2079.35       2177.24        24.34 o
  -1   6   3       1737.03       1612.12        19.65 o
   0   6   3       3030.52       2970.02        32.13 o
   1   6   3          1.43          6.34         2.47 o
   2   6   3       6084.78       5924.21        63.65 o
   3   6   3      13668.10      14305.40       141.98 o
   4   6   3        118.17        116.10         4.13 o
   5   6   3       4755.70       5801.52        59.92 o
   6   6   3       1540.05       1345.00        19.38 o
   7   6   3       2385.80       1946.61        28.68 o
   8   6   3       3782.72       3854.77        41.84 o
   9   6   3       3131.44       2961.96        33.66 o
  10   6   3         12.03         17.60         3.72 o
  11   6   3        240.95        181.15         6.40 o
  12   6   3        962.69        760.66        14.55 o
  13   6   3        176.28        153.29         8.98 o
  14   6   3          0.11         -4.10         5.81 o
  15   6   3        244.91        272.32        17.81 o
  16   6   3        575.80        549.16        19.30 o
  17   6   3        240.39        199.73        16.10 o
  18   6   3        563.86        510.54        22.76 o
  19   6   3        970.71        979.46        31.64 o
  20   6   3          1.02        -11.43        11.87 o
  21   6   3         37.25         43.95        13.89 o
  22   6   3        106.00        122.90        17.43 o
  23   6   3        373.07        430.17        29.30 o
 -23   7   3        280.43        317.50        22.65 o
 -22   7   3         30.75         14.31        11.99 o
 -21   7   3        247.43        278.49        19.33 o
 -20   7   3        544.34        513.23        23.02 o
 -19   7   3        396.32        375.39        18.33 o
 -18   7   3       5185.43       5543.70        94.93 o
 -17   7   3       2042.90       2056.42        52.02 o
 -16   7   3        404.21        369.92        16.30 o
 -15   7   3        268.99        203.29        12.60 o
 -14   7   3       1604.32       1483.05        26.92 o
 -13   7   3       4056.71       4137.94        54.32 o
 -12   7   3         79.41         96.36         5.78 o
 -11   7   3        101.63        102.49         5.54 o
 -10   7   3        430.01        370.99         8.80 o
  -9   7   3      12178.50      12011.44       126.97 o
  -8   7   3        904.65        728.63        10.76 o
  -7   7   3      10064.55      11435.24       128.98 o
  -6   7   3       4260.59       5046.20        59.74 o
  -5   7   3      10551.25      10662.24       106.77 o
  -4   7   3        282.85        371.31         7.09 o
  -3   7   3         22.61         49.47         4.47 o
  -2   7   3       1655.66       1519.01        18.42 o
  -1   7   3          1.93         -0.43         2.71 o
   0   7   3        198.90        212.50         5.96 o
   1   7   3          1.30         -0.01         2.74 o
   2   7   3      15888.07      15616.23       155.51 o
   3   7   3      16474.84      18609.39       184.74 o
   4   7   3         17.25         22.81         2.93 o
   5   7   3       3949.75       4062.57        50.76 o
   6   7   3       4262.83       4386.25        46.68 o
   7   7   3        108.67        138.45         5.91 o
   8   7   3        100.11        116.58         5.37 o
   9   7   3        854.02       1027.98        16.60 o
  10   7   3        102.71        118.07         6.02 o
  11   7   3        688.65        637.19        13.52 o
  12   7   3       5802.28       5865.43        74.74 o
  13   7   3       1936.34       1961.12        37.96 o
  14   7   3        164.98        129.87        10.87 o
  15   7   3        133.13        124.75        13.59 o
  16   7   3        271.62        259.26        16.62 o
  17   7   3        654.70        604.31        24.15 o
  18   7   3          0.12         -4.35        11.38 o
  19   7   3         90.90         89.61        14.41 o
  20   7   3         34.92         64.85        14.34 o
  21   7   3        377.24        406.88        34.66 o
  22   7   3       1486.86       1892.93        51.27 o
 -22   8   3         79.94         61.48        13.22 o
 -21   8   3        369.70        396.31        20.27 o
 -20   8   3         14.67         10.34        10.40 o
 -19   8   3         31.74         30.85        10.97 o
 -18   8   3         17.11         19.79         9.91 o
 -17   8   3         38.37         25.38         9.61 o
 -16   8   3          2.90         -0.24         8.34 o
 -15   8   3        268.14        258.08        13.49 o
 -14   8   3          1.29         -3.68         5.48 o
 -13   8   3       1483.71       1602.57        26.75 o
 -12   8   3        767.59        677.25        13.12 o
 -11   8   3       1547.92       1303.04        19.66 o
 -10   8   3       1237.34       1424.74        25.78 o
  -9   8   3        429.15        444.81        12.91 o
  -8   8   3          0.59         -5.21         5.21 o
  -7   8   3         89.14         82.54         6.89 o
  -6   8   3       1927.02       2339.25        35.74 o
  -5   8   3        312.34        343.00         7.42 o
  -4   8   3       5289.01       5293.84        55.26 o
  -3   8   3       3806.51       4283.55        45.68 o
  -2   8   3       3999.18       4472.64        47.58 o
  -1   8   3       1465.68       1363.90        17.41 o
   0   8   3        169.25        147.00         4.88 o
   1   8   3          2.51         -1.27         3.06 o
   2   8   3       3373.02       2884.95        33.59 o
   3   8   3        303.52        251.77         9.24 o
   4   8   3       1998.66       2270.25        27.94 o
   5   8   3       1921.50       1921.57        26.77 o
   6   8   3        168.16        165.80         6.05 o
   7   8   3       3245.40       3037.25        37.94 o
   8   8   3       4593.83       4418.22        53.21 o
   9   8   3       1309.82       1230.82        22.48 o
  10   8   3       3826.88       3396.42        43.00 o
  11   8   3        699.98        754.03        14.73 o
  12   8   3       3309.43       3343.78        49.46 o
  13   8   3        127.24        130.89        10.59 o
  14   8   3       1843.64       1699.71        33.03 o
  15   8   3         10.66          3.10         9.72 o
  16   8   3        313.17        377.54        20.49 o
  17   8   3        206.31        217.30        16.27 o
  18   8   3        550.70        559.37        23.98 o
  19   8   3       2149.02       2075.73        67.40 o
  20   8   3        200.93        215.12        18.08 o
  21   8   3        605.95        627.83        28.01 o
  22   8   3          2.32         -8.07        17.97 o
 -21   9   3        110.95        178.94        16.72 o
 -20   9   3        940.38       1055.61        30.68 o
 -19   9   3         43.90         40.11        13.47 o
 -18   9   3        910.20        886.35        26.52 o
 -17   9   3         52.08         73.33        10.40 o
 -16   9   3         44.42         20.54         8.26 o
 -15   9   3          0.80         -5.15         5.15 o
 -14   9   3        906.77        851.42        23.69 o
 -13   9   3       2167.85       2194.87        37.07 o
 -12   9   3        167.91        146.26        13.43 o
 -11   9   3       1485.51       1510.40        27.87 o
 -10   9   3        708.62        676.29        16.97 o
  -9   9   3         11.44          4.15         5.88 o
  -8   9   3         23.67         38.57         6.44 o
  -7   9   3          1.16          2.10         5.47 o
  -6   9   3        247.19        251.65        10.06 o
  -5   9   3        309.80        252.14         7.46 o
  -4   9   3        889.53        943.13        15.02 o
  -3   9   3        443.36        428.87         9.57 o
  -2   9   3         38.66         23.07         3.57 o
  -1   9   3        422.40        309.94         8.87 o
   0   9   3       5148.33       6054.62        63.47 o
   1   9   3        126.02        116.37         5.12 o
   2   9   3         11.10         -3.44         3.45 o
   3   9   3      13847.70      14525.39       161.10 o
   4   9   3         48.68          5.53         4.00 o
   5   9   3        919.28        898.79        17.21 o
   6   9   3       3629.70       4361.59        52.57 o
   7   9   3       2991.45       2856.03        41.97 o
   8   9   3         29.64         37.73         4.68 o
   9   9   3       4158.48       3721.96        60.58 o
  10   9   3        124.85        192.85         7.49 o
  11   9   3          0.17         29.35         5.54 o
  12   9   3          5.90         11.88         6.46 o
  13   9   3        577.28        499.29        16.39 o
  14   9   3        241.63        260.87        12.82 o
  15   9   3          2.21         -9.29         9.29 o
  16   9   3         26.03         76.87        14.12 o
  17   9   3        309.59        283.76        17.72 o
  18   9   3         82.90         48.92        12.86 o
  19   9   3        188.74        195.23        16.93 o
  20   9   3        218.18        201.40        17.78 o
  21   9   3        409.35        428.82        24.93 o
 -20  10   3          0.08          7.58         9.70 o
 -19  10   3          6.35          1.19         8.87 o
 -18  10   3         13.81         28.05        12.03 o
 -17  10   3         78.55         91.63        10.99 o
 -16  10   3        119.71        110.29         9.28 o
 -15  10   3        538.56        572.39        28.63 o
 -14  10   3          2.14        -10.65        10.75 o
 -13  10   3        320.12        316.04        14.99 o
 -12  10   3        204.49        161.14        11.00 o
 -11  10   3        123.50         99.70         9.22 o
 -10  10   3        474.13        408.41        14.01 o
  -9  10   3        224.63        220.28        10.81 o
  -8  10   3        568.30        473.50        15.53 o
  -7  10   3         26.65         15.28         6.44 o
  -6  10   3        429.56        483.65        14.02 o
  -5  10   3        174.15        146.83         5.51 o
  -4  10   3        825.07        807.30        14.02 o
  -3  10   3        829.49        818.77        14.59 o
  -2  10   3        953.32        738.90        13.70 o
  -1  10   3       5636.64       6172.68        72.56 o
   0  10   3       1962.51       2028.48        27.60 o
   1  10   3        589.98        707.53        13.57 o
   2  10   3        408.68        442.12        12.05 o
   3  10   3        366.49        285.97         8.58 o
   4  10   3       1493.03       1331.16        20.30 o
   5  10   3        566.38        587.25        12.15 o
   6  10   3        235.81        273.30         8.32 o
   7  10   3        699.74        727.57        13.79 o
   8  10   3        362.11        391.34        10.50 o
   9  10   3        102.75         94.68         8.22 o
  10  10   3        152.48        157.00         7.34 o
  11  10   3       1131.79       1126.04        20.42 o
  12  10   3       2053.51       1987.50        30.84 o
  13  10   3        538.96        519.15        17.08 o
  14  10   3       1550.60       1544.61        31.56 o
  15  10   3          9.34          2.23         9.06 o
  16  10   3          6.91          4.15         9.84 o
  17  10   3        224.20        176.11        15.41 o
  18  10   3         71.25         46.33        12.35 o
  19  10   3        187.06        226.50        17.27 o
  20  10   3         14.21         13.02        12.35 o
 -19  11   3        235.43        217.35        36.76 o
 -18  11   3        591.89        588.39        34.17 o
 -17  11   3        647.50        783.72        31.53 o
 -16  11   3        210.92        202.07        19.21 o
 -15  11   3         37.93         21.23        12.84 o
 -14  11   3        377.41        389.57        17.38 o
 -13  11   3       2551.75       2438.75        45.02 o
 -12  11   3          7.94         -7.56         7.56 o
 -11  11   3        264.96        296.10        16.84 o
 -10  11   3        426.22        446.24        15.19 o
  -9  11   3         56.36         16.98        11.69 o
  -8  11   3        201.15        194.26        10.97 o
  -7  11   3        224.30        176.17        11.89 o
  -6  11   3         37.56         31.57         7.05 o
  -5  11   3        167.28        123.29         6.53 o
  -4  11   3       1575.18       1567.05        22.07 o
  -3  11   3        564.61        421.09        10.65 o
  -2  11   3         47.09         90.81         6.63 o
  -1  11   3        442.02        334.26        12.42 o
   0  11   3       1303.69       1542.02        26.70 o
   1  11   3       1520.48       1257.13        23.22 o
   2  11   3       7777.46       7953.55       104.41 o
   3  11   3         18.16         18.88         6.68 o
   4  11   3        724.18        709.95        14.23 o
   5  11   3         51.67         47.06         8.01 o
   6  11   3       1508.09       1653.61        25.75 o
   7  11   3        512.31        355.12        10.23 o
   8  11   3         27.87         24.18         4.91 o
   9  11   3        106.99         68.68         6.93 o
  10  11   3        533.14        585.54        16.19 o
  11  11   3          0.95         13.12         5.46 o
  12  11   3        433.17        426.80        19.00 o
  13  11   3       2459.29       2449.71        43.65 o
  14  11   3         13.06         14.43         7.30 o
  15  11   3        320.19        267.22        17.06 o
  16  11   3         20.20          3.82         8.92 o
  17  11   3        312.38        273.39        16.44 o
  18  11   3        186.35        214.55        15.92 o
  19  11   3          0.40         -0.21        10.08 o
 -18  12   3          0.86        -13.59        20.50 o
 -17  12   3         83.60        114.73        24.38 o
 -16  12   3        261.08        321.61        30.99 o
 -15  12   3        172.85        145.94        15.46 o
 -14  12   3       1360.75       1273.27        38.10 o
 -13  12   3        136.20         93.42        12.06 o
 -12  12   3       7106.82       7837.35       115.60 o
 -11  12   3         13.91         15.72         8.55 o
 -10  12   3       2206.97       2221.55        38.55 o
  -9  12   3          6.88         -6.91         7.60 o
  -8  12   3        834.87        775.26        19.90 o
  -7  12   3        100.17        110.98        10.13 o
  -6  12   3        138.15        112.93        10.82 o
  -5  12   3         36.40         12.61         6.36 o
  -4  12   3       1264.12       1233.17        20.95 o
  -3  12   3       4894.71       5285.94        72.85 o
  -2  12   3        943.52        927.17        19.97 o
  -1  12   3       1648.83       1969.96        32.65 o
   0  12   3          5.75          3.64         6.11 o
   1  12   3        868.11        707.51        17.74 o
   2  12   3        627.31        663.98        16.44 o
   3  12   3        233.75        210.28        10.00 o
   4  12   3          0.81         15.78         6.74 o
   5  12   3        762.42        569.19        21.04 o
   6  12   3       3524.73       3663.17        49.08 o
   7  12   3        330.59        372.66        10.91 o
   8  12   3         45.52         29.09         5.23 o
   9  12   3        476.24        500.34        14.96 o
  10  12   3       1025.80       1040.32        25.75 o
  11  12   3          6.32         10.29         8.95 o
  12  12   3         21.55          2.68         9.09 o
  13  12   3       1274.26       1212.13        32.88 o
  14  12   3        330.46        311.43        18.80 o
  15  12   3         56.35         50.24        15.99 o
  16  12   3        908.30        825.24        44.68 o
  17  12   3        374.68        391.81        29.49 o
 -17  13   3        258.77        276.07        30.67 o
 -16  13   3        500.54        555.41        37.88 o
 -15  13   3        114.20         98.99        22.55 o
 -14  13   3         24.45         35.79        13.24 o
 -13  13   3        433.11        423.57        19.93 o
 -12  13   3         80.83         89.80        12.06 o
 -11  13   3        189.01        178.80        12.58 o
 -10  13   3          1.74         -0.20         9.01 o
  -9  13   3        166.59        124.14        12.09 o
  -8  13   3        394.07        347.24        15.99 o
  -7  13   3        696.86        557.34        26.29 o
  -6  13   3         26.90         37.05         9.80 o
  -5  13   3        509.21        574.46        28.47 o
  -4  13   3       2519.26       2466.79        39.60 o
  -3  13   3        177.98         81.94         8.83 o
  -2  13   3        304.95        271.25        15.22 o
  -1  13   3          0.69          9.00         6.90 o
   0  13   3        326.48        270.37        11.81 o
   1  13   3       2561.94       2856.11        44.30 o
   2  13   3       5656.40       6343.62        92.69 o
   3  13   3        867.14       1037.32        23.53 o
   4  13   3       3162.64       3364.14        53.87 o
   5  13   3        327.37        296.14        12.81 o
   6  13   3       2695.25       2740.16        48.89 o
   7  13   3         44.30          8.17         6.43 o
   8  13   3       1538.04       1571.21        26.64 o
   9  13   3        123.87        221.08        13.81 o
  10  13   3          0.67         -5.72         8.57 o
  11  13   3        451.24        396.36        17.36 o
  12  13   3         24.99         16.20        11.38 o
  13  13   3        184.36        113.55        14.35 o
  14  13   3          1.06         -2.47        11.62 o
  15  13   3        397.46        472.78        26.16 o
  16  13   3         26.28        -16.83        16.83 o
 -15  14   3          3.18         10.54        16.60 o
 -14  14   3        862.11        911.68        35.71 o
 -13  14   3        613.23        782.69        32.94 o
 -12  14   3        725.68        705.77        30.93 o
 -11  14   3        371.73        347.88        18.61 o
 -10  14   3        210.43        193.58        14.26 o
  -9  14   3        112.60        102.87        11.78 o
  -8  14   3        619.89        666.83        21.49 o
  -7  14   3          1.63         17.52         9.31 o
  -6  14   3        130.63        121.07        11.96 o
  -5  14   3         76.10         44.82         7.07 o
  -4  14   3         71.12         64.91         9.80 o
  -3  14   3       1168.01       1265.24        25.37 o
  -2  14   3        924.94        885.89        20.87 o
  -1  14   3        317.36        295.61        12.78 o
   0  14   3        155.91        145.08        12.83 o
   1  14   3       1529.27       1578.47        31.51 o
   2  14   3          1.06          3.85         7.45 o
   3  14   3        429.23        397.37        14.87 o
   4  14   3        980.52       1178.38        25.88 o
   5  14   3         94.79        121.71         9.73 o
   6  14   3        848.70        788.45        25.66 o
   7  14   3          2.15         -0.22         7.37 o
   8  14   3       1317.60       1204.25        31.94 o
   9  14   3         18.33         27.62        11.00 o
  10  14   3        790.36        868.84        33.94 o
  11  14   3         36.69         30.97        12.88 o
  12  14   3         63.03         50.88        18.78 o
  13  14   3         78.63         74.02        14.77 o
  14  14   3        273.26        322.32        20.69 o
 -13  15   3        296.49        280.78        41.43 o
 -12  15   3         40.82         44.96        15.76 o
 -11  15   3        889.47       1008.15        40.53 o
 -10  15   3       1073.61       1074.02        33.33 o
  -9  15   3        827.77        772.72        28.14 o
  -8  15   3       1280.93       1349.73        48.46 o
  -7  15   3        158.16        168.08        13.82 o
  -6  15   3       2667.08       2657.97        49.16 o
  -5  15   3        457.26        405.69        14.27 o
  -4  15   3        371.18        345.63        13.40 o
  -3  15   3        281.27        285.09        15.02 o
  -2  15   3        225.19        200.01        12.03 o
  -1  15   3         38.05         41.13         8.72 o
   0  15   3        925.38        919.44        23.13 o
   1  15   3         31.81          4.29         7.86 o
   2  15   3        851.10        915.10        22.90 o
   3  15   3        186.34        161.63        12.25 o
   4  15   3        229.84        228.69        12.31 o
   5  15   3        695.61        722.24        20.45 o
   6  15   3        754.80        781.74        21.40 o
   7  15   3          0.57         -5.72         5.72 o
   8  15   3         69.14         86.41        13.07 o
   9  15   3        533.56        590.48        29.55 o
  10  15   3        227.18        280.32        18.28 o
  11  15   3         56.13         66.20        13.23 o
  12  15   3          0.20          5.76        14.30 o
 -10  16   3         64.93         55.72        14.58 o
  -9  16   3         24.18         29.23        10.65 o
  -8  16   3        127.80        132.45        15.60 o
  -7  16   3        511.21        441.02        24.45 o
  -6  16   3       1304.57       1389.05        42.00 o
  -5  16   3         23.64         13.14        11.15 o
  -4  16   3         59.50         60.91         9.59 o
  -3  16   3        179.48        177.38        12.66 o
  -2  16   3         45.09         62.17         9.22 o
  -1  16   3        403.18        356.01        15.16 o
   0  16   3         15.52         14.81         8.59 o
   1  16   3        351.30        401.22        16.03 o
   2  16   3         85.20        101.03        10.59 o
   3  16   3        361.78        396.48        17.81 o
   4  16   3        193.38        175.00        11.59 o
   5  16   3        858.22        914.99        28.68 o
   6  16   3        242.26        236.23        11.99 o
   7  16   3        454.56        466.25        23.59 o
   8  16   3        176.52        149.91        15.21 o
   9  16   3          0.48         -5.10        11.23 o
  -5  17   3          1.26         -2.69        12.69 o
  -4  17   3         82.59         90.20        10.69 o
  -3  17   3        133.70        132.47        11.78 o
  -2  17   3        356.11        458.91        18.65 o
  -1  17   3         42.77         49.76        10.40 o
   0  17   3        702.49        648.06        21.55 o
   1  17   3        128.32        121.69        11.45 o
   2  17   3        373.02        386.21        18.86 o
   3  17   3          7.73          9.18         8.26 o
   4  17   3        221.01        268.44        18.75 o
   5  17   3         25.84         13.66         8.06 o
 -24   0   4        142.14        165.38        21.84 o
 -22   0   4       1059.80       1155.35        39.56 o
 -20   0   4       2919.90       2627.46        63.69 o
 -18   0   4         27.12         30.61        11.94 o
 -16   0   4       2762.10       2439.19        56.06 o
 -14   0   4      12431.66      12971.95       238.11 o
 -12   0   4       1707.37       1399.16        36.22 o
 -10   0   4        166.20        257.54         8.91 o
  -8   0   4       6846.22       6791.74        98.28 o
  -6   0   4        240.54        244.17         9.89 o
  -4   0   4       1748.54       1823.84        28.25 o
  -2   0   4      92453.35      92451.03      1281.40 o
   0   0   4      45258.57      46701.81       643.04 o
   2   0   4       1819.45       1730.20        34.80 o
   4   0   4      27704.55      29669.05       459.20 o
   6   0   4      22709.97      22248.38       309.34 o
   8   0   4      27148.26      30582.70       424.07 o
  10   0   4      27281.23      28193.10       391.40 o
  12   0   4        329.48        409.85        12.98 o
  14   0   4       1589.53       1700.65        41.61 o
  16   0   4        285.06        327.71        18.11 o
  18   0   4      10430.28       9862.58       309.51 o
  20   0   4         28.15         52.03        14.18 o
  22   0   4        456.06        446.46        31.69 o
  24   0   4        146.35        151.69        20.06 o
 -25   1   4        125.11        143.39        14.08 o
 -24   1   4         86.48        109.34        12.75 o
 -23   1   4         20.59         22.73        10.35 o
 -22   1   4        501.55        449.07        17.08 o
 -21   1   4        220.12        219.86        13.99 o
 -20   1   4        105.86        100.67        11.07 o
 -19   1   4        420.15        422.62        16.06 o
 -18   1   4         96.20         76.79         9.73 o
 -17   1   4        428.55        493.46        15.92 o
 -16   1   4        243.84        229.93        12.69 o
 -15   1   4        273.54        303.26        12.04 o
 -14   1   4        780.52        741.89        17.77 o
 -13   1   4         90.37         69.17         7.59 o
 -12   1   4        135.15         70.84         5.53 o
 -11   1   4        733.17       1005.88        14.96 o
 -10   1   4      23041.94      25430.52       279.85 o
  -9   1   4       4763.18       4663.00        52.15 o
  -8   1   4       6175.77       6752.37        69.04 o
  -7   1   4       2474.02       2893.11        31.34 o
  -6   1   4        377.21        298.63         5.85 o
  -5   1   4         67.97         90.41         3.30 o
  -4   1   4      12354.84      13312.49       144.45 o
  -3   1   4        302.25        264.18         5.18 o
  -2   1   4      24076.07      25445.76       247.95 o
  -1   1   4        311.64        211.13         5.99 o
   0   1   4       2680.70       2928.32        30.21 o
   1   1   4      29259.40      29896.59       306.75 o
   2   1   4      25018.02      27164.15       278.24 o
   3   1   4          0.04         26.02         2.71 o
   4   1   4        730.42        741.48         9.63 o
   5   1   4        151.85        130.04         3.61 o
   6   1   4      14365.65      15228.60       150.52 o
   7   1   4      33889.02      37516.65       498.16 o
   8   1   4      17963.76      20488.52       202.11 o
   9   1   4       1701.58       1588.58        19.35 o
  10   1   4       1107.39       1166.28        28.18 o
  11   1   4       3347.54       3424.11        48.22 o
  12   1   4        623.23        646.04        12.69 o
  13   1   4       1501.18       1446.78        26.77 o
  14   1   4        499.91        557.38        15.16 o
  15   1   4       4848.64       4555.21        65.01 o
  16   1   4       1662.07       1697.81        30.56 o
  17   1   4          2.02         13.62         7.74 o
  18   1   4       2694.22       2538.42        50.58 o
  19   1   4          0.16          1.25         7.98 o
  20   1   4        758.67        794.46        21.85 o
  21   1   4         17.62         34.80         9.70 o
  22   1   4       3189.98       3512.62        60.65 o
  23   1   4         93.35         95.86        12.07 o
  24   1   4        436.13        439.87        21.44 o
 -25   2   4         22.14         31.21        11.82 o
 -24   2   4        958.36       1028.15        33.14 o
 -23   2   4          1.12         12.57         9.86 o
 -22   2   4        463.03        403.67        17.37 o
 -21   2   4          7.97          4.58         8.82 o
 -20   2   4       1661.86       1668.87        61.17 o
 -19   2   4       1433.15       1307.84        27.78 o
 -18   2   4          9.36          8.28         8.00 o
 -17   2   4        265.55        308.16        13.99 o
 -16   2   4        438.92        500.63        15.58 o
 -15   2   4        125.86        137.57         9.52 o
 -14   2   4        170.72        159.47         9.58 o
 -13   2   4       7094.13       6934.99        92.84 o
 -12   2   4         28.21         24.88         3.72 o
 -11   2   4        834.66        780.62        11.70 o
 -10   2   4        585.56        548.94         9.19 o
  -9   2   4      34105.06      38634.07       378.80 o
  -8   2   4         90.03         58.75         3.62 o
  -7   2   4       7992.64       9705.85        97.25 o
  -6   2   4       2378.41       2529.82        27.44 o
  -5   2   4       5355.06       5302.40        56.45 o
  -4   2   4       2468.15       2657.47        28.15 o
  -3   2   4       7937.18       8345.43        83.19 o
  -2   2   4      22608.79      24540.29       247.24 o
  -1   2   4       5415.84       5291.04        55.40 o
   0   2   4      25887.62      26830.10       249.20 o
   1   2   4      12482.10      11496.44       123.48 o
   2   2   4        484.45        449.56         6.99 o
   3   2   4       2448.00       2157.79        23.22 o
   4   2   4         93.05        131.81         3.63 o
   5   2   4        633.76        505.27        10.97 o
   6   2   4        444.59        368.65         7.88 o
   7   2   4       2239.82       2393.79        30.15 o
   8   2   4       9659.09       9672.68       113.09 o
   9   2   4        264.92        264.07         6.29 o
  10   2   4        580.61        504.52         9.16 o
  11   2   4       1306.94       1065.40        15.04 o
  12   2   4       1554.39       1612.48        28.26 o
  13   2   4        297.06        388.65        10.94 o
  14   2   4         65.49         43.43        10.93 o
  15   2   4        557.20        592.30        16.14 o
  16   2   4          0.58         -3.33         6.52 o
  17   2   4       1098.76        990.29        22.62 o
  18   2   4         26.59         28.90         8.88 o
  19   2   4        410.82        430.53        16.26 o
  20   2   4        293.33        288.26        14.64 o
  21   2   4        955.28       1158.42        27.38 o
  22   2   4        249.59        256.52        15.33 o
  23   2   4       2731.99       3011.03        70.38 o
  24   2   4        157.07        201.23        18.34 o
 -25   3   4        365.21        336.49        24.57 o
 -24   3   4          6.38         10.65        11.27 o
 -23   3   4        548.57        574.60        20.66 o
 -22   3   4        222.38        200.41        13.83 o
 -21   3   4         26.64         23.38         9.42 o
 -20   3   4          1.59          2.69         9.50 o
 -19   3   4        728.10        762.57        20.93 o
 -18   3   4        121.04        101.21        10.23 o
 -17   3   4         56.42         46.78         8.48 o
 -16   3   4        839.85        853.56        20.25 o
 -15   3   4       1800.35       1992.32        43.58 o
 -14   3   4        488.88        427.74        13.27 o
 -13   3   4       1185.17       1235.49        27.74 o
 -12   3   4       2331.76       2581.64        30.05 o
 -11   3   4       2381.84       2446.97        29.59 o
 -10   3   4       1401.36       1491.12        18.73 o
  -9   3   4       2034.10       2110.10        24.83 o
  -8   3   4       4104.68       3961.42        42.07 o
  -7   3   4       9055.13       9107.97        91.79 o
  -6   3   4       7209.13       8135.65        82.16 o
  -5   3   4       1059.33       1355.93        16.57 o
  -4   3   4       1321.29       1225.59        14.43 o
  -3   3   4        758.68        704.51         9.17 o
  -2   3   4       5920.08       6492.60        65.34 o
  -1   3   4      17041.98      19572.82       192.35 o
   0   3   4      17641.80      19566.92       191.64 o
   1   3   4      15221.50      15295.80       162.16 o
   2   3   4         11.29         38.94         2.52 o
   3   3   4       1753.48       1726.02        19.26 o
   4   3   4        768.02        805.34        10.87 o
   5   3   4       7707.09       8546.92        92.71 o
   6   3   4      13471.50      13740.17       164.66 o
   7   3   4       6372.80       7058.46        74.32 o
   8   3   4         20.92         11.68         2.89 o
   9   3   4       7847.83       8030.64        85.11 o
  10   3   4        116.26        124.69         5.07 o
  11   3   4       1700.54       1475.41        19.87 o
  12   3   4       2682.49       2598.72        32.26 o
  13   3   4       2200.57       2458.25        43.97 o
  14   3   4        209.02        212.11        12.21 o
  15   3   4          3.91          7.27         6.41 o
  16   3   4        579.83        477.05        18.03 o
  17   3   4         23.34         16.23         7.76 o
  18   3   4        163.23        156.26        13.16 o
  19   3   4          1.07          5.50         8.74 o
  20   3   4        123.53        103.95        11.28 o
  21   3   4        151.07        161.66        14.17 o
  22   3   4        720.03        731.09        29.72 o
  23   3   4        106.24         92.60        16.46 o
  24   3   4         82.02         62.79        17.97 o
 -24   4   4          3.68         -5.35        11.57 o
 -23   4   4          9.74         24.09        12.18 o
 -22   4   4        101.55        106.74        13.78 o
 -21   4   4          4.41         27.00        10.33 o
 -20   4   4        179.00        130.77        11.66 o
 -19   4   4        256.98        198.04        12.65 o
 -18   4   4        359.44        377.79        14.92 o
 -17   4   4       1503.80       1432.13        28.43 o
 -16   4   4       6655.82       6893.55        95.26 o
 -15   4   4       3578.27       3432.10        51.78 o
 -14   4   4         41.67         51.29         7.37 o
 -13   4   4        147.56        170.90         7.40 o
 -12   4   4         17.67         31.65         3.91 o
 -11   4   4         30.35        111.99         4.97 o
 -10   4   4       1655.76       1325.29        17.33 o
  -9   4   4       8640.09       9615.56       102.04 o
  -8   4   4       1114.19       1158.82        15.10 o
  -7   4   4       2497.08       2681.80        29.63 o
  -6   4   4        706.05       1003.59        13.05 o
  -5   4   4       6547.09       7182.97        72.66 o
  -4   4   4       7998.32       9348.37        93.60 o
  -3   4   4       3502.51       2735.77        30.65 o
  -2   4   4         21.62          4.01         2.11 o
  -1   4   4      10101.68       9838.35       102.64 o
   0   4   4       4181.48       4100.36        42.28 o
   1   4   4      21651.41      22739.29       223.63 o
   2   4   4       1923.67       2183.39        26.01 o
   3   4   4       5653.35       6006.12        61.16 o
   4   4   4       1059.58        898.90        11.67 o
   5   4   4       5557.86       6047.04        63.77 o
   6   4   4       4333.93       4352.92        47.01 o
   7   4   4        301.61        233.20         5.71 o
   8   4   4        496.29        425.19         8.08 o
   9   4   4       3490.93       3657.78        40.18 o
  10   4   4      18544.03      20178.50       202.48 o
  11   4   4          0.09          7.84         3.81 o
  12   4   4       4176.93       3966.80        46.50 o
  13   4   4        877.24        791.79        17.81 o
  14   4   4        199.54        186.19         9.77 o
  15   4   4        356.80        398.40        13.54 o
  16   4   4       2544.89       2659.75        50.86 o
  17   4   4       2673.67       2865.47        46.16 o
  18   4   4          3.30         10.66         8.36 o
  19   4   4        312.05        244.32        19.40 o
  20   4   4        292.49        236.57        18.74 o
  21   4   4        312.82        296.13        20.86 o
  22   4   4         85.52         85.02        15.98 o
  23   4   4          1.64          7.86        13.93 o
 -24   5   4        838.77        876.65        30.17 o
 -23   5   4         66.05         94.48        13.97 o
 -22   5   4        401.93        426.92        21.29 o
 -21   5   4         10.10         12.75        11.09 o
 -20   5   4          0.38          3.13        10.32 o
 -19   5   4        199.80        197.00        18.46 o
 -18   5   4         87.60         51.89         9.66 o
 -17   5   4       1141.07       1113.95        24.52 o
 -16   5   4          7.63         13.50         7.13 o
 -15   5   4        919.23        847.93        19.79 o
 -14   5   4       7516.72       7680.92       108.34 o
 -13   5   4         56.44         69.56         5.50 o
 -12   5   4        722.51        660.45        12.84 o
 -11   5   4          5.79         15.38         3.89 o
 -10   5   4          8.88         22.96         3.59 o
  -9   5   4       2286.64       2023.17        24.06 o
  -8   5   4       1507.37       1377.12        17.46 o
  -7   5   4       4492.94       4686.80        49.33 o
  -6   5   4       4488.32       4644.69        48.65 o
  -5   5   4      18412.70      21655.47       204.51 o
  -4   5   4       5402.10       6096.76        62.14 o
  -3   5   4        929.71        706.13         9.97 o
  -2   5   4      17718.02      19089.44       197.23 o
  -1   5   4        380.28        413.65         7.26 o
   0   5   4      12231.56      12773.22       127.01 o
   1   5   4         88.36        118.75         3.85 o
   2   5   4       6560.18       7023.77        74.53 o
   3   5   4      16202.05      16284.56       167.71 o
   4   5   4      12339.99      13065.05       130.28 o
   5   5   4        781.33        539.21         9.63 o
   6   5   4      10535.83      10629.03       110.22 o
   7   5   4        330.02        372.34         9.32 o
   8   5   4          8.65          5.36         2.94 o
   9   5   4         63.18        111.65         4.96 o
  10   5   4        406.84        379.20        10.23 o
  11   5   4        207.66        162.55         6.12 o
  12   5   4        914.37        889.90        17.15 o
  13   5   4        267.32        243.90         9.00 o
  14   5   4       1509.20       1387.18        25.93 o
  15   5   4          9.44         14.64         6.81 o
  16   5   4        732.84        738.90        22.15 o
  17   5   4        334.02        250.30        23.55 o
  18   5   4        330.87        313.13        19.43 o
  19   5   4        231.51        218.32        17.53 o
  20   5   4        671.53        681.51        33.34 o
  21   5   4          6.13         14.99        13.13 o
  22   5   4        208.16        216.59        19.78 o
  23   5   4        199.89        172.59        19.40 o
 -23   6   4        552.46        577.09        28.03 o
 -22   6   4        275.43        293.37        18.66 o
 -21   6   4       2072.30       2067.92        46.30 o
 -20   6   4        135.15        109.11        13.30 o
 -19   6   4        249.78        281.42        16.69 o
 -18   6   4        578.44        640.96        22.26 o
 -17   6   4          0.92         -0.89         9.32 o
 -16   6   4        189.16        134.75        11.93 o
 -15   6   4        641.39        643.50        29.11 o
 -14   6   4       7674.28       7995.26       106.68 o
 -13   6   4       2046.99       1839.94        32.08 o
 -12   6   4       2831.40       2668.62        31.53 o
 -11   6   4        156.32        120.03         5.85 o
 -10   6   4      10414.23      10746.01       108.94 o
  -9   6   4       1782.39       2071.57        24.70 o
  -8   6   4       4074.57       4915.55        52.03 o
  -7   6   4        534.68        458.20         8.22 o
  -6   6   4       9139.32       9445.68        95.62 o
  -5   6   4        742.77        737.66        10.61 o
  -4   6   4        479.76        535.15         8.50 o
  -3   6   4        793.20        994.88        13.58 o
  -2   6   4       4816.47       4516.37        46.98 o
  -1   6   4       5602.65       6161.55        62.89 o
   0   6   4        919.24        825.85        11.44 o
   1   6   4        941.91        716.33        10.34 o
   2   6   4          4.04          0.33         2.52 o
   3   6   4       1856.56       1976.07        22.72 o
   4   6   4      11157.24      11877.99       130.16 o
   5   6   4        359.35        283.94         6.46 o
   6   6   4       1894.41       1541.08        19.13 o
   7   6   4       2856.19       3136.05        36.24 o
   8   6   4        765.08        852.31        12.78 o
   9   6   4       3267.57       3335.66        37.47 o
  10   6   4       3845.78       3808.30        42.53 o
  11   6   4       8781.99       9148.25        97.96 o
  12   6   4        343.22        376.12        10.18 o
  13   6   4       1307.97       1266.76        23.95 o
  14   6   4       1084.28       1022.49        23.82 o
  15   6   4        440.93        473.22        20.10 o
  16   6   4       5157.82       5057.75       112.94 o
  17   6   4         67.90         78.82        13.60 o
  18   6   4       1741.81       1655.68        53.81 o
  19   6   4         18.94          8.61        12.19 o
  20   6   4       1031.62       1182.02        35.85 o
  21   6   4       1142.31       1261.13        38.44 o
  22   6   4        552.53        614.73        28.35 o
  23   6   4          0.10          5.96        14.39 o
 -23   7   4         63.95        110.24        14.95 o
 -22   7   4        360.55        452.25        22.08 o
 -21   7   4        573.60        592.21        23.74 o
 -20   7   4          1.81          6.70        10.89 o
 -19   7   4        111.79         91.03        12.51 o
 -18   7   4       1942.53       2017.16        43.30 o
 -17   7   4        624.64        654.01        33.48 o
 -16   7   4       1216.89       1177.32        29.32 o
 -15   7   4       1016.78        955.71        25.19 o
 -14   7   4       5391.73       5473.33        75.93 o
 -13   7   4        671.00        555.26        13.86 o
 -12   7   4       2513.36       2544.29        33.62 o
 -11   7   4        613.90        620.00        12.32 o
 -10   7   4        353.69        274.45         7.79 o
  -9   7   4       6377.71       6523.23        71.41 o
  -8   7   4       7213.35       7008.45        72.75 o
  -7   7   4       1097.23        897.98        12.71 o
  -6   7   4       7812.17       7896.84        80.76 o
  -5   7   4       3354.57       3654.84        41.73 o
  -4   7   4       7265.64       8001.24        84.93 o
  -3   7   4       2693.11       2841.54        31.18 o
  -2   7   4          1.44         13.97         2.89 o
  -1   7   4        452.65        741.78        11.01 o
   0   7   4          2.65          4.64         2.85 o
   1   7   4       2475.81       2393.81        27.12 o
   2   7   4      13251.27      14729.27       146.82 o
   3   7   4       2179.24       2283.06        26.17 o
   4   7   4       8412.50       8838.22        89.67 o
   5   7   4       6024.61       5729.76        59.97 o
   6   7   4       2082.98       1846.87        23.16 o
   7   7   4        146.56        195.27         7.62 o
   8   7   4        313.66        458.68        11.96 o
   9   7   4       9652.49      10443.82       117.73 o
  10   7   4       1485.09       1353.05        20.66 o
  11   7   4       3504.24       3128.18        41.69 o
  12   7   4       2274.95       2321.45        34.32 o
  13   7   4        633.31        690.25        18.72 o
  14   7   4       3656.16       3485.96        75.42 o
  15   7   4        409.41        291.08        16.87 o
  16   7   4         80.23         60.44        11.89 o
  17   7   4        163.12        150.79        15.09 o
  18   7   4        277.74        310.16        19.22 o
  19   7   4        335.99        295.87        19.88 o
  20   7   4        227.24        250.63        19.74 o
  21   7   4        186.24        199.12        19.28 o
  22   7   4        127.06        163.13        18.23 o
 -22   8   4        117.78        123.30        14.96 o
 -21   8   4        471.56        552.73        22.95 o
 -20   8   4          0.63         -5.15        10.45 o
 -19   8   4        799.05        653.01        23.16 o
 -18   8   4          3.29          4.59        11.40 o
 -17   8   4        213.20        223.87        14.19 o
 -16   8   4         10.52         12.96         8.84 o
 -15   8   4          0.23         -7.64         7.64 o
 -14   8   4          3.62         15.54         6.63 o
 -13   8   4          0.06          0.73         4.66 o
 -12   8   4        437.39        437.52        10.88 o
 -11   8   4       3079.27       3047.63        38.92 o
 -10   8   4       3905.08       3844.12        47.06 o
  -9   8   4         66.92         56.75         6.75 o
  -8   8   4       2107.74       2140.68        33.91 o
  -7   8   4        412.13        331.13        10.82 o
  -6   8   4        607.05        516.77         9.65 o
  -5   8   4       2358.69       2114.02        25.60 o
  -4   8   4        141.71         80.32         3.95 o
  -3   8   4          8.13          1.14         3.12 o
  -2   8   4       2290.80       2292.15        28.63 o
  -1   8   4        725.40        675.52        10.86 o
   0   8   4       1537.73       1319.43        17.15 o
   1   8   4       2055.12       2809.03        31.61 o
   2   8   4       2643.89       2420.03        29.04 o
   3   8   4       6051.44       5411.57        57.02 o
   4   8   4         23.78         11.77         3.80 o
   5   8   4        107.87        135.84         7.25 o
   6   8   4       1158.65       1294.31        20.22 o
   7   8   4       2094.34       2128.49        28.52 o
   8   8   4       1171.08       1096.13        17.51 o
   9   8   4         69.40         87.92         5.75 o
  10   8   4         46.99         15.00         4.64 o
  11   8   4        185.57        210.60        12.43 o
  12   8   4        867.81       1026.10        35.93 o
  13   8   4       2232.28       2438.80        43.89 o
  14   8   4       1653.22       1572.72        31.74 o
  15   8   4        253.54        287.07        21.96 o
  16   8   4         49.09         36.31        11.67 o
  17   8   4         72.01         47.32        12.45 o
  18   8   4       3720.83       4143.22        83.51 o
  19   8   4         50.22         48.20        13.68 o
  20   8   4        164.96        190.70        18.15 o
  21   8   4         23.36         13.19        13.17 o
 -21   9   4        108.52         80.74        13.51 o
 -20   9   4        516.66        427.97        19.96 o
 -19   9   4        236.78        223.18        14.97 o
 -18   9   4         31.79         21.93         9.68 o
 -17   9   4       1070.85       1070.62        28.31 o
 -16   9   4         31.81         42.11         8.84 o
 -15   9   4        337.94        326.19        17.34 o
 -14   9   4         38.63         37.74         5.33 o
 -13   9   4         28.32         30.80         5.76 o
 -12   9   4        446.52        427.92        14.18 o
 -11   9   4        254.50        274.92        11.64 o
 -10   9   4         18.93         19.25         6.54 o
  -9   9   4        482.11        382.37        12.66 o
  -8   9   4        975.54        931.04        19.50 o
  -7   9   4        657.16        593.32        15.06 o
  -6   9   4       1462.94       1433.47        20.31 o
  -5   9   4       1571.01       1588.98        22.31 o
  -4   9   4       2232.63       2136.50        27.99 o
  -3   9   4       2957.47       3226.11        39.62 o
  -2   9   4        624.73        698.45        12.73 o
  -1   9   4        285.43        214.44         6.21 o
   0   9   4       2783.82       2508.44        30.33 o
   1   9   4         14.32         28.67         3.67 o
   2   9   4         23.31         20.27         4.23 o
   3   9   4       1375.03       1323.51        19.97 o
   4   9   4       1096.71       1084.86        17.33 o
   5   9   4        385.09        500.37        10.91 o
   6   9   4        166.89        174.73         6.80 o
   7   9   4       2533.18       2614.59        34.07 o
   8   9   4       1026.90        939.48        25.78 o
   9   9   4        404.44        434.02        11.24 o
  10   9   4         57.10        103.51         7.56 o
  11   9   4       7433.30       7506.75       100.31 o
  12   9   4        177.32        249.63        13.81 o
  13   9   4         96.18        104.71        10.31 o
  14   9   4        333.26        285.77        13.58 o
  15   9   4        109.64        140.01        21.99 o
  16   9   4        401.91        404.67        33.62 o
  17   9   4        167.38        222.44        17.16 o
  18   9   4       2995.01       3251.30        69.48 o
  19   9   4        465.22        499.84        24.07 o
  20   9   4        114.56        134.96        16.03 o
 -20  10   4          2.78          6.89         9.84 o
 -19  10   4         39.76         35.26         9.82 o
 -18  10   4        733.56        758.08        23.39 o
 -17  10   4        149.20        135.91        10.32 o
 -16  10   4        725.86        716.83        45.58 o
 -15  10   4         93.96         76.51        14.54 o
 -14  10   4        184.15        154.61        12.36 o
 -13  10   4        309.92        306.10        14.80 o
 -12  10   4          9.48         -4.83         7.75 o
 -11  10   4          0.20          0.88         6.81 o
 -10  10   4        667.13        626.71        17.10 o
  -9  10   4        438.15        322.87        12.48 o
  -8  10   4        684.01        689.51        26.47 o
  -7  10   4        106.08         76.37         7.79 o
  -6  10   4       2593.90       2655.19        33.97 o
  -5  10   4       1234.79       1300.38        19.30 o
  -4  10   4       1183.79       1222.23        18.66 o
  -3  10   4        131.87        136.20         6.24 o
  -2  10   4        373.57        295.49         9.37 o
  -1  10   4       3598.38       3655.84        48.06 o
   0  10   4        706.02        696.25        14.30 o
   1  10   4       2229.82       2419.40        34.04 o
   2  10   4      16278.69      17415.06       193.01 o
   3  10   4        485.17        463.92        11.00 o
   4  10   4       1462.77       1419.94        21.45 o
   5  10   4        432.45        356.93        11.05 o
   6  10   4       1484.55       1579.52        25.04 o
   7  10   4        356.70        379.21        10.63 o
   8  10   4       1354.63       1364.19        22.46 o
   9  10   4        268.09        253.55        10.57 o
  10  10   4        150.10        115.06        10.20 o
  11  10   4       3310.38       3381.31        50.67 o
  12  10   4       3013.73       3213.58        49.03 o
  13  10   4        372.15        366.67        17.05 o
  14  10   4          8.26          8.05         8.21 o
  15  10   4          9.47          5.99         9.87 o
  16  10   4         17.70         -3.95        11.21 o
  17  10   4        156.08         91.85        13.37 o
  18  10   4        370.23        392.75        23.21 o
  19  10   4        426.64        405.00        21.41 o
  20  10   4        101.14        177.95        31.27 o
 -19  11   4        201.84        148.71        28.79 o
 -18  11   4        211.24        233.48        24.09 o
 -17  11   4        726.08        744.82        34.09 o
 -16  11   4          2.27          7.24        14.40 o
 -15  11   4        337.32        319.17        21.41 o
 -14  11   4         17.71         14.87         9.35 o
 -13  11   4        318.73        258.18        14.79 o
 -12  11   4          3.39         -7.42         7.42 o
 -11  11   4        834.84        871.08        21.31 o
 -10  11   4        325.36        321.42        13.44 o
  -9  11   4        535.39        513.70        16.06 o
  -8  11   4        466.21        438.11        14.60 o
  -7  11   4          0.14         -2.30         6.80 o
  -6  11   4       2168.92       2182.22        32.32 o
  -5  11   4       1009.33       1006.12        20.36 o
  -4  11   4         21.52         23.48         4.60 o
  -3  11   4        392.71        362.55        11.46 o
  -2  11   4         64.65         39.70         6.59 o
  -1  11   4        526.83        484.53        13.44 o
   0  11   4         48.40         46.27         6.77 o
   1  11   4        169.58        197.98        11.95 o
   2  11   4        126.10        155.28         8.75 o
   3  11   4         26.23         67.41         6.54 o
   4  11   4       4102.54       4430.31        65.64 o
   5  11   4        355.55        359.23        11.76 o
   6  11   4        110.82         97.41         6.64 o
   7  11   4        102.85        144.48         7.45 o
   8  11   4       1058.25        863.21        16.97 o
   9  11   4       1294.06       1151.48        20.60 o
  10  11   4        112.51        141.81        11.28 o
  11  11   4       1905.62       1953.58        33.66 o
  12  11   4        190.55        210.65        12.13 o
  13  11   4       1875.60       1949.35        39.31 o
  14  11   4        588.50        586.21        18.83 o
  15  11   4         10.45        -10.94        10.94 o
  16  11   4        144.47        133.20        13.13 o
  17  11   4        494.14        502.99        22.53 o
  18  11   4        652.00        817.63        28.68 o
 -18  12   4         21.92         52.77        21.88 o
 -17  12   4        248.73        282.73        38.94 o
 -16  12   4        313.26        276.74        24.71 o
 -15  12   4        345.48        338.88        25.35 o
 -14  12   4        252.98        223.92        16.32 o
 -13  12   4         17.30         40.83        11.97 o
 -12  12   4       2116.14       2309.75        40.76 o
 -11  12   4       1362.06       1331.98        29.79 o
 -10  12   4         71.76         68.05         9.67 o
  -9  12   4        600.69        597.95        17.94 o
  -8  12   4        264.77        247.84        12.73 o
  -7  12   4          2.81         -0.41         7.53 o
  -6  12   4          3.32         10.54         8.41 o
  -5  12   4       2503.50       2758.41        45.03 o
  -4  12   4        334.76        352.25        10.43 o
  -3  12   4        320.69        227.59        10.40 o
  -2  12   4        219.62        159.14         9.98 o
  -1  12   4         34.77         32.82         7.87 o
   0  12   4        539.80        621.40        16.03 o
   1  12   4        270.71        280.19        11.84 o
   2  12   4        212.54        216.25        11.00 o
   3  12   4        562.02        537.23        15.95 o
   4  12   4         18.12         31.70         7.20 o
   5  12   4          3.25         -2.53         6.07 o
   6  12   4       2140.69       2330.39        41.65 o
   7  12   4         31.43         19.80         6.50 o
   8  12   4        817.31        898.75        19.53 o
   9  12   4         11.91         -2.08         6.05 o
  10  12   4         77.89         46.82         9.28 o
  11  12   4          4.13          0.44         6.38 o
  12  12   4        867.98        929.56        28.08 o
  13  12   4         27.14         11.01         7.23 o
  14  12   4        117.74         85.26        10.94 o
  15  12   4        239.13        217.07        14.01 o
  16  12   4          8.02        -11.42        11.42 o
  17  12   4        794.50        967.95        61.69 o
 -16  13   4         33.97         47.63        29.38 o
 -15  13   4        151.93        129.75        20.45 o
 -14  13   4         27.64         50.41        12.30 o
 -13  13   4       1645.06       1753.73        62.18 o
 -12  13   4         24.59         16.19         9.30 o
 -11  13   4         35.93         26.41         9.19 o
 -10  13   4        278.49        350.13        16.39 o
  -9  13   4        443.25        445.57        20.18 o
  -8  13   4        177.78        104.52        11.71 o
  -7  13   4        619.49        608.94        19.85 o
  -6  13   4        715.48        744.35        21.62 o
  -5  13   4        274.75        153.64         7.80 o
  -4  13   4       4034.95       4440.67        63.66 o
  -3  13   4          4.03         10.39         7.39 o
  -2  13   4         72.42         23.92         7.36 o
  -1  13   4         75.45         57.89         8.18 o
   0  13   4        112.95        160.80        10.68 o
   1  13   4        250.35        285.55        14.24 o
   2  13   4        440.92        389.76        14.46 o
   3  13   4        557.15        536.75        17.33 o
   4  13   4        430.94        354.05        14.02 o
   5  13   4          5.43          4.17         7.20 o
   6  13   4        148.79        119.11         9.49 o
   7  13   4        204.34        170.60        10.84 o
   8  13   4          1.54         -7.26         7.26 o
   9  13   4       2520.05       2656.36        57.82 o
  10  13   4        107.17         85.57         8.93 o
  11  13   4       1134.88       1170.23        28.75 o
  12  13   4        111.25         92.55        13.34 o
  13  13   4       1376.14       1598.00        39.75 o
  14  13   4         75.09        101.68        14.59 o
  15  13   4        320.04        268.96        22.14 o
  16  13   4         43.71         28.95        18.84 o
 -15  14   4         89.88         58.35        21.53 o
 -14  14   4        107.01         94.97        25.22 o
 -13  14   4        263.63        262.40        21.84 o
 -12  14   4        340.48        326.98        33.83 o
 -11  14   4        361.28        350.39        18.65 o
 -10  14   4        687.94        687.12        23.55 o
  -9  14   4          5.88         27.95        10.61 o
  -8  14   4         67.06         53.54        11.59 o
  -7  14   4        193.71        159.48        12.87 o
  -6  14   4       1014.48        954.83        25.49 o
  -5  14   4       1557.51       1636.67        29.51 o
  -4  14   4          4.07         -0.44         6.77 o
  -3  14   4        410.87        381.98        15.60 o
  -2  14   4          3.14         -7.31         7.31 o
  -1  14   4        996.92       1049.43        26.84 o
   0  14   4         18.94         22.11         8.26 o
   1  14   4       2005.13       2377.80        42.08 o
   2  14   4        426.25        459.26        16.13 o
   3  14   4        739.77        562.98        17.72 o
   4  14   4        892.34        851.15        24.30 o
   5  14   4        190.19        123.23        10.01 o
   6  14   4        996.69       1009.60        24.89 o
   7  14   4        127.88         84.89        10.97 o
   8  14   4        783.06        723.92        19.02 o
   9  14   4        309.25        396.38        19.10 o
  10  14   4        892.50        925.85        40.32 o
  11  14   4         31.76          3.45        11.00 o
  12  14   4        820.27        767.30        33.63 o
  13  14   4        346.01        341.33        22.04 o
  14  14   4        249.12        282.84        20.26 o
 -12  15   4         37.28         37.44        15.48 o
 -11  15   4        301.84        266.34        19.56 o
 -10  15   4        129.76        174.15        18.47 o
  -9  15   4         78.21        102.65        13.69 o
  -8  15   4         20.04         54.04        11.66 o
  -7  15   4         99.66         65.58        11.98 o
  -6  15   4        542.06        495.09        20.71 o
  -5  15   4        143.49        102.89         8.46 o
  -4  15   4        250.70        266.60        13.53 o
  -3  15   4         11.30          5.89         7.85 o
  -2  15   4       1295.44       1485.10        30.76 o
  -1  15   4        305.78        295.31        18.84 o
   0  15   4        239.82        194.39        12.03 o
   1  15   4        545.91        666.82        19.77 o
   2  15   4        673.93        775.31        27.08 o
   3  15   4        788.28        882.49        23.90 o
   4  15   4        398.01        402.91        18.04 o
   5  15   4        211.66        196.97        11.63 o
   6  15   4        921.95        897.04        23.61 o
   7  15   4         34.10         21.77         8.90 o
   8  15   4        212.14        207.83        12.32 o
   9  15   4         28.84          2.73        10.94 o
  10  15   4        328.56        244.50        17.69 o
  11  15   4          1.46        -10.84        10.84 o
  12  15   4         90.92         75.49        27.69 o
 -10  16   4         41.50         14.54        19.50 o
  -9  16   4        100.45         91.83        16.22 o
  -8  16   4         69.56         40.56        13.47 o
  -7  16   4          0.23         -7.34        10.81 o
  -6  16   4        142.11        131.14        15.14 o
  -5  16   4         28.44         22.52        11.55 o
  -4  16   4        224.96        230.70        13.67 o
  -3  16   4        197.40        188.69        17.46 o
  -2  16   4         11.06          5.66         8.59 o
  -1  16   4         26.35         28.14         9.30 o
   0  16   4          7.09          0.49         8.14 o
   1  16   4         11.18          9.66         8.48 o
   2  16   4        296.27        319.59        14.67 o
   3  16   4          0.20         -7.73         7.73 o
   4  16   4         14.46         10.08         8.29 o
   5  16   4        234.94        233.53        14.27 o
   6  16   4         60.00         60.77        12.62 o
   7  16   4          0.44         -1.42         8.96 o
   8  16   4         18.99          9.20        12.20 o
   9  16   4          8.81         -2.40        11.48 o
  -5  17   4        407.59        306.18        22.43 o
  -4  17   4          2.80         -7.26         7.26 o
  -3  17   4       1209.75       1299.05        36.17 o
  -2  17   4          3.86         -4.64         8.72 o
  -1  17   4        599.86        610.47        24.95 o
   0  17   4        201.09        225.10        14.41 o
   1  17   4        111.25        133.55        12.21 o
   2  17   4        370.28        356.05        16.50 o
   3  17   4         50.57         20.82        13.89 o
   4  17   4         14.31         11.34         8.60 o
 -25   0   5       1116.05       1267.41        44.58 o
 -23   0   5       1609.14       1698.19        50.35 o
 -21   0   5       1181.20       1265.68        40.43 o
 -19   0   5        431.92        543.77        25.45 o
 -17   0   5       1221.42       1304.49        37.69 o
 -15   0   5        159.54        168.50        13.99 o
 -13   0   5       1345.24       1276.68        33.40 o
 -11   0   5        559.51        365.75        10.23 o
  -9   0   5          5.94          9.36         3.83 o
  -7   0   5       3158.09       2926.45        44.79 o
  -5   0   5      17607.94      20822.53       440.88 o
  -3   0   5       3010.84       2669.24        40.58 o
  -1   0   5      64133.27      67727.18       936.74 o
   1   0   5      52646.87      54900.23       759.93 o
   3   0   5         60.10          8.35         3.03 o
   5   0   5        685.32        731.24        13.23 o
   7   0   5      39752.07      43532.66       600.40 o
   9   0   5      14041.27      14451.89       224.09 o
  11   0   5        376.33        257.18        12.04 o
  13   0   5          2.84         -1.32         5.12 o
  15   0   5        854.37        961.07        34.58 o
  17   0   5       5480.94       6421.37       140.87 o
  19   0   5        476.21        422.04        27.42 o
  21   0   5        546.66        658.94        29.56 o
  23   0   5        271.99        289.39        22.92 o
 -25   1   5        415.57        465.87        20.44 o
 -24   1   5        103.73        102.18        12.57 o
 -23   1   5        166.59        163.03        13.42 o
 -22   1   5         39.13         61.20        11.08 o
 -21   1   5          0.28          8.74         8.93 o
 -20   1   5        215.74        186.58        13.09 o
 -19   1   5        167.48        185.33        12.50 o
 -18   1   5        991.31        951.98        23.02 o
 -17   1   5       5202.36       5493.83        78.57 o
 -16   1   5       1456.18       1405.85        27.09 o
 -15   1   5        172.54        134.64         9.38 o
 -14   1   5       3665.91       3800.88        55.36 o
 -13   1   5       7991.94       8613.03       113.62 o
 -12   1   5        280.71        220.98         5.90 o
 -11   1   5       3440.03       3436.04        37.91 o
 -10   1   5       2628.05       2191.02        24.59 o
  -9   1   5      10377.06      10938.91       110.22 o
  -8   1   5         79.66        106.34         3.95 o
  -7   1   5       7022.35       7077.34        72.06 o
  -6   1   5      10227.08      10803.39       108.20 o
  -5   1   5          8.96         30.57         2.59 o
  -4   1   5       1243.32       1426.99        17.30 o
  -3   1   5       2143.24       1827.27        20.97 o
  -2   1   5      18008.02      19169.87       188.43 o
  -1   1   5     115334.98     121921.21      1229.16 o
   0   1   5      13258.43      13211.45       130.18 o
   1   1   5      26444.55      27301.25       267.64 o
   2   1   5       7162.71       6923.22        69.51 o
   3   1   5       1785.52       1575.88        17.75 o
   4   1   5         34.77         35.55         2.50 o
   5   1   5       4287.15       4543.20        48.15 o
   6   1   5      14535.86      15335.81       158.92 o
   7   1   5       1553.80       1658.07        20.51 o
   8   1   5       1900.23       1384.84        20.48 o
   9   1   5        849.36        874.77        13.68 o
  10   1   5        682.01        589.96        11.80 o
  11   1   5         61.48         61.16         5.88 o
  12   1   5       3806.63       3877.71        49.44 o
  13   1   5       2340.47       2060.20        43.99 o
  14   1   5         88.84        107.23         8.51 o
  15   1   5          0.33         12.98         6.82 o
  16   1   5        469.34        525.24        15.74 o
  17   1   5        693.10        603.91        27.98 o
  18   1   5       3301.30       3537.79        57.72 o
  19   1   5         55.93         96.63        10.19 o
  20   1   5        159.66        115.47        11.07 o
  21   1   5         42.19         27.12         9.60 o
  22   1   5        569.14        635.10        20.81 o
  23   1   5          3.42         26.19        11.42 o
  24   1   5        204.20        207.27        17.03 o
 -25   2   5         13.83         22.72        10.94 o
 -24   2   5        366.59        393.53        18.65 o
 -23   2   5       1113.30       1271.53        32.74 o
 -22   2   5        233.74        257.34        14.94 o
 -21   2   5        705.47        666.21        20.75 o
 -20   2   5          0.19         -7.29         8.49 o
 -19   2   5        809.11        696.10        19.88 o
 -18   2   5        575.97        470.16        16.19 o
 -17   2   5       2519.91       2542.96        46.85 o
 -16   2   5       2100.53       2345.72        39.39 o
 -15   2   5       1999.21       2155.48        35.82 o
 -14   2   5      11953.45      12226.01       159.01 o
 -13   2   5       4974.07       4666.67        60.64 o
 -12   2   5        711.61        686.30        11.15 o
 -11   2   5        590.02        664.41        14.89 o
 -10   2   5        491.38        478.17         8.69 o
  -9   2   5      22415.98      24369.21       252.02 o
  -8   2   5      17721.72      20827.01       221.59 o
  -7   2   5       3308.83       3243.92        36.45 o
  -6   2   5      12116.48      13146.83       135.99 o
  -5   2   5          7.92         18.38         2.35 o
  -4   2   5        406.44        364.46         6.36 o
  -3   2   5          1.25          4.91         2.11 o
  -2   2   5        640.25        611.49         8.67 o
  -1   2   5       6299.79       6338.08        65.73 o
   0   2   5       3835.08       4614.32        46.97 o
   1   2   5       1588.64       1301.66        14.93 o
   2   2   5        518.16        505.40         7.80 o
   3   2   5       1372.13       1321.53        15.42 o
   4   2   5         15.84         10.03         2.01 o
   5   2   5       2083.13       1957.09        23.63 o
   6   2   5         95.77         68.78         3.46 o
   7   2   5       1590.88       1620.88        21.26 o
   8   2   5       8482.68       8817.96        90.01 o
   9   2   5        268.93        320.72         7.13 o
  10   2   5         83.64         27.79         3.53 o
  11   2   5        436.47        368.21         8.60 o
  12   2   5        596.77        524.26        10.64 o
  13   2   5        626.03        642.69        14.20 o
  14   2   5       2893.27       2907.35        68.01 o
  15   2   5        912.94        874.96        19.94 o
  16   2   5         29.83         42.42         7.99 o
  17   2   5       6498.33       6652.79       104.68 o
  18   2   5         20.52          3.64         8.27 o
  19   2   5        281.80        303.99        14.36 o
  20   2   5        671.81        632.06        23.60 o
  21   2   5        119.83        169.54        14.29 o
  22   2   5        128.09        135.08        13.83 o
  23   2   5        141.73        131.49        14.59 o
  24   2   5        225.32        249.25        19.66 o
 -24   3   5         33.19         28.78        11.23 o
 -23   3   5       1063.11       1204.74        51.47 o
 -22   3   5         48.46         65.64        10.88 o
 -21   3   5        281.59        265.01        14.64 o
 -20   3   5        133.76        120.90        11.14 o
 -19   3   5        122.19        124.07        11.17 o
 -18   3   5        524.72        451.07        18.68 o
 -17   3   5        636.84        659.04        18.43 o
 -16   3   5         52.21         24.77         7.58 o
 -15   3   5       2433.87       2712.00        47.04 o
 -14   3   5       1014.43       1077.89        22.03 o
 -13   3   5        747.62        626.98        13.74 o
 -12   3   5        372.82        403.59        10.12 o
 -11   3   5        151.20        121.16         5.16 o
 -10   3   5        144.65        128.43         4.83 o
  -9   3   5         19.65         12.40         2.94 o
  -8   3   5        795.78       1021.14        13.27 o
  -7   3   5      12198.88      12763.64       127.44 o
  -6   3   5        181.17        110.34         3.98 o
  -5   3   5         17.53         -0.89         2.21 o
  -4   3   5       3132.32       3196.30        33.86 o
  -3   3   5       2000.64       1777.59        20.55 o
  -2   3   5       3880.63       3665.51        38.10 o
  -1   3   5       1344.20       1286.73        14.93 o
   0   3   5      34486.21      37166.71       362.95 o
   1   3   5         29.39         16.24         2.16 o
   2   3   5       2630.40       2430.36        27.46 o
   3   3   5       1611.74       1743.86        21.43 o
   4   3   5       2569.68       2440.55        27.64 o
   5   3   5      15671.85      16240.50       160.88 o
   6   3   5       2437.98       2375.50        29.97 o
   7   3   5          1.00         12.44         2.82 o
   8   3   5        306.30        473.97         8.63 o
   9   3   5        177.92        104.89         4.98 o
  10   3   5       1256.86       1091.22        21.46 o
  11   3   5       1515.60       1366.74        19.37 o
  12   3   5          6.03          1.58         4.07 o
  13   3   5        223.76        176.34         8.22 o
  14   3   5       1433.20       1500.09        27.35 o
  15   3   5        115.07        110.45         8.87 o
  16   3   5       1261.35       1151.47        35.74 o
  17   3   5          0.88          9.42         7.90 o
  18   3   5       4050.44       4081.97        77.14 o
  19   3   5        114.04         99.56        10.43 o
  20   3   5       1101.65       1069.58        28.04 o
  21   3   5        135.05        150.77        14.07 o
  22   3   5        247.55        223.46        23.24 o
  23   3   5         11.48         -3.45        13.30 o
 -24   4   5         74.58         93.39        13.95 o
 -23   4   5        784.29        944.93        31.52 o
 -22   4   5       1373.42       1437.33        36.91 o
 -21   4   5       1027.26       1018.49        27.64 o
 -20   4   5          1.95         -0.32         9.13 o
 -19   4   5       4355.04       4523.55        68.10 o
 -18   4   5       2893.10       3030.08        49.02 o
 -17   4   5       1970.49       1870.46        33.90 o
 -16   4   5        138.92        126.45         9.82 o
 -15   4   5         11.19          0.84         6.98 o
 -14   4   5       1899.54       1958.53        35.22 o
 -13   4   5         79.34         66.20         5.72 o
 -12   4   5        653.30        619.29        11.05 o
 -11   4   5       5023.16       5361.86        57.04 o
 -10   4   5        613.46        664.24        10.90 o
  -9   4   5       2689.32       2634.33        29.94 o
  -8   4   5        395.80        330.53         7.74 o
  -7   4   5      24539.71      25022.52       246.46 o
  -6   4   5       4808.64       4985.65        51.79 o
  -5   4   5      16421.26      19075.68       188.51 o
  -4   4   5       6616.16       7200.92        73.10 o
  -3   4   5      27579.15      28224.79       276.90 o
  -2   4   5         11.49          9.98         2.31 o
  -1   4   5      13410.88      14716.76       145.65 o
   0   4   5      10655.74      11193.84       111.38 o
   1   4   5       9270.67      10274.89       106.12 o
   2   4   5       6075.33       5760.46        58.78 o
   3   4   5       3694.99       3746.03        39.45 o
   4   4   5       2843.75       3328.09        35.47 o
   5   4   5         94.32         88.64         3.64 o
   6   4   5          0.75         -1.54         2.45 o
   7   4   5       5820.64       6348.24        65.45 o
   8   4   5        294.32        320.04         7.39 o
   9   4   5       2095.93       2492.00        29.87 o
  10   4   5       1147.18       1162.15        21.54 o
  11   4   5       1221.07       1182.29        26.72 o
  12   4   5        822.14        868.55        15.85 o
  13   4   5         43.02         43.24         5.71 o
  14   4   5        555.25        655.73        19.00 o
  15   4   5        945.43        848.89        19.63 o
  16   4   5        372.17        242.07        11.92 o
  17   4   5       1119.76       1116.56        24.71 o
  18   4   5       2228.64       2358.06        53.51 o
  19   4   5        402.16        425.73        21.90 o
  20   4   5        300.39        267.57        19.46 o
  21   4   5        161.43         69.15        15.06 o
  22   4   5        246.30        175.76        18.02 o
  23   4   5        949.69        990.99        35.17 o
 -24   5   5         45.18         52.63        12.93 o
 -23   5   5        155.19        145.06        17.63 o
 -22   5   5        166.89        161.05        15.62 o
 -21   5   5       1175.07       1384.13        35.54 o
 -20   5   5        619.74        606.24        22.75 o
 -19   5   5        891.55        916.50        39.49 o
 -18   5   5        133.19        158.30        13.45 o
 -17   5   5       9272.52       9149.14       123.12 o
 -16   5   5        307.52        312.68        12.93 o
 -15   5   5       1455.99       1527.45        28.45 o
 -14   5   5        141.79         93.51         9.53 o
 -13   5   5        136.16         94.39         6.56 o
 -12   5   5         25.68          1.49         3.85 o
 -11   5   5       6271.95       6591.75        69.24 o
 -10   5   5       1825.11       1788.48        24.80 o
  -9   5   5        924.78        790.57        12.26 o
  -8   5   5       2422.57       2396.06        28.60 o
  -7   5   5       7682.90       9507.65        96.23 o
  -6   5   5       1606.32       1702.78        21.31 o
  -5   5   5       7565.68       7607.82        77.50 o
  -4   5   5        938.75        674.89         9.88 o
  -3   5   5         37.30         39.40         3.05 o
  -2   5   5       1254.03       1442.36        17.25 o
  -1   5   5       9632.69      10689.35       107.11 o
   0   5   5       1925.27       2091.20        25.59 o
   1   5   5       6877.71       8007.52        83.68 o
   2   5   5        356.64        229.84         5.36 o
   3   5   5       6049.38       6170.69        63.19 o
   4   5   5        641.75        426.89         7.69 o
   5   5   5       9096.12      10321.82       106.98 o
   6   5   5          5.89          7.80         2.89 o
   7   5   5       1819.22       2304.63        26.59 o
   8   5   5        240.89        225.65         6.25 o
   9   5   5       4947.88       5012.41        58.52 o
  10   5   5       2727.39       2730.73        31.92 o
  11   5   5      10290.36      10493.92       113.91 o
  12   5   5          1.31         12.87         4.52 o
  13   5   5       8163.00       8643.49       104.73 o
  14   5   5        112.96        130.24        11.64 o
  15   5   5        728.01        647.73        20.39 o
  16   5   5        179.38        139.55        13.88 o
  17   5   5          2.73          1.79        10.96 o
  18   5   5        683.13        592.77        31.81 o
  19   5   5         10.02         -1.98        11.41 o
  20   5   5        422.05        457.67        29.99 o
  21   5   5        251.63        225.19        19.22 o
  22   5   5        539.69        588.34        28.67 o
  23   5   5        100.04         83.30        16.85 o
 -23   6   5        401.02        340.86        20.22 o
 -22   6   5        183.34        242.38        20.04 o
 -21   6   5       1571.18       1733.15        41.20 o
 -20   6   5         40.74         35.32        11.35 o
 -19   6   5       2108.39       2031.41        44.14 o
 -18   6   5         24.92         12.06         9.96 o
 -17   6   5        194.02        152.34        14.62 o
 -16   6   5         47.00         38.62         9.35 o
 -15   6   5       2091.77       2010.87        40.72 o
 -14   6   5        617.87        637.51        15.85 o
 -13   6   5         18.41          7.51         4.54 o
 -12   6   5        221.36        221.01         7.02 o
 -11   6   5        335.34        351.75         8.32 o
 -10   6   5       5341.06       5377.19        57.54 o
  -9   6   5          3.92          0.45         3.19 o
  -8   6   5        170.35        205.16         5.86 o
  -7   6   5        192.86        210.14         5.97 o
  -6   6   5       5820.16       6383.18        66.12 o
  -5   6   5       2763.91       2796.51        31.01 o
  -4   6   5       1091.91       1121.66        14.50 o
  -3   6   5       7703.27       7355.29        75.04 o
  -2   6   5       3057.18       2996.78        32.69 o
  -1   6   5      11934.54      13061.18       129.66 o
   0   6   5       2526.12       2423.06        26.94 o
   1   6   5        328.99        364.91         6.78 o
   2   6   5       6730.89       6689.20        68.67 o
   3   6   5       2577.13       3372.80        36.56 o
   4   6   5         57.79         27.61         3.23 o
   5   6   5       8906.05       9379.78        95.37 o
   6   6   5        685.67        625.92        10.31 o
   7   6   5       6269.10       6418.26        68.80 o
   8   6   5       1759.73       1815.83        22.38 o
   9   6   5          9.00         24.52         3.88 o
  10   6   5         89.99         46.72         4.79 o
  11   6   5       3879.28       3676.18        46.14 o
  12   6   5        934.31        900.27        16.42 o
  13   6   5       1958.31       1745.33        32.60 o
  14   6   5        391.26        392.42        16.03 o
  15   6   5        590.54        627.15        23.00 o
  16   6   5       3189.53       3081.10        64.18 o
  17   6   5        305.18        296.18        18.40 o
  18   6   5         91.06         92.30        14.15 o
  19   6   5          5.94         20.68        12.75 o
  20   6   5         75.06         54.15        13.75 o
  21   6   5        261.30        263.92        25.00 o
  22   6   5         19.64         24.68        14.96 o
 -23   7   5         52.52         40.55        13.53 o
 -22   7   5        285.11        331.96        20.74 o
 -21   7   5        727.88        928.54        29.20 o
 -20   7   5        125.00        158.44        14.79 o
 -19   7   5        325.90        275.00        16.61 o
 -18   7   5          3.01          5.25         9.51 o
 -17   7   5       4806.68       4812.56        83.37 o
 -16   7   5       1113.93       1206.64        29.70 o
 -15   7   5       2653.70       2740.86        51.83 o
 -14   7   5         74.92         65.10         7.72 o
 -13   7   5         29.29         20.71         5.45 o
 -12   7   5       4236.40       4369.31        53.44 o
 -11   7   5         34.27         43.12         4.77 o
 -10   7   5         84.30        112.57         5.73 o
  -9   7   5       2309.10       2417.71        29.70 o
  -8   7   5       4122.64       3535.50        40.78 o
  -7   7   5         31.72         53.55         3.69 o
  -6   7   5       2286.91       2567.40        29.28 o
  -5   7   5       9425.11       9524.82        96.79 o
  -4   7   5        370.78        211.48         5.85 o
  -3   7   5        164.40         73.13         3.82 o
  -2   7   5       3340.10       3869.96        43.12 o
  -1   7   5          3.50          4.14         2.86 o
   0   7   5      11624.78      12062.21       120.48 o
   1   7   5       1760.47       2049.71        23.90 o
   2   7   5        534.45        403.97         8.00 o
   3   7   5        514.93        457.77         8.91 o
   4   7   5        146.41        126.04         4.97 o
   5   7   5        859.20        891.54        13.55 o
   6   7   5         22.70         18.51         3.68 o
   7   7   5         19.28          6.45         3.46 o
   8   7   5         71.79         78.97         5.24 o
   9   7   5        583.39        681.19        13.51 o
  10   7   5       1377.79       1326.25        20.57 o
  11   7   5       5678.12       5915.44        98.91 o
  12   7   5       1982.08       1982.82        34.13 o
  13   7   5       5721.26       5282.88       118.24 o
  14   7   5          2.27         14.93         8.62 o
  15   7   5        272.88        304.73        17.67 o
  16   7   5       1541.60       1573.42        39.94 o
  17   7   5       1211.24       1151.96        58.89 o
  18   7   5        609.68        583.70        44.71 o
  19   7   5        604.40        586.22        25.75 o
  20   7   5       2174.85       2429.55        57.33 o
  21   7   5         26.63         18.89        13.88 o
  22   7   5        164.24        112.79        17.39 o
 -22   8   5        467.01        421.23        22.52 o
 -21   8   5       1059.49       1153.35        34.68 o
 -20   8   5        408.26        395.99        19.43 o
 -19   8   5         95.23        112.15        12.94 o
 -18   8   5        453.50        456.77        19.26 o
 -17   8   5         20.28         36.12         9.79 o
 -16   8   5        663.15        570.88        36.20 o
 -15   8   5         16.39         14.74        10.04 o
 -14   8   5       4973.70       5308.69        74.55 o
 -13   8   5       2334.80       2330.74        33.96 o
 -12   8   5       1227.65       1223.24        19.43 o
 -11   8   5        966.73        975.93        16.34 o
 -10   8   5       1251.53       1127.97        17.74 o
  -9   8   5        735.04        649.81        12.07 o
  -8   8   5        503.31        485.31        11.02 o
  -7   8   5        104.73         35.36         3.68 o
  -6   8   5        201.99        175.10         6.18 o
  -5   8   5          0.18         -2.52         2.80 o
  -4   8   5         14.92         -2.32         3.34 o
  -3   8   5       4491.00       4706.73        50.22 o
  -2   8   5         59.13         34.72         3.81 o
  -1   8   5        528.48        503.84         9.81 o
   0   8   5         75.46         28.09         3.61 o
   1   8   5         33.08         64.45         4.41 o
   2   8   5         61.06         14.37         3.55 o
   3   8   5       8248.52       9086.34        97.08 o
   4   8   5       2472.55       2869.70        33.96 o
   5   8   5        377.75        259.29         7.67 o
   6   8   5       3546.33       3523.33        47.16 o
   7   8   5       1047.69        974.94        16.27 o
   8   8   5        342.00        377.52        10.41 o
   9   8   5       1872.22       2012.88        29.59 o
  10   8   5        509.14        591.47        17.01 o
  11   8   5       4936.84       4812.93        67.05 o
  12   8   5       7032.48       7223.95       101.39 o
  13   8   5       2686.83       2707.91        46.17 o
  14   8   5       1528.13       1564.18        31.97 o
  15   8   5       1095.22       1058.03        48.56 o
  16   8   5       2680.60       2761.15        72.22 o
  17   8   5         13.83         22.84        11.96 o
  18   8   5       1391.74       1409.70        39.18 o
  19   8   5        102.15         95.34        15.74 o
  20   8   5        633.96        721.70        29.15 o
  21   8   5        133.71        179.69        18.69 o
 -21   9   5         26.83         -1.69        10.50 o
 -20   9   5        100.30        145.03        14.61 o
 -19   9   5        254.89        260.47        23.88 o
 -18   9   5        438.01        403.16        25.35 o
 -17   9   5        787.73        889.85        25.44 o
 -16   9   5         45.19         45.41         8.89 o
 -15   9   5        227.79        271.28        15.92 o
 -14   9   5        232.58        227.55         8.52 o
 -13   9   5         93.17        116.06         6.29 o
 -12   9   5         21.46         22.62         5.92 o
 -11   9   5       2028.59       1965.44        33.62 o
 -10   9   5        649.21        535.92        18.14 o
  -9   9   5         66.60         57.74         7.18 o
  -8   9   5        174.41        206.86         9.94 o
  -7   9   5        276.19        203.51         6.32 o
  -6   9   5        784.32        892.23        14.59 o
  -5   9   5       4244.64       4469.22        53.19 o
  -4   9   5       1281.32       1046.27        16.48 o
  -3   9   5        503.67        501.49         9.93 o
  -2   9   5       3291.75       3536.35        40.70 o
  -1   9   5         62.48         81.53         4.78 o
   0   9   5       2277.52       2075.88        26.22 o
   1   9   5         63.72         84.93         4.72 o
   2   9   5        868.97       1079.13        18.10 o
   3   9   5        189.46        155.71         8.59 o
   4   9   5       1612.45       1881.97        27.51 o
   5   9   5        194.65        225.68         7.62 o
   6   9   5         92.23        134.26         7.70 o
   7   9   5          1.15          4.57         4.67 o
   8   9   5        102.56        130.68         7.05 o
   9   9   5        937.18        829.97        17.94 o
  10   9   5        893.03        936.10        27.36 o
  11   9   5         45.30         25.74         7.80 o
  12   9   5         51.67         40.24         7.92 o
  13   9   5       2454.81       2646.60        46.12 o
  14   9   5         61.68         27.55         8.81 o
  15   9   5         55.23         25.72        11.17 o
  16   9   5         17.51         28.81        14.83 o
  17   9   5          9.46         -5.15        11.37 o
  18   9   5        127.99        120.11        16.74 o
  19   9   5         21.22        -11.46        11.46 o
  20   9   5        184.22        189.69        18.23 o
 -20  10   5          6.05          7.66         9.62 o
 -19  10   5        156.88        129.35        12.66 o
 -18  10   5         43.53         24.30        14.06 o
 -17  10   5         87.45         95.31        10.03 o
 -16  10   5         57.64         65.30         8.34 o
 -15  10   5        145.77        181.32        17.31 o
 -14  10   5         15.17         15.37         9.10 o
 -13  10   5        173.84        139.80        11.74 o
 -12  10   5          8.46         24.15         7.21 o
 -11  10   5        312.97        286.84        12.72 o
 -10  10   5        277.31        175.91        10.55 o
  -9  10   5       1811.26       1686.65        30.25 o
  -8  10   5        682.77        581.35        16.05 o
  -7  10   5          0.48          0.56         6.23 o
  -6  10   5       2398.94       2562.19        33.21 o
  -5  10   5        535.35        490.68        15.21 o
  -4  10   5        178.70        190.16         8.70 o
  -3  10   5        677.04        825.70        14.53 o
  -2  10   5       1310.61       1224.71        18.93 o
  -1  10   5        162.45        126.12         6.77 o
   0  10   5         18.23         -0.66         5.62 o
   1  10   5        288.60        226.89         8.57 o
   2  10   5          5.80          7.20         5.42 o
   3  10   5        184.12        131.99         7.30 o
   4  10   5       1930.55       1733.79        28.51 o
   5  10   5       3409.28       3929.63        51.46 o
   6  10   5       1317.97       1199.14        30.10 o
   7  10   5        955.78        885.76        18.67 o
   8  10   5        335.39        267.36        13.50 o
   9  10   5         12.08         -5.70         5.70 o
  10  10   5        174.22        184.87        12.49 o
  11  10   5       1148.59       1110.07        22.87 o
  12  10   5        643.87        599.52        16.06 o
  13  10   5       1315.15       1228.60        43.91 o
  14  10   5        176.31        175.11        12.00 o
  15  10   5        205.55        209.50        18.68 o
  16  10   5          8.85          1.03        16.54 o
  17  10   5        317.46        324.73        19.44 o
  18  10   5        104.90         98.80        14.47 o
  19  10   5         63.24         68.08        13.66 o
 -19  11   5         96.57         79.23        20.01 o
 -18  11   5        479.63        540.07        31.45 o
 -17  11   5          4.10         10.11        16.25 o
 -16  11   5        350.02        314.64        29.56 o
 -15  11   5          3.11          1.47        15.70 o
 -14  11   5        183.68        140.70        13.59 o
 -13  11   5         60.75         40.28        10.93 o
 -12  11   5          7.15          5.93         8.27 o
 -11  11   5        822.81        763.29        19.97 o
 -10  11   5          4.53         -4.50         7.07 o
  -9  11   5        212.53        129.75        12.74 o
  -8  11   5         52.43         52.99         8.29 o
  -7  11   5        858.44        975.20        24.21 o
  -6  11   5       3787.18       3863.26        47.68 o
  -5  11   5          0.75          0.48         4.07 o
  -4  11   5          0.30         -3.23         4.28 o
  -3  11   5        852.70        978.09        17.83 o
  -2  11   5        871.76        891.41        21.88 o
  -1  11   5       1881.85       1700.04        28.72 o
   0  11   5        460.12        435.34        12.90 o
   1  11   5       2911.76       2802.62        42.11 o
   2  11   5       1677.92       1626.46        27.64 o
   3  11   5         14.11         29.22         6.21 o
   4  11   5         48.38         99.87         7.93 o
   5  11   5          0.32          5.44         5.95 o
   6  11   5        203.77        233.55        10.15 o
   7  11   5       1811.27       1892.08        31.64 o
   8  11   5       1017.75       1095.99        22.08 o
   9  11   5          2.74         -6.22         6.22 o
  10  11   5       1301.31       1203.30        27.71 o
  11  11   5        827.57        807.64        19.55 o
  12  11   5        233.62        251.46        11.79 o
  13  11   5       1374.98       1420.11        30.41 o
  14  11   5       1319.68       1366.23        32.31 o
  15  11   5        118.94         77.41        18.94 o
  16  11   5         17.00        -10.61        10.61 o
  17  11   5        116.65        107.12        13.90 o
  18  11   5         47.68         34.26        19.11 o
 -18  12   5        183.64        132.39        21.74 o
 -17  12   5        185.36        270.13        25.11 o
 -16  12   5        654.26        753.93        35.22 o
 -15  12   5         59.94         59.46        18.05 o
 -14  12   5       2096.03       2020.08        43.95 o
 -13  12   5        245.81        247.05        16.69 o
 -12  12   5       1287.91       1265.30        29.42 o
 -11  12   5       1351.63       1247.62        28.64 o
 -10  12   5        797.76        817.49        21.19 o
  -9  12   5       1693.32       1765.99        32.97 o
  -8  12   5         10.74         -1.69         7.71 o
  -7  12   5        245.80        191.18        11.47 o
  -6  12   5        561.86        459.65        10.97 o
  -5  12   5        192.64        121.24         8.11 o
  -4  12   5        213.07        201.03         9.87 o
  -3  12   5        176.64        196.71         9.99 o
  -2  12   5        982.20       1024.48        21.19 o
  -1  12   5        784.43        636.12        23.04 o
   0  12   5        367.29        342.24        12.17 o
   1  12   5        546.82        667.68        18.11 o
   2  12   5        170.81        181.78        10.59 o
   3  12   5       1012.77        983.52        22.27 o
   4  12   5        731.36        797.52        19.83 o
   5  12   5        262.69        174.21         9.96 o
   6  12   5       5085.07       5130.32        71.34 o
   7  12   5        956.82       1003.60        22.04 o
   8  12   5       2707.96       2786.06        45.78 o
   9  12   5        615.65        499.71        14.87 o
  10  12   5       2272.17       2289.56        45.88 o
  11  12   5         14.59         -1.42         6.75 o
  12  12   5          0.03          0.88         7.00 o
  13  12   5        244.36        264.02        14.83 o
  14  12   5         28.84         15.93         8.30 o
  15  12   5        652.68        666.82        30.22 o
  16  12   5        297.72        310.15        22.16 o
  17  12   5        468.60        570.05        28.47 o
 -16  13   5        429.41        428.88        29.57 o
 -15  13   5         48.24         40.84        24.50 o
 -14  13   5        156.76        167.21        15.64 o
 -13  13   5         27.92         31.83        11.62 o
 -12  13   5        356.80        312.19        16.20 o
 -11  13   5          3.23         -1.44         9.75 o
 -10  13   5        633.86        590.29        21.82 o
  -9  13   5        126.71        132.86        13.22 o
  -8  13   5        341.59        343.07        17.23 o
  -7  13   5        397.56        339.18        15.50 o
  -6  13   5        856.77        822.66        15.68 o
  -5  13   5         13.15         -5.48         6.36 o
  -4  13   5        912.35        932.15        20.80 o
  -3  13   5       3226.06       3118.36        47.49 o
  -2  13   5       2086.57       2077.90        37.34 o
  -1  13   5        110.54         70.63         8.95 o
   0  13   5       2339.48       2472.39        42.64 o
   1  13   5        282.24        248.53        12.22 o
   2  13   5       1251.09       1274.59        27.02 o
   3  13   5        509.19        585.01        18.95 o
   4  13   5        217.17        175.28        10.84 o
   5  13   5       2289.43       2271.87        49.20 o
   6  13   5         21.98         24.73         8.67 o
   7  13   5        555.35        452.45        15.41 o
   8  13   5        548.46        586.29        19.61 o
   9  13   5        727.01        831.51        20.62 o
  10  13   5        638.07        647.68        22.65 o
  11  13   5        161.61        188.32        10.47 o
  12  13   5        364.49        452.36        16.13 o
  13  13   5        142.26        108.67         9.47 o
  14  13   5        306.01        252.50        12.66 o
  15  13   5        163.39        187.24        32.67 o
 -14  14   5        210.62        213.69        18.98 o
 -13  14   5       1039.31       1039.10        33.29 o
 -12  14   5          6.88          4.02        12.15 o
 -11  14   5        343.55        331.76        18.33 o
 -10  14   5          1.98          1.14        10.36 o
  -9  14   5        967.12       1101.42        29.92 o
  -8  14   5         68.49         29.86        10.60 o
  -7  14   5         39.45         38.62        11.12 o
  -6  14   5         88.67         95.99        12.43 o
  -5  14   5         80.62         70.02        13.39 o
  -4  14   5       1304.89       1224.07        27.78 o
  -3  14   5        206.86        157.02        10.89 o
  -2  14   5        347.03        319.18        13.88 o
  -1  14   5        315.78        325.08        14.04 o
   0  14   5         70.49         65.11         9.37 o
   1  14   5         16.65         18.70         8.30 o
   2  14   5        116.95        148.98        12.76 o
   3  14   5        327.21        265.19        15.70 o
   4  14   5          3.81          0.80         7.45 o
   5  14   5        239.03        265.35        12.78 o
   6  14   5        960.11        955.36        23.16 o
   7  14   5        356.18        344.87        14.20 o
   8  14   5        491.81        572.70        17.41 o
   9  14   5         20.03         14.13         7.40 o
  10  14   5        239.61        208.84        11.30 o
  11  14   5         17.16         34.93        11.48 o
  12  14   5        738.12        893.64        32.73 o
  13  14   5         12.15          6.31        13.42 o
 -12  15   5        718.44        844.01        36.91 o
 -11  15   5          4.05         -6.98        11.71 o
 -10  15   5        763.29        689.30        30.36 o
  -9  15   5         16.57          2.60        10.72 o
  -8  15   5        832.02        828.84        26.18 o
  -7  15   5         50.61         30.93        11.69 o
  -6  15   5       1008.68       1153.04        33.49 o
  -5  15   5         87.71         65.83         8.19 o
  -4  15   5        406.41        409.77        16.27 o
  -3  15   5         40.26         17.61         9.19 o
  -2  15   5         82.71         63.89         9.80 o
  -1  15   5         75.50         63.93         9.75 o
   0  15   5          5.59         -0.40         8.25 o
   1  15   5        449.63        460.93        18.40 o
   2  15   5         95.95         91.97        10.10 o
   3  15   5          9.11          1.47        10.41 o
   4  15   5        158.08        154.40        13.33 o
   5  15   5       1367.07       1620.07        34.74 o
   6  15   5          3.66         15.20         9.27 o
   7  15   5        436.18        459.49        20.62 o
   8  15   5         25.62         33.71         7.69 o
   9  15   5       1438.35       1469.23        37.13 o
  10  15   5        219.83        288.56        18.75 o
  11  15   5         91.67        101.63        14.61 o
  -9  16   5        350.51        323.78        23.82 o
  -8  16   5        549.28        543.53        24.73 o
  -7  16   5        115.49         99.41        14.09 o
  -6  16   5         58.61         43.85        12.58 o
  -5  16   5        349.81        351.55        20.07 o
  -4  16   5        113.31        134.00        11.44 o
  -3  16   5         21.26         11.72         8.74 o
  -2  16   5        741.41        742.27        29.50 o
  -1  16   5         80.80         99.82        10.99 o
   0  16   5        698.24        648.87        21.24 o
   1  16   5         93.34         59.56        10.95 o
   2  16   5          0.60         -8.30         8.30 o
   3  16   5         46.60         47.86         9.95 o
   4  16   5          7.23         -8.33         8.33 o
   5  16   5         76.44         72.44        10.37 o
   6  16   5         10.18         -0.34        12.41 o
   7  16   5        179.37        149.62        10.70 o
   8  16   5        157.01        131.60        14.05 o
  -4  17   5          1.46          7.89         7.78 o
  -3  17   5        272.32        227.30        14.95 o
  -2  17   5        446.40        367.60        16.73 o
  -1  17   5         37.57         47.98        11.24 o
   0  17   5        657.31        653.06        22.08 o
   1  17   5          1.10         -2.32        12.57 o
   2  17   5        917.46       1033.85        27.41 o
   3  17   5         62.12         63.64        10.56 o
 -24   0   6        857.33        910.15        36.76 o
 -22   0   6       1265.65       1258.30        41.28 o
 -20   0   6        185.99        110.00        17.29 o
 -18   0   6        967.47        925.08        31.61 o
 -16   0   6       4210.34       4149.84       100.40 o
 -14   0   6       4435.59       4370.56        88.83 o
 -12   0   6       9961.56      10437.07       168.39 o
 -10   0   6       8420.88       8988.05       211.07 o
  -8   0   6       1096.97        952.01        18.39 o
  -6   0   6      30089.39      31119.74       482.10 o
  -4   0   6        516.88        479.96        11.70 o
  -2   0   6      35278.57      35671.18       493.47 o
   0   0   6      23869.02      26071.50       361.65 o
   2   0   6      11458.25      12611.57       183.85 o
   4   0   6       6982.67       6974.79       100.13 o
   6   0   6       6845.96       7778.90       157.42 o
   8   0   6      26347.34      28269.61       394.70 o
  10   0   6       1115.26       1187.93        29.41 o
  12   0   6         18.93          7.25         5.25 o
  14   0   6         67.06         35.96         9.67 o
  16   0   6       6275.76       6452.21       130.46 o
  18   0   6        111.31         61.74        16.13 o
  20   0   6       1020.26        995.67        35.08 o
  22   0   6        126.09        125.53        18.33 o
  24   0   6        117.74         36.62        20.03 o
 -25   1   6          5.86          6.47        11.69 o
 -24   1   6         50.63         88.68        12.39 o
 -23   1   6          6.55          4.25        11.64 o
 -22   1   6         24.91         40.00        10.12 o
 -21   1   6        381.30        376.34        19.18 o
 -20   1   6       4677.45       4739.14        71.70 o
 -19   1   6        905.49        931.94        24.42 o
 -18   1   6       1745.19       1877.37        34.59 o
 -17   1   6        186.61        145.75        10.73 o
 -16   1   6       2612.93       2713.90        45.47 o
 -15   1   6       1271.17       1053.88        22.25 o
 -14   1   6       1050.25        918.62        19.98 o
 -13   1   6        197.09        181.37         9.26 o
 -12   1   6          6.59         -2.67         2.81 o
 -11   1   6       1504.01       1856.47        22.68 o
 -10   1   6       2030.92       2216.51        25.97 o
  -9   1   6       1448.29       1362.82        17.36 o
  -8   1   6        662.35        701.27        10.57 o
  -7   1   6        276.10        240.51         5.71 o
  -6   1   6       6205.32       6666.50        68.10 o
  -5   1   6        321.40        362.28         8.61 o
  -4   1   6       4500.33       4421.50        45.84 o
  -3   1   6       4546.75       5187.53        53.02 o
  -2   1   6       2853.98       2576.97        27.77 o
  -1   1   6      16845.74      18006.04       177.07 o
   0   1   6      19013.41      20400.98       200.53 o
   1   1   6       2798.90       2904.75        30.76 o
   2   1   6       5186.48       4884.58        50.02 o
   3   1   6       3465.04       3076.77        32.62 o
   4   1   6       1612.41       1604.69        18.65 o
   5   1   6      15979.24      16432.91       162.33 o
   6   1   6       3147.99       3147.03        49.97 o
   7   1   6       3090.92       3219.41        39.57 o
   8   1   6       2930.47       2820.02        38.24 o
   9   1   6       1023.22        960.32        13.72 o
  10   1   6        421.63        355.35        10.53 o
  11   1   6       4566.97       4429.45        63.77 o
  12   1   6       1982.11       1739.84        26.01 o
  13   1   6        915.08       1065.99        17.78 o
  14   1   6       1287.10       1352.87        27.81 o
  15   1   6         28.31         16.81         6.79 o
  16   1   6       3766.58       3536.63        84.37 o
  17   1   6         47.68         44.57         9.29 o
  18   1   6        206.69        261.66        13.41 o
  19   1   6         35.77          9.51         8.42 o
  20   1   6        375.55        336.60        21.71 o
  21   1   6        186.26        169.53        14.41 o
  22   1   6       1477.43       1566.23        59.75 o
  23   1   6          9.87          9.83        11.33 o
  24   1   6        234.93        268.79        64.07 o
 -25   2   6        503.47        591.38        24.04 o
 -24   2   6        242.99        328.18        17.35 o
 -23   2   6          3.19          8.67         9.83 o
 -22   2   6         55.87         82.37        12.77 o
 -21   2   6         80.69         51.79        10.14 o
 -20   2   6        398.71        407.39        16.57 o
 -19   2   6       1378.32       1430.45        29.59 o
 -18   2   6        335.09        322.68        14.28 o
 -17   2   6        400.03        422.19        14.27 o
 -16   2   6        301.26        282.69        11.87 o
 -15   2   6       8107.58       8121.72       102.71 o
 -14   2   6         79.20        120.26        11.37 o
 -13   2   6        520.15        617.31        13.53 o
 -12   2   6         11.31         12.08         4.44 o
 -11   2   6       1316.96       1330.65        27.75 o
 -10   2   6      11095.27      11239.78       124.63 o
  -9   2   6       1434.43       1436.54        18.12 o
  -8   2   6         20.42          4.76         2.74 o
  -7   2   6       4460.95       5258.85        54.67 o
  -6   2   6       4445.50       4962.64        51.59 o
  -5   2   6       9799.57       9841.72        98.94 o
  -4   2   6          4.77          5.95         2.09 o
  -3   2   6        100.09         69.80         2.85 o
  -2   2   6      83494.40      89000.24       892.44 o
  -1   2   6      10549.76      10372.49       106.39 o
   0   2   6      11498.46      12387.13       122.89 o
   1   2   6       2690.54       2230.48        24.19 o
   2   2   6      12505.95      13295.72       151.38 o
   3   2   6          0.10          5.23         2.02 o
   4   2   6       2061.92       2238.63        29.64 o
   5   2   6       1711.73       1812.96        20.88 o
   6   2   6       7380.17       7641.77        98.73 o
   7   2   6       1894.92       1501.39        20.24 o
   8   2   6       1717.17       1389.99        18.59 o
   9   2   6       1834.15       2084.44        31.88 o
  10   2   6       1159.63       1203.28        18.57 o
  11   2   6        109.12        135.70         5.84 o
  12   2   6        946.45        811.41        14.69 o
  13   2   6       4042.11       3731.44        47.67 o
  14   2   6        545.59        599.78        20.16 o
  15   2   6        704.76        650.80        19.31 o
  16   2   6       2768.99       2657.22        58.40 o
  17   2   6         68.58        102.39        10.23 o
  18   2   6         34.51         19.97         8.42 o
  19   2   6         20.74          3.21         8.60 o
  20   2   6          0.10          2.45        10.16 o
  21   2   6       1291.21       1447.48        34.17 o
  22   2   6         24.79         10.80        11.09 o
  23   2   6        502.01        484.05        21.73 o
 -24   3   6         32.85         40.35        12.01 o
 -23   3   6        176.30        180.86        14.02 o
 -22   3   6        107.06        127.21        12.32 o
 -21   3   6       1377.16       1383.42        38.36 o
 -20   3   6        424.11        388.30        16.19 o
 -19   3   6          1.73         16.91         8.72 o
 -18   3   6       1674.76       1668.14        32.11 o
 -17   3   6       1612.87       1542.24        29.75 o
 -16   3   6         25.50         24.59         7.43 o
 -15   3   6         94.72         94.67         8.64 o
 -14   3   6         86.17         53.75         7.29 o
 -13   3   6        288.69        234.95         8.32 o
 -12   3   6          9.80          0.73         3.24 o
 -11   3   6       2085.49       2219.45        26.44 o
 -10   3   6       2104.74       2580.23        29.73 o
  -9   3   6       2283.78       2976.98        34.91 o
  -8   3   6       2577.36       2331.09        26.70 o
  -7   3   6       8502.54       8478.80        90.78 o
  -6   3   6       7943.26       7805.72        79.21 o
  -5   3   6       4593.98       5014.16        51.98 o
  -4   3   6        503.18        502.09         9.37 o
  -3   3   6       6889.33       7456.02        75.29 o
  -2   3   6       1216.67       1507.28        18.29 o
  -1   3   6        159.08        157.35         4.05 o
   0   3   6       1314.38       1177.77        17.39 o
   1   3   6      13019.37      12676.06       126.28 o
   2   3   6        723.03        512.37        10.71 o
   3   3   6       6180.04       6506.93        71.69 o
   4   3   6        439.94        314.55         6.78 o
   5   3   6         81.39        197.19         5.29 o
   6   3   6         79.73         72.50         3.54 o
   7   3   6      12323.25      13653.35       136.97 o
   8   3   6        421.35        471.45        10.00 o
   9   3   6       1421.00       1436.88        19.47 o
  10   3   6       2174.08       2001.88        26.20 o
  11   3   6         42.34         36.46         4.46 o
  12   3   6       2937.73       3132.95        38.16 o
  13   3   6         65.72         63.28         5.84 o
  14   3   6       2294.96       2179.06        35.87 o
  15   3   6        428.17        371.40        18.04 o
  16   3   6       1180.12       1181.86        27.29 o
  17   3   6         64.94         70.69         9.31 o
  18   3   6       1209.51       1268.25        30.02 o
  19   3   6        249.91        251.09        18.45 o
  20   3   6         28.13          4.91        10.07 o
  21   3   6        179.61        221.23        17.00 o
  22   3   6        242.70        254.13        20.59 o
  23   3   6         79.48        134.60        21.49 o
 -24   4   6        532.87        527.33        24.27 o
 -23   4   6         10.32         12.81        12.64 o
 -22   4   6        793.15        771.03        26.65 o
 -21   4   6         71.88         52.87        11.19 o
 -20   4   6         71.87         69.91         9.68 o
 -19   4   6        164.97        124.94        11.43 o
 -18   4   6        148.38        112.06        10.56 o
 -17   4   6        256.44        232.74        12.44 o
 -16   4   6         88.70         81.93         9.11 o
 -15   4   6        936.81        767.22        18.73 o
 -14   4   6        751.46        764.93        18.15 o
 -13   4   6        805.40        743.00        15.55 o
 -12   4   6       7443.67       7231.62        72.79 o
 -11   4   6        116.63        132.46         5.43 o
 -10   4   6        258.07        275.45         7.45 o
  -9   4   6       5604.19       5918.55        64.89 o
  -8   4   6       9348.81      10334.70       104.25 o
  -7   4   6      14371.88      14230.79       142.30 o
  -6   4   6      14026.92      14567.99       144.99 o
  -5   4   6        110.58         63.74         6.89 o
  -4   4   6        460.32        767.13        11.30 o
  -3   4   6        106.63        112.52         3.82 o
  -2   4   6      11079.78      11464.58       114.44 o
  -1   4   6         84.92         48.98         3.09 o
   0   4   6      25133.81      24993.25       245.59 o
   1   4   6       5066.29       4792.86        54.10 o
   2   4   6        159.44        297.30        10.24 o
   3   4   6       6346.07       7001.69        74.32 o
   4   4   6      24726.70      25058.80       256.54 o
   5   4   6      12318.48      13216.04       135.81 o
   6   4   6       4604.07       4928.62        54.35 o
   7   4   6        384.61        445.59        11.79 o
   8   4   6       6824.60       7276.20        78.66 o
   9   4   6       8112.93       8814.20        93.60 o
  10   4   6       3693.73       3537.47        43.07 o
  11   4   6       6881.86       7096.24        81.02 o
  12   4   6        936.64        868.49        15.08 o
  13   4   6        417.78        463.80        12.41 o
  14   4   6       1240.25       1127.56        28.77 o
  15   4   6         53.87         80.68         8.47 o
  16   4   6          5.78         -0.29         8.21 o
  17   4   6       1137.85       1044.43        25.92 o
  18   4   6         13.80          9.55        10.31 o
  19   4   6        601.20        586.39        25.11 o
  20   4   6         95.34         94.96        15.11 o
  21   4   6         45.62         42.73        14.04 o
  22   4   6         73.73         76.70        16.15 o
  23   4   6        115.24         96.04        17.47 o
 -24   5   6        240.23        233.27        19.96 o
 -23   5   6        377.55        399.60        21.28 o
 -22   5   6        132.39         88.52        16.74 o
 -21   5   6        614.90        615.76        23.69 o
 -20   5   6        128.87        111.59        12.47 o
 -19   5   6       1284.54       1263.88        33.87 o
 -18   5   6        123.43        134.81        11.51 o
 -17   5   6       1037.22        976.09        23.02 o
 -16   5   6         42.94         18.86         7.61 o
 -15   5   6       2748.13       3102.15        47.71 o
 -14   5   6       3393.11       3510.18        52.36 o
 -13   5   6        190.32        184.64         8.04 o
 -12   5   6       2690.52       2678.71        34.74 o
 -11   5   6        699.64        720.76        12.18 o
 -10   5   6       7434.47       7741.41        80.36 o
  -9   5   6       4065.96       4588.19        49.26 o
  -8   5   6      10160.17      10787.12       109.03 o
  -7   5   6         59.93         74.28         4.20 o
  -6   5   6       3354.52       3164.35        34.75 o
  -5   5   6       2939.47       3218.82        35.07 o
  -4   5   6       1011.04       1180.69        15.10 o
  -3   5   6      13088.18      13682.01       136.46 o
  -2   5   6        197.36        250.92         5.72 o
  -1   5   6        136.21         85.08         3.87 o
   0   5   6      11805.87      12701.28       126.73 o
   1   5   6      20505.52      23197.88       227.20 o
   2   5   6       1182.79       1032.13        13.50 o
   3   5   6        856.55        792.96        13.65 o
   4   5   6         24.95         14.70         2.85 o
   5   5   6       5994.92       5978.18        72.45 o
   6   5   6       7175.35       8474.11       125.28 o
   7   5   6       1568.96       1404.02        18.54 o
   8   5   6       4765.82       5291.90        57.83 o
   9   5   6       5782.38       5469.45        58.46 o
  10   5   6          5.27          5.29         4.66 o
  11   5   6          0.83         13.99         4.51 o
  12   5   6         61.52         45.51         5.78 o
  13   5   6         74.53         85.95         7.65 o
  14   5   6         10.07          1.45         6.85 o
  15   5   6        189.86        185.48        12.71 o
  16   5   6       2149.54       2061.77        47.42 o
  17   5   6       1649.32       1593.80        43.86 o
  18   5   6       1062.37       1207.89        35.30 o
  19   5   6          3.40         10.58        12.13 o
  20   5   6       4341.49       5120.52       194.33 o
  21   5   6         18.97         28.30        15.03 o
  22   5   6       1171.12       1101.01        36.68 o
 -23   6   6         46.51         22.78        12.98 o
 -22   6   6        633.94        695.57        27.99 o
 -21   6   6         70.83        105.57        14.05 o
 -20   6   6         51.65         63.73        11.44 o
 -19   6   6        227.14        178.25        14.87 o
 -18   6   6         85.19         95.15        12.03 o
 -17   6   6        861.01        977.14        33.74 o
 -16   6   6        844.04        867.38        24.64 o
 -15   6   6        222.23        174.09        12.28 o
 -14   6   6       3690.35       3630.44        52.93 o
 -13   6   6        310.19        428.01        11.50 o
 -12   6   6       2936.83       2751.78        31.44 o
 -11   6   6       1424.17       1641.84        21.53 o
 -10   6   6       2983.70       2902.85        33.56 o
  -9   6   6       2044.49       1947.47        23.85 o
  -8   6   6       1258.38       1236.17        16.71 o
  -7   6   6      13809.56      14264.73       142.97 o
  -6   6   6       2368.54       2632.45        29.87 o
  -5   6   6       2896.31       3198.19        35.13 o
  -4   6   6       1987.97       2077.64        24.08 o
  -3   6   6         47.70         13.66         2.97 o
  -2   6   6       2164.12       1954.55        23.84 o
  -1   6   6       3077.13       3337.65        37.99 o
   0   6   6      11575.52      12965.77       128.78 o
   1   6   6         20.13         34.61         3.27 o
   2   6   6         39.54         46.01         3.43 o
   3   6   6          0.13          1.31         2.89 o
   4   6   6      12180.21      12262.91       128.20 o
   5   6   6        472.74        496.60        10.31 o
   6   6   6       5760.29       6201.30        67.74 o
   7   6   6        681.06        628.78        10.70 o
   8   6   6       1551.72       1412.60        18.64 o
   9   6   6        832.62        801.59        14.50 o
  10   6   6         22.90         60.11         6.08 o
  11   6   6        813.09        946.42        18.50 o
  12   6   6       1447.43       1532.41        28.26 o
  13   6   6        137.29        158.39        10.43 o
  14   6   6        769.10        767.76        25.41 o
  15   6   6        661.37        579.16        26.47 o
  16   6   6        362.32        375.92        19.69 o
  17   6   6        615.56        700.44        25.95 o
  18   6   6        144.94        149.68        15.86 o
  19   6   6        125.91        134.04        20.08 o
  20   6   6        168.08        178.60        17.89 o
  21   6   6          9.68        -12.25        13.15 o
  22   6   6          7.45         38.76        15.18 o
 -23   7   6        539.38        461.62        24.65 o
 -22   7   6        129.65        107.54        15.53 o
 -21   7   6        478.99        520.25        24.25 o
 -20   7   6         78.89         75.54        19.51 o
 -19   7   6       2189.16       2279.13        44.50 o
 -18   7   6        298.45        282.52        16.12 o
 -17   7   6        905.75        930.11        29.35 o
 -16   7   6         36.50         39.49         9.43 o
 -15   7   6         91.77        130.30        16.96 o
 -14   7   6       1161.47       1126.75        24.28 o
 -13   7   6         20.17         17.25         5.14 o
 -12   7   6        586.17        573.52        12.28 o
 -11   7   6        690.70        557.42        11.80 o
 -10   7   6       2608.70       2464.08        30.60 o
  -9   7   6         37.68         13.07         3.92 o
  -8   7   6       4825.82       4811.54        54.00 o
  -7   7   6        724.58        690.55        12.47 o
  -6   7   6         18.26          5.49         3.17 o
  -5   7   6         17.15         17.43         3.22 o
  -4   7   6         65.88         33.58         3.56 o
  -3   7   6       3278.25       3302.51        37.98 o
  -2   7   6       2856.60       2485.45        28.45 o
  -1   7   6        152.82         51.06         3.86 o
   0   7   6       8691.45       8286.22        84.30 o
   1   7   6        113.15        172.50         5.36 o
   2   7   6        762.29        922.93        13.17 o
   3   7   6       5368.47       6061.10        65.79 o
   4   7   6       3923.09       4204.98        47.52 o
   5   7   6         83.75         84.05         4.66 o
   6   7   6       5030.06       5194.49        57.65 o
   7   7   6       7495.42       6809.58        77.87 o
   8   7   6        230.59        173.39         8.03 o
   9   7   6          6.30          3.66         5.19 o
  10   7   6        501.32        371.73        11.80 o
  11   7   6       5003.30       5177.88        70.99 o
  12   7   6       2980.29       3343.78        49.59 o
  13   7   6       6058.15       6378.98       101.45 o
  14   7   6        111.12         48.72         9.99 o
  15   7   6       2702.78       2567.89        55.51 o
  16   7   6       1315.95       1408.08        40.42 o
  17   7   6         81.65        163.10        17.13 o
  18   7   6        510.97        530.20        24.08 o
  19   7   6        183.20        153.47        16.82 o
  20   7   6         78.02         67.69        15.04 o
  21   7   6        307.19        250.43        20.50 o
 -22   8   6        301.32        295.09        23.86 o
 -21   8   6         27.74         14.48        12.04 o
 -20   8   6        574.29        612.51        25.30 o
 -19   8   6         86.44         64.54        12.59 o
 -18   8   6         68.35         52.36        13.76 o
 -17   8   6        159.89        146.57        19.04 o
 -16   8   6         41.94         35.41        10.36 o
 -15   8   6        133.27        114.54        10.07 o
 -14   8   6          2.48         -6.24         6.24 o
 -13   8   6        486.28        491.86        12.53 o
 -12   8   6       3964.66       4170.21        51.74 o
 -11   8   6        524.14        531.67        11.55 o
 -10   8   6       1072.48       1005.16        16.74 o
  -9   8   6       3269.93       3351.66        42.02 o
  -8   8   6        136.95        127.74         7.30 o
  -7   8   6       4145.27       3926.92        47.60 o
  -6   8   6         76.97        107.77         4.82 o
  -5   8   6       3655.10       3327.84        40.98 o
  -4   8   6        681.02        774.89        12.42 o
  -3   8   6      10197.60      10778.56       113.81 o
  -2   8   6       2038.60       1958.89        24.58 o
  -1   8   6      15486.20      16608.20       164.88 o
   0   8   6       2044.30       1773.14        21.73 o
   1   8   6        948.75       1100.02        15.23 o
   2   8   6          8.61         19.24         3.77 o
   3   8   6       1151.45        854.88        13.59 o
   4   8   6       2099.25       1981.52        25.20 o
   5   8   6         27.06         53.79         5.44 o
   6   8   6        226.38        194.10         7.69 o
   7   8   6        329.44        221.19         8.18 o
   8   8   6        774.84        712.65        16.21 o
   9   8   6        833.11        696.55        16.23 o
  10   8   6        277.34        237.62        11.97 o
  11   8   6          1.55          1.22         6.50 o
  12   8   6        115.56         94.18         8.79 o
  13   8   6       3266.07       3513.15        57.23 o
  14   8   6         50.22          7.74         8.74 o
  15   8   6        833.04        753.80        26.30 o
  16   8   6        534.57        679.01        28.77 o
  17   8   6          1.69          3.60        11.41 o
  18   8   6        243.61        222.52        18.09 o
  19   8   6         24.75          2.35        13.41 o
  20   8   6        168.32        181.80        18.57 o
  21   8   6        346.06        409.37        24.10 o
 -21   9   6        209.87        214.17        17.06 o
 -20   9   6          0.04          8.69        10.76 o
 -19   9   6       1109.38       1261.61        35.51 o
 -18   9   6        166.90        182.90        14.73 o
 -17   9   6        344.79        414.08        29.24 o
 -16   9   6          0.16          1.07         9.69 o
 -15   9   6        214.48        183.46        12.58 o
 -14   9   6         84.62         33.97         5.79 o
 -13   9   6       1588.86       1523.98        24.77 o
 -12   9   6        143.96        129.87         6.15 o
 -11   9   6          1.76          3.39         3.70 o
 -10   9   6          1.29         -0.44         3.88 o
  -9   9   6         81.35         97.43         5.00 o
  -8   9   6        537.76        452.25        11.22 o
  -7   9   6        112.31        152.06         5.83 o
  -6   9   6       3572.63       3538.43        43.45 o
  -5   9   6       1572.02       1587.40        22.43 o
  -4   9   6         66.45         62.27         4.82 o
  -3   9   6       1873.43       1908.76        24.48 o
  -2   9   6       1881.94       2015.77        25.66 o
  -1   9   6          2.11          6.37         3.72 o
   0   9   6         58.63         29.77         4.13 o
   1   9   6        422.61        412.77         9.87 o
   2   9   6       2262.74       1953.22        28.54 o
   3   9   6         18.87         -4.35         4.35 o
   4   9   6        589.19        628.68        13.60 o
   5   9   6       1263.44       1522.05        23.91 o
   6   9   6       4176.73       4121.40        57.45 o
   7   9   6       1889.18       1830.17        30.07 o
   8   9   6       1293.51       1380.26        24.72 o
   9   9   6        123.04        126.07         8.48 o
  10   9   6       2053.71       2023.07        33.24 o
  11   9   6        151.44         95.05         8.68 o
  12   9   6       2138.46       2160.58        36.21 o
  13   9   6          8.74         14.82         8.29 o
  14   9   6          0.25         -8.13         8.13 o
  15   9   6        205.72        198.02        15.76 o
  16   9   6        329.20        385.61        20.28 o
  17   9   6        706.76        765.09        34.69 o
  18   9   6          2.07         -0.93        15.78 o
  19   9   6         60.66         81.55        19.74 o
  20   9   6         96.53        182.44        17.77 o
 -20  10   6         41.39         53.20        11.57 o
 -19  10   6         16.78          7.67         9.15 o
 -18  10   6        726.14        718.10        24.45 o
 -17  10   6        242.99        250.43        15.56 o
 -16  10   6        188.33        232.60        13.60 o
 -15  10   6         54.83         19.72        14.24 o
 -14  10   6        659.80        689.42        22.99 o
 -13  10   6        733.31        611.03        21.36 o
 -12  10   6        179.27        196.21        12.34 o
 -11  10   6        973.75        901.72        21.18 o
 -10  10   6       1571.83       1576.33        29.44 o
  -9  10   6         43.66         34.24         7.57 o
  -8  10   6         62.69         54.27         5.13 o
  -7  10   6       1915.15       1678.69        23.91 o
  -6  10   6        458.51        390.33         9.60 o
  -5  10   6       1884.87       2112.86        28.64 o
  -4  10   6         27.67         30.26         4.70 o
  -3  10   6         59.89         63.75         5.35 o
  -2  10   6        492.09        488.12        11.14 o
  -1  10   6         85.01         95.76         6.49 o
   0  10   6       1457.75       1461.76        23.46 o
   1  10   6        235.47        243.22        12.63 o
   2  10   6       1839.40       1713.60        28.23 o
   3  10   6        761.83        803.88        17.24 o
   4  10   6        423.35        346.20        11.49 o
   5  10   6         20.37         11.50         5.76 o
   6  10   6        143.33        118.95         9.00 o
   7  10   6        205.58        226.78        10.12 o
   8  10   6        546.72        451.42        13.51 o
   9  10   6        225.70        208.90        10.20 o
  10  10   6       2280.67       2258.56        36.51 o
  11  10   6          1.76          0.90         6.70 o
  12  10   6          5.09         17.36         7.36 o
  13  10   6        389.39        288.17        14.14 o
  14  10   6         86.38         89.40        10.50 o
  15  10   6         52.09         61.62        12.01 o
  16  10   6          2.37        -10.11        10.11 o
  17  10   6        317.03        305.88        21.28 o
  18  10   6         89.92        148.64        16.12 o
  19  10   6         88.37        107.33        15.16 o
 -19  11   6        133.58        127.27        21.87 o
 -18  11   6          1.26         -1.52        16.95 o
 -17  11   6        193.54        209.08        23.21 o
 -16  11   6          1.78        -13.44        15.59 o
 -15  11   6        194.49        230.58        22.29 o
 -14  11   6         92.93         74.19        12.21 o
 -13  11   6         13.25          1.96         9.98 o
 -12  11   6         28.55         20.31         8.88 o
 -11  11   6         15.06          0.64         9.38 o
 -10  11   6        551.99        551.95        18.23 o
  -9  11   6         17.27         24.64         7.73 o
  -8  11   6        130.88         76.29         8.75 o
  -7  11   6         93.69        103.33         5.46 o
  -6  11   6       1839.23       1768.87        25.34 o
  -5  11   6         97.52         76.08         6.65 o
  -4  11   6          5.89          2.97         4.45 o
  -3  11   6       1121.90       1143.15        21.82 o
  -2  11   6        161.50        172.65         9.11 o
  -1  11   6         52.31         40.52         6.57 o
   0  11   6        716.34        725.15        18.06 o
   1  11   6         32.25         54.16         7.66 o
   2  11   6        227.00        231.39        11.23 o
   3  11   6         20.59         11.93         6.02 o
   4  11   6       3045.79       3196.89        47.27 o
   5  11   6       2534.40       2475.31        38.63 o
   6  11   6        392.73        431.57        13.37 o
   7  11   6        151.44         83.70         8.08 o
   8  11   6         23.41         19.17         6.81 o
   9  11   6        235.13        259.60        13.19 o
  10  11   6       1358.45       1336.52        25.93 o
  11  11   6         26.63         18.37         7.28 o
  12  11   6        321.15        263.85        12.30 o
  13  11   6          0.24         -5.56         8.59 o
  14  11   6          3.52         15.25         8.78 o
  15  11   6         54.98         43.68        11.44 o
  16  11   6        214.26        248.70        17.21 o
  17  11   6         64.71         49.44        12.72 o
  18  11   6         87.86         77.00        13.70 o
 -18  12   6         19.73         30.67        18.57 o
 -17  12   6        218.55        189.75        23.53 o
 -16  12   6          8.71          1.45        16.36 o
 -15  12   6          0.56        -14.84        15.64 o
 -14  12   6        704.27        681.36        24.60 o
 -13  12   6         95.46         91.42        12.73 o
 -12  12   6         23.19          5.58         9.33 o
 -11  12   6        353.87        305.34        15.39 o
 -10  12   6          2.50         -8.92         8.92 o
  -9  12   6         90.09         63.88        10.08 o
  -8  12   6        859.87        782.27        20.21 o
  -7  12   6        341.49        329.91        16.11 o
  -6  12   6         36.49         37.84         5.26 o
  -5  12   6       1557.75       1449.16        23.70 o
  -4  12   6          0.22         -5.52         6.18 o
  -3  12   6       1886.54       1957.08        32.69 o
  -2  12   6          6.29         -6.35         6.35 o
  -1  12   6        305.66        296.88        12.42 o
   0  12   6       1113.33       1046.41        25.33 o
   1  12   6        111.62         90.26         8.96 o
   2  12   6          8.30          1.59         6.65 o
   3  12   6        200.94        212.48        11.48 o
   4  12   6        703.98        636.70        19.96 o
   5  12   6          5.86         -3.10         6.54 o
   6  12   6         70.62         47.07         7.59 o
   7  12   6         27.31         32.13         7.45 o
   8  12   6        408.19        444.40        17.30 o
   9  12   6        220.53        221.04        11.21 o
  10  12   6         64.44         38.63         7.75 o
  11  12   6          0.42         -6.68         6.68 o
  12  12   6         53.38         72.40         8.95 o
  13  12   6        877.11        786.16        27.03 o
  14  12   6         20.89         -4.22        12.17 o
  15  12   6         80.37         69.38        12.25 o
  16  12   6         30.93         48.93        13.90 o
 -16  13   6        422.19        435.73        30.40 o
 -15  13   6         24.10          5.55        16.55 o
 -14  13   6        461.82        465.46        21.62 o
 -13  13   6          2.26         12.31        10.41 o
 -12  13   6         40.41         11.90        10.68 o
 -11  13   6        184.91        206.51        13.99 o
 -10  13   6        489.93        596.42        21.91 o
  -9  13   6        977.17        963.07        27.33 o
  -8  13   6         18.03         14.25         9.98 o
  -7  13   6       1702.47       1668.41        48.16 o
  -6  13   6        324.34        338.73        12.01 o
  -5  13   6        429.66        317.01        13.41 o
  -4  13   6       1134.38       1358.35        27.54 o
  -3  13   6        454.83        467.92        17.09 o
  -2  13   6       1691.23       1555.85        30.68 o
  -1  13   6        147.90        161.59        10.91 o
   0  13   6         13.82         14.04         7.91 o
   1  13   6       1162.80        947.64        22.76 o
   2  13   6        738.38        801.74        20.68 o
   3  13   6         40.01         54.16         8.53 o
   4  13   6         37.95         35.57         9.36 o
   5  13   6          0.03          0.28         7.04 o
   6  13   6          0.87         -6.94         6.94 o
   7  13   6         32.31         16.23         7.60 o
   8  13   6        379.86        332.76        14.01 o
   9  13   6         65.38         39.31         7.80 o
  10  13   6        563.13        567.78        16.60 o
  11  13   6        179.29        138.44         9.96 o
  12  13   6          6.77         22.52         8.37 o
  13  13   6        128.94        148.16        14.84 o
  14  13   6         17.16         23.88         8.62 o
  15  13   6         69.29         74.18        11.35 o
 -14  14   6          3.65          6.04        12.73 o
 -13  14   6         18.94         18.43        12.80 o
 -12  14   6         71.20         76.47        22.32 o
 -11  14   6         21.37         27.18        10.76 o
 -10  14   6          6.46         -5.62        10.30 o
  -9  14   6        282.41        324.94        20.32 o
  -8  14   6         99.98         64.64        14.45 o
  -7  14   6          5.26         -7.05         9.91 o
  -6  14   6        792.68        864.64        22.53 o
  -5  14   6         43.84         49.70        12.09 o
  -4  14   6          8.26          4.93        10.69 o
  -3  14   6          1.39         -3.45         7.81 o
  -2  14   6       1613.88       1558.71        33.19 o
  -1  14   6        614.51        563.60        18.82 o
   0  14   6        375.43        404.88        16.22 o
   1  14   6        696.36        674.28        19.45 o
   2  14   6        633.24        581.58        18.24 o
   3  14   6        987.49        942.15        23.14 o
   4  14   6        921.89        877.88        22.80 o
   5  14   6        922.43       1007.46        25.84 o
   6  14   6          0.31          3.63         8.31 o
   7  14   6       1313.68       1425.26        31.69 o
   8  14   6         47.50         37.11         8.33 o
   9  14   6         12.12         -7.00         7.00 o
  10  14   6        124.70        116.13        13.79 o
  11  14   6        150.22        132.00        11.46 o
  12  14   6         45.36         30.19        11.05 o
  13  14   6       1988.47       2296.37        57.10 o
 -12  15   6       1543.77       1768.47        46.63 o
 -11  15   6         53.07         47.60        12.74 o
 -10  15   6        148.35        134.50        14.46 o
  -9  15   6        305.47        270.84        18.83 o
  -8  15   6        351.97        426.53        22.13 o
  -7  15   6        118.60        141.14        15.43 o
  -6  15   6          3.95        -10.26        10.26 o
  -5  15   6          0.60          1.50         7.32 o
  -4  15   6        207.69        205.71        12.24 o
  -3  15   6          0.05         -8.94         8.94 o
  -2  15   6        256.05        215.17        13.18 o
  -1  15   6         35.17         16.08         9.04 o
   0  15   6        208.50        211.01        13.22 o
   1  15   6          4.53         10.99         8.57 o
   2  15   6         82.21        106.67        11.08 o
   3  15   6         95.57         68.57        10.15 o
   4  15   6          3.17         12.32         8.66 o
   5  15   6         51.88         49.68         9.58 o
   6  15   6        115.96        164.36        11.60 o
   7  15   6        171.04        146.24        15.75 o
   8  15   6         19.43         26.47         8.13 o
   9  15   6          0.02          0.81         7.33 o
  10  15   6        521.94        532.46        17.56 o
  11  15   6        134.97        114.17        14.69 o
  -9  16   6        241.46        302.83        20.71 o
  -8  16   6        256.84        231.93        19.09 o
  -7  16   6        286.81        315.78        20.13 o
  -6  16   6        269.38        295.11        19.61 o
  -5  16   6        239.25        208.88        11.36 o
  -4  16   6         58.92         84.07        12.53 o
  -3  16   6        282.66        318.41        15.35 o
  -2  16   6        350.80        331.08        15.79 o
  -1  16   6        795.54        765.91        23.21 o
   0  16   6        568.58        546.76        19.91 o
   1  16   6       1367.60       1568.14        34.81 o
   2  16   6       1654.51       1754.29        37.41 o
   3  16   6        528.47        507.51        19.26 o
   4  16   6        765.65        823.12        29.66 o
   5  16   6       1064.94       1241.04        31.97 o
   6  16   6         92.31        115.66        12.11 o
   7  16   6         38.88         42.78        10.20 o
   8  16   6         58.01         60.93        16.64 o
  -3  17   6          0.23          2.76        27.26 o
  -2  17   6        219.01        231.13        14.44 o
  -1  17   6        360.86        401.04        17.66 o
   0  17   6        192.02        214.16        14.86 o
   1  17   6          1.42         -0.04         8.75 o
 -25   0   7        925.23        996.07        39.28 o
 -23   0   7       1815.11       2158.64        65.22 o
 -21   0   7       3748.51       3937.83        88.04 o
 -19   0   7         93.13        107.33        19.27 o
 -17   0   7        228.24        300.25        18.93 o
 -15   0   7         43.16         55.31        11.07 o
 -13   0   7       1494.35       1591.13        49.73 o
 -11   0   7         26.24         10.80         4.57 o
  -9   0   7       9238.47       8560.32       123.95 o
  -7   0   7         32.55         74.98         5.78 o
  -5   0   7        488.23        388.59        12.74 o
  -3   0   7      38601.95      38150.20       529.00 o
  -1   0   7      10825.10      10472.99       147.89 o
   1   0   7       2072.52       2487.35        38.14 o
   3   0   7         40.35         76.12         7.38 o
   5   0   7      25600.44      28311.74       393.71 o
   7   0   7       3491.52       3009.14        47.05 o
   9   0   7       3442.56       4017.34        62.02 o
  11   0   7        243.96        182.40        10.39 o
  13   0   7       1510.03       1309.15        30.98 o
  15   0   7       1937.09       2172.83        51.56 o
  17   0   7       2216.53       1806.95        82.60 o
  19   0   7        401.90        339.93        21.63 o
  21   0   7         19.62         40.21        18.04 o
  23   0   7        322.34        299.97        29.32 o
 -25   1   7         73.86         68.28        12.66 o
 -24   1   7          7.11          1.61         9.95 o
 -23   1   7        333.82        324.83        18.84 o
 -22   1   7         47.51         41.61        10.26 o
 -21   1   7       1027.07       1070.25        26.13 o
 -20   1   7        491.62        445.41        17.19 o
 -19   1   7       6292.89       6760.07        95.70 o
 -18   1   7        789.79        769.01        20.54 o
 -17   1   7        214.35        170.15        11.33 o
 -16   1   7        606.17        527.82        16.12 o
 -15   1   7        807.77        871.13        20.17 o
 -14   1   7       2188.47       2100.99        35.02 o
 -13   1   7         33.75         14.77         4.60 o
 -12   1   7        749.57        783.24        13.91 o
 -11   1   7        890.26        858.93        13.63 o
 -10   1   7        198.86        194.19         5.78 o
  -9   1   7       7200.53       7893.52        85.45 o
  -8   1   7        527.15        518.69        11.30 o
  -7   1   7       3370.48       3272.32        39.64 o
  -6   1   7        120.19        183.74         5.28 o
  -5   1   7          1.92          8.55         2.50 o
  -4   1   7      10199.53      11600.94       115.73 o
  -3   1   7        247.10        252.15         6.26 o
  -2   1   7       2353.25       2571.55        27.82 o
  -1   1   7        162.48        109.45         3.56 o
   0   1   7       8148.26       8413.89        84.50 o
   1   1   7      11534.19      12721.39       133.56 o
   2   1   7      17502.09      17908.81       177.01 o
   3   1   7        208.11        202.48         8.45 o
   4   1   7       1399.61       1553.40        19.14 o
   5   1   7       1883.25       1670.50        18.95 o
   6   1   7       1348.60       1381.14        17.12 o
   7   1   7       1445.25       1121.41        14.82 o
   8   1   7       7722.95       8351.55        85.46 o
   9   1   7       4187.27       3987.84        43.44 o
  10   1   7        166.44        256.22         7.25 o
  11   1   7       4703.65       4972.86        67.72 o
  12   1   7        757.87        619.37        12.67 o
  13   1   7         47.42         39.03         5.07 o
  14   1   7        758.68        831.18        24.46 o
  15   1   7        330.38        273.53        14.13 o
  16   1   7          1.06         -1.65         7.10 o
  17   1   7         58.86         17.90         8.07 o
  18   1   7        130.71         92.78        10.15 o
  19   1   7        465.60        465.76        17.25 o
  20   1   7        112.59        103.06        15.14 o
  21   1   7        908.49        977.01        27.52 o
  22   1   7        225.32        215.01        16.86 o
  23   1   7         87.44         92.04        15.51 o
 -24   2   7         15.78         27.14        11.95 o
 -23   2   7       1320.73       1291.90        39.63 o
 -22   2   7         25.05         24.63         9.80 o
 -21   2   7         24.77         60.46        10.50 o
 -20   2   7         19.13         23.78         8.93 o
 -19   2   7       1344.22       1287.89        28.16 o
 -18   2   7          4.93          3.72         8.22 o
 -17   2   7         10.99         18.26         7.66 o
 -16   2   7       1663.00       1524.07        28.95 o
 -15   2   7          6.16         -2.34         6.61 o
 -14   2   7        120.50         83.07         8.21 o
 -13   2   7         21.19          9.80         4.76 o
 -12   2   7       1696.22       1733.54        24.60 o
 -11   2   7       6718.16       7366.77        76.78 o
 -10   2   7        273.85        329.26        10.71 o
  -9   2   7         85.86        119.58         5.78 o
  -8   2   7        924.81       1019.13        15.78 o
  -7   2   7      10304.31      11042.16       111.27 o
  -6   2   7        877.37       1053.15        13.87 o
  -5   2   7       3920.68       4062.01        43.01 o
  -4   2   7       8114.91       7801.56        82.81 o
  -3   2   7      21652.40      22595.75       229.17 o
  -2   2   7      21255.85      22746.11       230.70 o
  -1   2   7        879.00        912.80        12.39 o
   0   2   7      26310.89      28245.15       277.10 o
   1   2   7       9648.46       9994.68        99.94 o
   2   2   7      17600.63      18248.45       180.05 o
   3   2   7       9697.49      10267.61       102.94 o
   4   2   7       8095.43       8805.91        89.22 o
   5   2   7       3341.43       3588.09        38.50 o
   6   2   7       4703.86       4564.71        48.00 o
   7   2   7       1012.35        985.41        14.15 o
   8   2   7       1195.03       1276.66        23.95 o
   9   2   7       2453.02       2254.26        29.42 o
  10   2   7        723.44        657.60        11.94 o
  11   2   7         39.00         64.42         4.96 o
  12   2   7       2548.44       2374.71        33.77 o
  13   2   7       4778.61       4343.24        53.83 o
  14   2   7        468.81        514.04        17.30 o
  15   2   7          1.93          1.81         6.86 o
  16   2   7        932.24        896.44        25.12 o
  17   2   7        145.85        198.26        12.04 o
  18   2   7         12.45         33.24         9.74 o
  19   2   7        371.76        408.52        17.95 o
  20   2   7        377.18        358.80        18.48 o
  21   2   7        460.72        457.01        21.01 o
  22   2   7         20.29         28.92        14.35 o
  23   2   7        522.77        488.30        24.02 o
 -24   3   7        209.80        202.18        16.31 o
 -23   3   7        522.08        524.16        20.01 o
 -22   3   7          9.57          7.92         9.55 o
 -21   3   7        331.69        331.55        16.01 o
 -20   3   7         10.46          5.87         8.58 o
 -19   3   7       1352.15       1464.59        29.95 o
 -18   3   7        170.57        168.28        14.60 o
 -17   3   7        141.70        117.17        10.30 o
 -16   3   7        783.78        758.57        19.24 o
 -15   3   7          8.35          9.36         6.95 o
 -14   3   7       1529.09       1440.37        31.39 o
 -13   3   7       2153.44       1813.95        28.14 o
 -12   3   7        959.62       1025.93        18.77 o
 -11   3   7         27.75          2.01         3.25 o
 -10   3   7         75.65         25.82         3.76 o
  -9   3   7        339.92        226.93         6.25 o
  -8   3   7       1235.25       1371.54        17.55 o
  -7   3   7       2651.76       2550.90        30.03 o
  -6   3   7        428.03        312.92         6.67 o
  -5   3   7       4754.96       4883.31        53.93 o
  -4   3   7        599.16        592.61         9.12 o
  -3   3   7       8314.64       8956.92        93.05 o
  -2   3   7      16771.94      17281.43       176.19 o
  -1   3   7       9692.75      10976.45       109.75 o
   0   3   7       1530.81       1466.30        17.33 o
   1   3   7         21.64         23.59         2.52 o
   2   3   7      31133.66      34461.97       370.33 o
   3   3   7       5588.50       6016.94        65.11 o
   4   3   7       1365.58        991.18        14.63 o
   5   3   7       7068.43       7925.04        80.88 o
   6   3   7         94.12         54.71         4.04 o
   7   3   7       4094.02       3855.54        41.68 o
   8   3   7       3907.96       3897.65        42.44 o
   9   3   7        575.12        519.93        12.00 o
  10   3   7        434.12        415.10        10.80 o
  11   3   7        743.83        702.54        14.50 o
  12   3   7          9.70         -0.43         4.08 o
  13   3   7       4242.24       4232.92        53.00 o
  14   3   7        499.76        516.88        17.60 o
  15   3   7        442.54        404.30        18.55 o
  16   3   7       4057.99       3327.37        77.70 o
  17   3   7        198.66        133.00        12.14 o
  18   3   7       2252.83       2310.99        43.82 o
  19   3   7       1547.29       1619.12        51.77 o
  20   3   7          3.09        -10.79        10.79 o
  21   3   7        107.96         41.56        14.23 o
  22   3   7          6.25         11.74        13.83 o
  23   3   7         91.82        122.37        17.64 o
 -24   4   7         11.12          9.75        13.16 o
 -23   4   7        413.38        426.42        21.92 o
 -22   4   7        125.19        123.16        14.60 o
 -21   4   7        528.98        505.61        20.27 o
 -20   4   7       1258.26       1322.60        28.86 o
 -19   4   7       1153.24       1145.35        26.26 o
 -18   4   7        319.28        350.48        14.90 o
 -17   4   7       1654.71       1564.50        30.22 o
 -16   4   7        297.09        354.72        17.82 o
 -15   4   7        803.76        719.96        18.45 o
 -14   4   7       1681.22       1762.28        31.25 o
 -13   4   7       2698.77       2718.34        38.84 o
 -12   4   7       1575.58       1609.44        22.67 o
 -11   4   7         37.50         71.05         5.40 o
 -10   4   7       1012.00       1245.82        17.02 o
  -9   4   7         84.44         72.22         4.48 o
  -8   4   7       3725.82       4337.63        46.47 o
  -7   4   7        297.00        364.80        10.10 o
  -6   4   7       8453.55       9471.72        95.85 o
  -5   4   7       4122.94       4283.67        45.29 o
  -4   4   7       3219.13       3327.51        35.91 o
  -3   4   7        352.35        351.26         6.71 o
  -2   4   7          0.43         -2.34         2.34 o
  -1   4   7       7396.56       8362.25        84.59 o
   0   4   7       1937.33       1853.47        20.56 o
   1   4   7        237.41        131.59         6.24 o
   2   4   7        308.67        271.19         6.45 o
   3   4   7       1205.07       1333.43        18.27 o
   4   4   7        373.13        454.40        10.55 o
   5   4   7       2927.08       2726.88        33.55 o
   6   4   7         21.12          6.20         2.56 o
   7   4   7       2672.48       2352.81        28.32 o
   8   4   7         27.52         13.21         3.35 o
   9   4   7       2523.98       2358.20        29.33 o
  10   4   7       1220.78       1104.42        18.41 o
  11   4   7         82.00         93.13         5.84 o
  12   4   7       1418.52       1268.31        19.48 o
  13   4   7       3250.38       3052.67        44.58 o
  14   4   7        719.14        645.21        18.78 o
  15   4   7       1866.55       1769.27        34.60 o
  16   4   7        125.46        114.35        11.24 o
  17   4   7       3872.07       4002.46        71.25 o
  18   4   7         11.11         14.85        10.71 o
  19   4   7        728.52        666.51        26.63 o
  20   4   7        828.36        966.99        32.93 o
  21   4   7         27.32         43.35        14.06 o
  22   4   7        411.20        378.49        23.76 o
  23   4   7        222.59        233.72        28.97 o
 -24   5   7        110.78         63.81        22.01 o
 -23   5   7        401.76        471.07        24.59 o
 -22   5   7        201.01        224.69        18.72 o
 -21   5   7        574.33        512.58        25.54 o
 -20   5   7        304.90        274.83        17.25 o
 -19   5   7       4898.51       5142.23        90.11 o
 -18   5   7       1376.25       1349.55        29.97 o
 -17   5   7       1533.64       1667.48        31.71 o
 -16   5   7        205.99        192.61        11.32 o
 -15   5   7         11.32         18.92         7.28 o
 -14   5   7          0.77          2.62         6.52 o
 -13   5   7       1419.23       1408.65        25.76 o
 -12   5   7        328.70        353.92         9.37 o
 -11   5   7        208.32        141.02         5.95 o
 -10   5   7        489.24        501.92         9.95 o
  -9   5   7       1112.79        977.69        14.41 o
  -8   5   7         23.57          4.11         3.50 o
  -7   5   7       5840.33       6116.65        63.83 o
  -6   5   7        402.46        471.21        12.34 o
  -5   5   7       1388.08       1486.37        18.41 o
  -4   5   7         49.39         16.68         2.87 o
  -3   5   7        914.31       1346.53        16.83 o
  -2   5   7       1301.42       1608.31        19.29 o
  -1   5   7        196.13        268.94         6.07 o
   0   5   7        632.46        646.28        12.66 o
   1   5   7      17130.38      17800.86       176.25 o
   2   5   7       1030.72        966.52        13.55 o
   3   5   7       1560.15       1207.27        16.47 o
   4   5   7       7130.82       7548.65        80.65 o
   5   5   7       6082.29       6814.09        73.57 o
   6   5   7         71.95         51.79         4.92 o
   7   5   7       3712.51       3570.88        42.50 o
   8   5   7        705.94        738.60        12.05 o
   9   5   7        502.96        409.28        10.16 o
  10   5   7       2066.38       1914.83        27.21 o
  11   5   7       4177.33       4115.53        51.27 o
  12   5   7       2018.50       1968.63        30.01 o
  13   5   7       3656.85       3369.31        51.75 o
  14   5   7       1015.58        947.05        22.25 o
  15   5   7        331.81        257.76        14.65 o
  16   5   7        140.12         89.87        16.21 o
  17   5   7       1385.72       1403.58        37.80 o
  18   5   7        603.60        615.80        25.48 o
  19   5   7        240.87        200.17        17.81 o
  20   5   7        643.29        658.83        27.97 o
  21   5   7         25.57         40.37        14.76 o
  22   5   7       1070.77       1408.28        47.59 o
 -23   6   7        114.87         83.91        15.10 o
 -22   6   7        204.99        232.33        19.13 o
 -21   6   7        198.69        208.89        17.59 o
 -20   6   7        217.38        196.16        17.33 o
 -19   6   7         13.32          1.50         9.97 o
 -18   6   7         47.52         43.53        10.72 o
 -17   6   7       1290.35       1367.85        32.91 o
 -16   6   7        641.24        631.23        22.49 o
 -15   6   7       5456.42       5794.28        95.89 o
 -14   6   7        673.42        603.94        16.11 o
 -13   6   7       2852.93       2597.10        37.62 o
 -12   6   7       3212.53       3514.81        40.35 o
 -11   6   7        956.40        928.64        14.65 o
 -10   6   7       5034.89       5190.14        55.86 o
  -9   6   7        697.29        587.78        12.60 o
  -8   6   7         18.86         15.25         4.63 o
  -7   6   7      25310.11      27410.31       271.05 o
  -6   6   7        611.95       1043.75        15.62 o
  -5   6   7      30153.91      32264.63       317.43 o
  -4   6   7       4678.35       4226.63        45.35 o
  -3   6   7       3166.04       3294.40        36.01 o
  -2   6   7        339.12        393.46         7.92 o
  -1   6   7      40092.35      41686.61       408.86 o
   0   6   7        793.88        489.62         8.81 o
   1   6   7        507.52        520.32         8.95 o
   2   6   7       5109.34       5749.26        59.67 o
   3   6   7          2.34          3.69         2.99 o
   4   6   7       6342.79       6760.34        70.05 o
   5   6   7        168.92        150.81         7.22 o
   6   6   7       3766.01       3612.09        43.17 o
   7   6   7       2781.91       2803.95        35.51 o
   8   6   7        778.99        641.25        17.89 o
   9   6   7        894.25        970.70        17.66 o
  10   6   7       4141.45       4632.23        59.45 o
  11   6   7       3060.27       2715.04        38.40 o
  12   6   7        381.25        331.75        16.42 o
  13   6   7         10.81         35.71         7.83 o
  14   6   7        423.81        360.11        15.80 o
  15   6   7       3859.83       4072.78        86.63 o
  16   6   7        438.85        405.72        20.28 o
  17   6   7       1993.27       1968.18        47.45 o
  18   6   7        463.91        502.26        28.30 o
  19   6   7        233.06        195.84        18.18 o
  20   6   7         91.30         67.93        15.42 o
  21   6   7          0.26        -13.66        13.66 o
  22   6   7         86.77         60.02        19.12 o
 -22   7   7          3.86          0.98        11.84 o
 -21   7   7        217.21        251.09        18.83 o
 -20   7   7         32.48         47.67        12.81 o
 -19   7   7       2037.42       1889.23        45.80 o
 -18   7   7        139.96        143.86        15.10 o
 -17   7   7        440.03        522.18        21.88 o
 -16   7   7        340.94        301.84        15.50 o
 -15   7   7        186.57        181.24        12.66 o
 -14   7   7       2448.56       2397.15        41.64 o
 -13   7   7        998.90        936.26        20.15 o
 -12   7   7       1099.04       1001.83        18.98 o
 -11   7   7        884.36        971.60        15.96 o
 -10   7   7        774.10        685.61        12.46 o
  -9   7   7       1064.02       1086.88        16.37 o
  -8   7   7       1368.99       1361.38        19.08 o
  -7   7   7        430.02        568.69        10.68 o
  -6   7   7         35.90         31.02         3.89 o
  -5   7   7       1065.56        758.80        12.30 o
  -4   7   7       3373.87       3131.39        36.50 o
  -3   7   7       4246.78       4697.91        52.52 o
  -2   7   7       4624.14       5770.98        60.60 o
  -1   7   7        359.96        303.73         7.29 o
   0   7   7        412.26        411.94         8.63 o
   1   7   7      18952.55      19780.09       212.97 o
   2   7   7         27.93          5.39         3.35 o
   3   7   7       1255.57       1377.36        18.73 o
   4   7   7         61.97        134.35         5.26 o
   5   7   7       2324.28       2387.26        30.90 o
   6   7   7         37.49         55.86         5.10 o
   7   7   7       1600.93       1434.39        22.81 o
   8   7   7       1468.40       1374.12        22.20 o
   9   7   7        260.90        214.79        10.79 o
  10   7   7        761.78        798.56        19.61 o
  11   7   7       1009.86        920.13        19.84 o
  12   7   7        148.44        124.25         9.18 o
  13   7   7        370.71        430.84        19.48 o
  14   7   7        138.70        127.06        11.88 o
  15   7   7        293.45        250.05        16.82 o
  16   7   7        470.41        408.68        20.61 o
  17   7   7         19.09         10.45        11.43 o
  18   7   7        891.54        920.04        31.05 o
  19   7   7        456.89        396.17        22.64 o
  20   7   7        436.36        406.89        26.26 o
  21   7   7         15.06         17.65        13.75 o
 -22   8   7         53.93         81.93        15.11 o
 -21   8   7          3.43          9.16        11.03 o
 -20   8   7        222.39        159.87        16.13 o
 -19   8   7          0.06         14.01        11.00 o
 -18   8   7       1007.49       1044.75        31.47 o
 -17   8   7          6.53          5.66         9.91 o
 -16   8   7        199.00        181.22        14.17 o
 -15   8   7        823.74        849.25        25.82 o
 -14   8   7        396.04        455.97        19.15 o
 -13   8   7       1491.48       1483.02        27.13 o
 -12   8   7       1568.74       1637.78        24.54 o
 -11   8   7        313.19        253.96         8.25 o
 -10   8   7        962.62       1116.60        18.20 o
  -9   8   7       4581.35       4635.53        56.07 o
  -8   8   7          1.17          6.13         3.98 o
  -7   8   7         56.34         34.98         4.05 o
  -6   8   7         96.58        125.83         5.97 o
  -5   8   7          1.99          6.60         3.52 o
  -4   8   7        257.10        190.11         7.96 o
  -3   8   7       1323.67       1304.66        19.32 o
  -2   8   7         36.78         16.98         3.87 o
  -1   8   7       5065.71       4876.28        54.29 o
   0   8   7       2040.99       1533.54        20.52 o
   1   8   7       1029.44       1091.58        17.01 o
   2   8   7        260.60        296.29         7.72 o
   3   8   7          8.08         10.80         4.07 o
   4   8   7       7886.85       8163.09        92.88 o
   5   8   7        462.85        477.19        14.87 o
   6   8   7        306.71        191.35         8.71 o
   7   8   7        142.05        132.16         8.05 o
   8   8   7       8676.23       9483.28       121.24 o
   9   8   7        594.18        529.73        17.32 o
  10   8   7       1566.03       1615.17        28.18 o
  11   8   7        832.96        844.64        21.55 o
  12   8   7        842.34        747.20        21.85 o
  13   8   7        739.16        656.31        19.36 o
  14   8   7        165.38        131.22        12.71 o
  15   8   7         26.53         42.69        12.18 o
  16   8   7         10.72         18.03        11.33 o
  17   8   7        995.53        878.74        31.81 o
  18   8   7        130.90         88.35        15.69 o
  19   8   7        113.15         65.06        14.67 o
  20   8   7         11.32          9.97        14.45 o
 -21   9   7        226.28        268.28        18.53 o
 -20   9   7        220.08        226.98        16.82 o
 -19   9   7         12.33         -7.45        10.42 o
 -18   9   7       1190.97       1207.11        34.18 o
 -17   9   7         24.52          5.47         9.37 o
 -16   9   7         26.61          7.78         9.14 o
 -15   9   7         26.55         32.09        13.87 o
 -14   9   7       2897.86       2886.72        52.17 o
 -13   9   7       1128.36       1186.94        22.95 o
 -12   9   7         57.89         28.45         5.02 o
 -11   9   7          0.75          0.50         4.15 o
 -10   9   7        728.86        824.34        14.94 o
  -9   9   7       1079.30       1105.25        20.55 o
  -8   9   7       3241.74       3161.93        40.38 o
  -7   9   7         29.68         34.76         4.53 o
  -6   9   7        375.31        300.21        10.19 o
  -5   9   7        215.52        212.77         7.59 o
  -4   9   7         49.32         50.92         4.49 o
  -3   9   7        500.67        435.78         9.58 o
  -2   9   7        194.86        196.44         6.69 o
  -1   9   7         42.61         23.24         4.77 o
   0   9   7        244.62        261.34         8.04 o
   1   9   7        105.17        102.81         5.99 o
   2   9   7          1.64         -3.59         4.73 o
   3   9   7         58.31         53.63         6.46 o
   4   9   7        684.22        754.71        16.50 o
   5   9   7       1079.05       1155.43        21.64 o
   6   9   7        300.06        303.22        12.22 o
   7   9   7         25.83         17.19         5.84 o
   8   9   7       1008.22       1081.98        21.49 o
   9   9   7          0.61         10.29         6.36 o
  10   9   7         23.45          8.61         6.64 o
  11   9   7       2416.82       2584.78        45.31 o
  12   9   7        291.97        238.89        11.73 o
  13   9   7       1685.52       1746.75        39.39 o
  14   9   7        740.88        713.53        24.63 o
  15   9   7        154.19        140.09        14.63 o
  16   9   7        511.54        458.63        24.55 o
  17   9   7        428.90        385.36        21.22 o
  18   9   7       1128.99       1041.75        41.19 o
  19   9   7        297.52        336.68        21.69 o
 -20  10   7        920.75       1126.13        33.67 o
 -19  10   7         55.70         70.89        15.09 o
 -18  10   7          1.35          6.15         9.21 o
 -17  10   7          2.74         -8.01         8.01 o
 -16  10   7         13.13         27.75         8.75 o
 -15  10   7        108.28         99.96        10.55 o
 -14  10   7        430.84        429.90        17.29 o
 -13  10   7        843.51        933.84        21.32 o
 -12  10   7        172.46        146.03         6.92 o
 -11  10   7       1869.50       1781.68        32.59 o
 -10  10   7       2326.69       2329.05        36.29 o
  -9  10   7       2003.26       2034.70        30.41 o
  -8  10   7         55.69         39.59         4.56 o
  -7  10   7       1094.28        998.33        16.68 o
  -6  10   7       1049.20       1010.22        16.87 o
  -5  10   7       2050.49       2109.55        28.79 o
  -4  10   7        984.84        961.64        16.36 o
  -3  10   7        162.19        133.54         6.59 o
  -2  10   7       1919.81       2003.37        29.84 o
  -1  10   7       1054.65        988.44        18.13 o
   0  10   7          0.12          1.18         5.35 o
   1  10   7         46.50         81.64         7.13 o
   2  10   7          0.83         -4.96         4.96 o
   3  10   7       1161.64        946.55        19.31 o
   4  10   7        488.40        513.15        14.08 o
   5  10   7         70.14         58.80         7.03 o
   6  10   7        222.09        191.60         9.52 o
   7  10   7       3056.62       3413.63        50.03 o
   8  10   7        450.40        373.54        12.70 o
   9  10   7         19.24         53.02         7.70 o
  10  10   7       1277.51       1089.76        22.62 o
  11  10   7        457.93        496.14        17.69 o
  12  10   7       1764.84       2109.24        52.60 o
  13  10   7         12.99         -3.20         8.05 o
  14  10   7          0.92          6.43         8.66 o
  15  10   7        136.84         98.92        16.17 o
  16  10   7        192.06        216.23        16.91 o
  17  10   7         21.82          8.65        11.39 o
  18  10   7       1228.31       1373.52        41.63 o
 -19  11   7         30.05          0.50        17.25 o
 -18  11   7        237.16        278.78        26.54 o
 -17  11   7          0.06        -14.88        14.88 o
 -16  11   7         21.75         19.99        15.96 o
 -15  11   7         34.02         24.25        21.07 o
 -14  11   7        369.38        322.80        17.84 o
 -13  11   7        901.06        969.56        27.81 o
 -12  11   7        200.37        174.56        12.61 o
 -11  11   7        137.00        137.36        11.86 o
 -10  11   7         73.01         85.90        10.08 o
  -9  11   7       3702.54       3883.30        67.62 o
  -8  11   7         10.91          7.49         4.64 o
  -7  11   7       1693.69       1607.72        24.77 o
  -6  11   7         33.54         23.40         5.06 o
  -5  11   7        408.14        381.96        10.26 o
  -4  11   7        524.32        451.20        13.63 o
  -3  11   7        123.28        142.18         8.80 o
  -2  11   7        348.79        361.83        12.94 o
  -1  11   7        308.27        308.41        12.15 o
   0  11   7        814.80        670.55        18.17 o
   1  11   7       1552.65       1657.31        30.89 o
   2  11   7       3153.48       3248.17        47.75 o
   3  11   7        442.23        422.27        13.23 o
   4  11   7        887.28        808.78        18.42 o
   5  11   7        368.65        362.86        12.43 o
   6  11   7         77.08         69.73         7.98 o
   7  11   7        148.12        114.84         8.75 o
   8  11   7         69.26         52.15         7.59 o
   9  11   7        262.76        278.83        14.51 o
  10  11   7        502.21        523.43        16.57 o
  11  11   7        161.29        181.67        13.18 o
  12  11   7       1265.68       1130.00        24.50 o
  13  11   7          0.52         -7.76         8.21 o
  14  11   7        442.53        477.28        18.17 o
  15  11   7         22.93         22.69        11.47 o
  16  11   7         25.88         52.31        12.42 o
  17  11   7          0.23         -6.55        11.08 o
 -17  12   7         69.39         65.50        19.60 o
 -16  12   7        597.82        655.81        33.80 o
 -15  12   7          4.63         -2.84        19.52 o
 -14  12   7       2408.54       2558.24        52.01 o
 -13  12   7        119.78        118.38        13.53 o
 -12  12   7        793.85        855.91        23.87 o
 -11  12   7         20.52         17.76         9.36 o
 -10  12   7        210.52        198.97        13.33 o
  -9  12   7        270.98        266.49        14.41 o
  -8  12   7         16.68          6.89         8.58 o
  -7  12   7          2.79          2.70         4.66 o
  -6  12   7        238.93        209.97        10.92 o
  -5  12   7        282.12        215.20        11.08 o
  -4  12   7          0.06          9.24         7.12 o
  -3  12   7        344.37        323.23        13.91 o
  -2  12   7        962.20        913.13        22.46 o
  -1  12   7        183.63        121.17        13.28 o
   0  12   7         19.63          8.21         9.38 o
   1  12   7          4.19          3.19         6.99 o
   2  12   7        516.99        482.57        15.73 o
   3  12   7        991.10       1051.78        23.72 o
   4  12   7       1222.64       1200.15        25.72 o
   5  12   7          0.43          2.59         7.34 o
   6  12   7        655.16        643.32        19.83 o
   7  12   7          7.96         22.76         7.38 o
   8  12   7       1358.78       1342.73        26.24 o
   9  12   7          2.85         -2.93         6.78 o
  10  12   7         23.70         29.06         7.79 o
  11  12   7         97.24         89.41         9.57 o
  12  12   7          1.61         -7.36         7.36 o
  13  12   7         41.47         30.51         9.44 o
  14  12   7        127.37        144.48        12.38 o
  15  12   7        446.29        469.57        23.75 o
  16  12   7        287.07        310.67        24.63 o
 -16  13   7         79.23         59.81        19.36 o
 -15  13   7        132.11        131.90        21.41 o
 -14  13   7        230.53        265.52        18.04 o
 -13  13   7        950.48        973.98        29.18 o
 -12  13   7        260.29        355.88        18.94 o
 -11  13   7         34.86         43.03        11.19 o
 -10  13   7       1090.53       1007.70        28.19 o
  -9  13   7       1297.06       1308.45        32.55 o
  -8  13   7        411.14        425.84        19.05 o
  -7  13   7        207.13        188.94         7.44 o
  -6  13   7       3572.33       3763.58        58.49 o
  -5  13   7         23.75          7.31         7.68 o
  -4  13   7        329.82        341.56        14.67 o
  -3  13   7       1097.26       1256.62        28.64 o
  -2  13   7       1900.34       1965.35        38.54 o
  -1  13   7         69.44         56.56         9.40 o
   0  13   7       2912.80       3000.57        52.87 o
   1  13   7         20.33          3.20         7.90 o
   2  13   7       2029.58       2073.86        37.99 o
   3  13   7        451.48        388.30        14.91 o
   4  13   7        497.84        505.64        17.67 o
   5  13   7         15.14          5.45         7.53 o
   6  13   7        317.17        280.27        13.25 o
   7  13   7        106.68         78.63        10.04 o
   8  13   7         27.87         17.85         9.30 o
   9  13   7        336.95        256.61        12.60 o
  10  13   7         54.98         29.41         7.81 o
  11  13   7        310.25        353.60        14.38 o
  12  13   7         48.60         46.07         9.63 o
  13  13   7          5.28          6.32         8.48 o
  14  13   7        491.90        462.54        18.19 o
 -14  14   7       2154.44       2300.46        54.92 o
 -13  14   7         12.78         12.58        12.93 o
 -12  14   7        632.41        685.74        25.29 o
 -11  14   7        293.10        261.43        21.20 o
 -10  14   7        243.24        256.26        27.22 o
  -9  14   7        152.56        119.89        13.40 o
  -8  14   7          0.49         -3.99        10.15 o
  -7  14   7        163.50        134.02        14.85 o
  -6  14   7          0.52         -6.63         6.63 o
  -5  14   7         36.68         34.57         8.09 o
  -4  14   7        269.52        309.21        14.28 o
  -3  14   7         82.23         62.24         9.43 o
  -2  14   7         38.36         43.59        11.94 o
  -1  14   7        627.07        616.96        19.98 o
   0  14   7        212.24        189.97        13.14 o
   1  14   7        465.39        506.38        18.30 o
   2  14   7         26.79         18.29         8.82 o
   3  14   7        653.05        577.56        20.31 o
   4  14   7        135.70         97.23        12.24 o
   5  14   7       1291.89       1406.75        31.38 o
   6  14   7        397.57        451.90        16.60 o
   7  14   7        834.72        868.19        22.32 o
   8  14   7        149.41        109.58        10.29 o
   9  14   7        933.60       1101.72        32.38 o
  10  14   7          7.15          6.99         7.82 o
  11  14   7        824.22        915.89        23.91 o
  12  14   7          0.46         -6.70        12.00 o
  13  14   7        624.20        676.60        62.58 o
 -11  15   7         90.04         91.63        14.60 o
 -10  15   7         11.48         11.12        11.71 o
  -9  15   7        270.43        306.27        19.94 o
  -8  15   7        109.52         89.18        14.66 o
  -7  15   7        398.69        457.82        22.58 o
  -6  15   7        257.45        296.57        12.99 o
  -5  15   7        648.31        628.61        19.45 o
  -4  15   7          1.05          8.63         7.90 o
  -3  15   7        141.40        135.70        11.29 o
  -2  15   7        284.58        319.47        16.76 o
  -1  15   7        395.16        431.41        22.58 o
   0  15   7        559.60        532.19        19.93 o
   1  15   7        268.04        287.76        14.86 o
   2  15   7          6.27         13.74         8.90 o
   3  15   7        139.08        131.10        11.77 o
   4  15   7        109.62        127.92        11.34 o
   5  15   7        271.79        337.51        19.53 o
   6  15   7        520.83        610.11        20.33 o
   7  15   7        223.82        242.27        13.73 o
   8  15   7        113.95        112.52        10.95 o
   9  15   7        137.63        128.04        11.44 o
  10  15   7          9.01         -0.10        12.14 o
  -8  16   7         69.91         50.91        13.80 o
  -7  16   7        318.88        369.19        21.76 o
  -6  16   7        491.39        511.65        24.31 o
  -5  16   7         88.37         96.20        11.39 o
  -4  16   7        348.70        269.35        14.20 o
  -3  16   7         31.78         42.50         9.77 o
  -2  16   7        547.96        573.20        20.17 o
  -1  16   7         63.03         52.17        10.61 o
   0  16   7        408.33        419.87        17.87 o
   1  16   7          2.27          8.80         9.44 o
   2  16   7          2.57         -1.86         8.97 o
   3  16   7         68.01         78.96        11.04 o
   4  16   7        160.64        191.46        13.61 o
   5  16   7        648.59        741.21        24.37 o
   6  16   7         54.43         34.51         9.88 o
   7  16   7        140.14        139.92        12.03 o
 -24   0   8       1414.23       1238.37        42.49 o
 -22   0   8        497.00        463.99        26.26 o
 -20   0   8          0.71        -12.60        12.60 o
 -18   0   8       1207.92       1044.60        34.49 o
 -16   0   8      13178.78      12521.97       232.81 o
 -14   0   8       3985.85       3704.25       134.40 o
 -12   0   8        404.18        366.30        13.06 o
 -10   0   8       2269.85       2273.85        38.22 o
  -8   0   8        429.22        726.72        16.11 o
  -6   0   8      15429.71      14993.01       211.19 o
  -4   0   8      47612.11      51780.80       716.72 o
  -2   0   8      20564.44      21153.31       295.63 o
   0   0   8       6055.47       5677.62        82.50 o
   2   0   8          1.21         18.02         4.07 o
   4   0   8      21661.95      22112.37       309.00 o
   6   0   8        780.79        538.45        12.93 o
   8   0   8       4530.72       4987.43        77.25 o
  10   0   8       1307.32       1200.11        27.19 o
  12   0   8       1577.39       1424.58        32.88 o
  14   0   8        913.35        738.60        25.45 o
  16   0   8       4784.78       4461.48        93.03 o
  18   0   8        953.78        820.95        37.97 o
  20   0   8       1468.60       1625.82        55.98 o
  22   0   8        350.28        452.27        46.51 o
 -24   1   8         59.01         79.41        11.96 o
 -23   1   8        366.82        399.21        18.25 o
 -22   1   8         31.18         10.23         9.49 o
 -21   1   8         16.81         14.80         9.78 o
 -20   1   8       1028.08       1033.44        25.27 o
 -19   1   8        237.06        253.06        13.86 o
 -18   1   8         76.28         88.31        10.28 o
 -17   1   8       1715.11       1461.95        28.86 o
 -16   1   8        709.43        611.97        17.43 o
 -15   1   8        779.59        713.28        25.59 o
 -14   1   8       7871.43       8091.50       109.27 o
 -13   1   8       3393.48       3639.85        49.45 o
 -12   1   8       5134.36       5448.22        65.44 o
 -11   1   8       1032.54       1116.08        16.74 o
 -10   1   8       2637.89       2670.51        32.58 o
  -9   1   8        205.34        266.59         7.15 o
  -8   1   8       6405.97       6955.30        76.12 o
  -7   1   8       5018.56       6070.23        63.09 o
  -6   1   8         16.70         13.24         3.13 o
  -5   1   8       7574.63       7115.44        72.72 o
  -4   1   8         55.54         33.99         3.07 o
  -3   1   8      15068.00      17400.81       180.46 o
  -2   1   8       6716.15       7448.71        75.51 o
  -1   1   8       2870.42       3030.59        32.66 o
   0   1   8       1777.25       1858.88        21.32 o
   1   1   8       4306.33       4968.28        51.41 o
   2   1   8      30559.29      33496.84       328.20 o
   3   1   8       7253.34       6738.75        68.93 o
   4   1   8         52.87         45.85         3.30 o
   5   1   8       1088.74       1322.67        16.71 o
   6   1   8      13600.58      13738.87       137.38 o
   7   1   8         46.89         12.27         3.12 o
   8   1   8        428.24        354.71         9.79 o
   9   1   8        812.50        720.44        11.87 o
  10   1   8       1911.90       1810.49        25.72 o
  11   1   8         92.14        117.19         6.69 o
  12   1   8        266.20        288.87        11.27 o
  13   1   8       1652.25       1501.79        33.57 o
  14   1   8         91.06         55.87         7.72 o
  15   1   8         57.77         34.38         7.71 o
  16   1   8         87.38         41.57         8.54 o
  17   1   8         78.58         66.90        12.38 o
  18   1   8       1059.57       1003.27        33.64 o
  19   1   8          0.43         -9.13         9.13 o
  20   1   8        325.72        333.07        18.51 o
  21   1   8        877.79        735.91        26.92 o
  22   1   8        708.25        757.89        27.94 o
  23   1   8         29.45         49.19        14.30 o
 -24   2   8         58.75         35.99        11.24 o
 -23   2   8        183.61        199.37        14.51 o
 -22   2   8        143.11        145.33        12.93 o
 -21   2   8        553.87        572.76        19.82 o
 -20   2   8        385.78        373.02        16.17 o
 -19   2   8       3412.83       3495.43        55.82 o
 -18   2   8         34.33         19.50         8.45 o
 -17   2   8       3848.33       3678.30        56.64 o
 -16   2   8       1864.36       1837.87        33.11 o
 -15   2   8         20.36         24.41         7.51 o
 -14   2   8       7757.85       7967.63       107.77 o
 -13   2   8       1450.69       1384.81        23.26 o
 -12   2   8          8.19          6.81         3.91 o
 -11   2   8         16.93          4.31         3.53 o
 -10   2   8         63.84         54.89         4.21 o
  -9   2   8       4651.77       5108.54        56.91 o
  -8   2   8       9162.84       9971.08       101.33 o
  -7   2   8       8393.69       8482.80        86.67 o
  -6   2   8       1875.93       2516.02        28.43 o
  -5   2   8         68.58         81.15         3.80 o
  -4   2   8        932.61        694.47        11.38 o
  -3   2   8        400.86        354.27         8.16 o
  -2   2   8       9603.82       9874.79       102.36 o
  -1   2   8      49024.51      52591.79       529.47 o
   0   2   8       1328.33       1414.05        17.08 o
   1   2   8       9279.45       8248.59        83.62 o
   2   2   8      22118.01      23920.50       235.00 o
   3   2   8        420.27        369.70         8.61 o
   4   2   8       2923.45       2965.53        34.27 o
   5   2   8       4569.47       4733.08        49.79 o
   6   2   8       2210.75       2078.32        24.39 o
   7   2   8        844.84        737.28        11.97 o
   8   2   8       4226.70       4635.97        60.78 o
   9   2   8        118.01         68.31         4.79 o
  10   2   8       1135.50       1258.73        18.49 o
  11   2   8       6749.91       6952.37        77.28 o
  12   2   8       1887.64       2053.36        28.92 o
  13   2   8        765.55        656.91        14.58 o
  14   2   8       3633.88       3511.27        52.94 o
  15   2   8        292.11        384.18        14.84 o
  16   2   8         38.82         39.22         9.45 o
  17   2   8         48.25         45.76        10.10 o
  18   2   8       1002.58        943.79        34.93 o
  19   2   8        235.22        242.54        15.16 o
  20   2   8        355.49        376.31        19.08 o
  21   2   8        104.77        124.46        13.85 o
  22   2   8          3.24         15.56        12.61 o
  23   2   8         10.37          6.06        14.81 o
 -24   3   8         53.75         44.93        13.02 o
 -23   3   8         74.96         89.91        11.96 o
 -22   3   8        103.48         97.11        11.71 o
 -21   3   8        147.95        134.96        13.39 o
 -20   3   8          2.73         -1.22         8.28 o
 -19   3   8         75.20         64.95         9.83 o
 -18   3   8        287.46        265.99        13.61 o
 -17   3   8       1118.35       1090.74        36.53 o
 -16   3   8         58.43         59.94         8.82 o
 -15   3   8       2466.51       2488.76        40.62 o
 -14   3   8        973.58        798.15        18.88 o
 -13   3   8       1057.43       1030.95        19.20 o
 -12   3   8        115.57         84.51         5.84 o
 -11   3   8       2104.14       2117.71        27.42 o
 -10   3   8        838.08       1024.19        14.96 o
  -9   3   8       3920.34       4254.13        46.26 o
  -8   3   8       3108.65       2886.54        32.51 o
  -7   3   8        966.88        805.14        12.49 o
  -6   3   8        189.18        133.63         4.66 o
  -5   3   8       4825.89       5495.53        57.39 o
  -4   3   8        618.76        516.10         9.19 o
  -3   3   8       3693.81       3396.09        37.78 o
  -2   3   8      12359.14      11872.77       122.46 o
  -1   3   8       1694.62       1670.35        20.46 o
   0   3   8       8771.64       8672.12        87.62 o
   1   3   8       1994.72       1960.31        22.46 o
   2   3   8       3743.71       3709.10        41.34 o
   3   3   8       5911.25       6884.44        74.27 o
   4   3   8        681.37        565.55        11.88 o
   5   3   8        383.89        407.62         8.62 o
   6   3   8        351.07        414.63         8.41 o
   7   3   8        408.61        333.60         8.29 o
   8   3   8       4787.49       4631.70        52.15 o
   9   3   8       1503.10       1293.27        18.53 o
  10   3   8        329.13        362.18         9.02 o
  11   3   8         62.36         31.77         4.71 o
  12   3   8         21.43          9.00         4.88 o
  13   3   8       2980.85       3198.36        49.86 o
  14   3   8       2033.60       1940.76        36.35 o
  15   3   8        654.38        602.50        18.62 o
  16   3   8        490.42        350.78        20.11 o
  17   3   8          1.46          4.13         9.22 o
  18   3   8         17.87         17.62        11.61 o
  19   3   8         18.55          9.52        10.94 o
  20   3   8        105.81        127.07        14.58 o
  21   3   8        105.89         67.96        14.88 o
  22   3   8         43.22         39.61        14.79 o
 -24   4   8       1176.21       1208.15        43.06 o
 -23   4   8        263.79        259.73        23.07 o
 -22   4   8          9.61        -11.39        11.39 o
 -21   4   8         87.15        110.20        17.25 o
 -20   4   8         12.15         -0.65        10.67 o
 -19   4   8        102.97        114.97        11.28 o
 -18   4   8        263.20        246.41        16.56 o
 -17   4   8       1595.51       1661.09        31.94 o
 -16   4   8        104.13         52.82         8.54 o
 -15   4   8       4049.59       4010.23        59.58 o
 -14   4   8       1696.21       1834.34        31.98 o
 -13   4   8       1371.62       1241.59        21.84 o
 -12   4   8       3578.83       3528.27        42.60 o
 -11   4   8         38.00         40.36         4.57 o
 -10   4   8       2242.38       2413.95        28.73 o
  -9   4   8       2971.25       2773.44        31.99 o
  -8   4   8        865.35        852.54        12.90 o
  -7   4   8        956.12        742.55        11.60 o
  -6   4   8       7900.10       7280.12        74.83 o
  -5   4   8        868.05        855.86        12.26 o
  -4   4   8        215.57        203.74         5.25 o
  -3   4   8       4063.47       4330.54        47.34 o
  -2   4   8       1053.90       1070.03        14.64 o
  -1   4   8        519.59        337.53         6.96 o
   0   4   8        607.54        813.63        12.09 o
   1   4   8        812.25       1153.40        14.85 o
   2   4   8       6428.86       5337.27        58.53 o
   3   4   8         65.81         77.77         4.71 o
   4   4   8        356.01        403.03         9.37 o
   5   4   8          8.69          9.48         3.49 o
   6   4   8       4565.46       5027.91        55.83 o
   7   4   8       6373.44       6710.80        69.67 o
   8   4   8       1633.16       1457.29        23.44 o
   9   4   8       3827.48       3871.58        45.09 o
  10   4   8          5.32          6.94         4.10 o
  11   4   8       4725.95       4607.47        62.13 o
  12   4   8       3670.65       3579.35        48.46 o
  13   4   8       3086.79       3207.32        45.03 o
  14   4   8       1433.97       1553.14        33.49 o
  15   4   8        394.82        427.21        17.59 o
  16   4   8          6.48         -7.31         9.25 o
  17   4   8        524.51        418.42        18.76 o
  18   4   8       2154.90       2317.61        60.99 o
  19   4   8         27.98         10.87        12.69 o
  20   4   8       1366.54       1451.19        45.34 o
  21   4   8        810.70        812.68        31.16 o
  22   4   8        633.89        742.25        50.83 o
 -23   5   8        320.10        359.85        22.46 o
 -22   5   8        395.92        361.86        23.21 o
 -21   5   8         67.84         93.32        14.48 o
 -20   5   8        796.48        817.68        28.83 o
 -19   5   8        159.20        173.67        15.91 o
 -18   5   8        481.26        527.59        18.50 o
 -17   5   8         33.68         22.83         8.53 o
 -16   5   8          4.61          1.51         7.33 o
 -15   5   8        901.02        852.47        20.33 o
 -14   5   8        701.46        537.29        15.73 o
 -13   5   8        580.33        539.05        13.77 o
 -12   5   8       5593.35       6046.84        68.59 o
 -11   5   8       2277.25       2154.99        26.66 o
 -10   5   8       5919.80       5538.77        59.39 o
  -9   5   8        386.54        376.33         8.98 o
  -8   5   8       5566.84       5493.93        58.33 o
  -7   5   8          4.24         -2.26         3.40 o
  -6   5   8         19.43          9.04         3.25 o
  -5   5   8       3786.54       3723.49        40.44 o
  -4   5   8       1041.68       1103.78        14.79 o
  -3   5   8        307.95        276.66         7.25 o
  -2   5   8       2366.93       2385.59        27.11 o
  -1   5   8       8057.78       8765.50        89.01 o
   0   5   8       7140.69       7690.01        78.62 o
   1   5   8       2252.18       2267.69        27.16 o
   2   5   8         81.15        110.84         4.96 o
   3   5   8        940.71       1086.43        15.67 o
   4   5   8       1219.92        972.87        14.72 o
   5   5   8      23257.35      23831.46       246.14 o
   6   5   8        791.61        855.11        16.69 o
   7   5   8        209.26        120.51         6.36 o
   8   5   8      13183.33      13351.92       153.46 o
   9   5   8         22.19         36.68         6.16 o
  10   5   8        886.41        832.06        15.69 o
  11   5   8       1457.54       1377.56        23.16 o
  12   5   8        169.17        171.96         8.81 o
  13   5   8       2715.39       2345.12        42.07 o
  14   5   8        127.31        192.16        11.56 o
  15   5   8        348.02        309.54        15.85 o
  16   5   8         90.50         59.49        12.56 o
  17   5   8        351.85        304.68        18.92 o
  18   5   8        799.45        894.86        30.36 o
  19   5   8          0.02         15.60        13.28 o
  20   5   8        183.17        190.80        18.62 o
  21   5   8          0.73        -14.80        16.68 o
  22   5   8          0.91         29.74        15.22 o
 -23   6   8         87.14         76.21        15.15 o
 -22   6   8        843.61        847.68        37.32 o
 -21   6   8         11.63        -11.28        11.28 o
 -20   6   8        469.16        522.45        23.90 o
 -19   6   8        613.98        610.41        36.73 o
 -18   6   8        721.25        693.34        38.15 o
 -17   6   8       1592.38       1557.62        38.98 o
 -16   6   8          2.14         -9.65         9.65 o
 -15   6   8        355.56        386.78        17.55 o
 -14   6   8       3630.79       4027.98        58.61 o
 -13   6   8         41.93         53.27         7.10 o
 -12   6   8         83.83         67.79         6.00 o
 -11   6   8        890.32        892.59        14.41 o
 -10   6   8         24.76         34.60         4.37 o
  -9   6   8       2019.80       1753.01        22.49 o
  -8   6   8       2064.96       1992.16        24.48 o
  -7   6   8        460.73        256.55         6.85 o
  -6   6   8         78.73         86.58         4.65 o
  -5   6   8         50.74         27.74         4.11 o
  -4   6   8       8934.05       9263.31        94.41 o
  -3   6   8      25285.49      26937.48       265.89 o
  -2   6   8        112.84        170.89         6.98 o
  -1   6   8          8.66          3.20         3.30 o
   0   6   8        171.52        238.18         6.27 o
   1   6   8       3680.42       4276.19        50.04 o
   2   6   8        340.51        290.30         8.90 o
   3   6   8         34.92         47.31         4.67 o
   4   6   8       5532.38       5979.37        69.20 o
   5   6   8       1038.35       1082.01        20.92 o
   6   6   8       2228.22       2084.09        34.51 o
   7   6   8        906.67        911.22        16.66 o
   8   6   8       4081.72       3914.06        52.80 o
   9   6   8        632.95        537.80        12.92 o
  10   6   8       2182.08       2386.90        34.21 o
  11   6   8       2210.99       2017.64        33.99 o
  12   6   8          0.73          3.09         6.16 o
  13   6   8        596.08        627.44        17.99 o
  14   6   8         18.57          3.47         8.80 o
  15   6   8        475.94        428.68        23.29 o
  16   6   8         40.16         11.09        11.15 o
  17   6   8       1163.47       1172.78        34.75 o
  18   6   8          0.33          0.94        11.05 o
  19   6   8        323.18        291.99        20.71 o
  20   6   8        715.50        729.24        31.79 o
  21   6   8        367.14        468.39        26.00 o
 -22   7   8        123.77         90.28        25.04 o
 -21   7   8        524.49        520.36        24.72 o
 -20   7   8       1701.44       1720.63        49.59 o
 -19   7   8       2066.53       2024.05        48.49 o
 -18   7   8        139.43        175.57        18.77 o
 -17   7   8       1536.33       1634.06        40.59 o
 -16   7   8         48.64         33.22        10.86 o
 -15   7   8        180.08        116.20        12.52 o
 -14   7   8        336.77        339.54        14.40 o
 -13   7   8          5.90         -6.25         6.25 o
 -12   7   8       2774.91       2539.55        37.02 o
 -11   7   8        858.75        738.89        13.48 o
 -10   7   8        245.96        249.29         8.58 o
  -9   7   8        618.08        477.87        10.28 o
  -8   7   8       3370.99       3199.77        38.11 o
  -7   7   8        212.36        179.13         6.40 o
  -6   7   8       4097.22       4030.48        47.93 o
  -5   7   8       5270.65       6164.65        67.71 o
  -4   7   8         46.38         25.34         3.85 o
  -3   7   8       1118.30        967.90        15.98 o
  -2   7   8          7.17          7.94         3.57 o
  -1   7   8       3773.56       3697.67        42.15 o
   0   7   8        490.69        341.52         7.71 o
   1   7   8        378.00        367.39         7.98 o
   2   7   8         97.17         45.97         4.17 o
   3   7   8        712.75        580.23        11.77 o
   4   7   8       1514.26       1353.68        21.36 o
   5   7   8       1514.58       1715.70        25.64 o
   6   7   8        863.14        745.71        15.02 o
   7   7   8        166.64        127.88         7.16 o
   8   7   8      10464.17      10552.93       125.69 o
   9   7   8       1127.95        948.52        19.36 o
  10   7   8          0.90         -1.89         6.01 o
  11   7   8       1755.97       1726.81        31.18 o
  12   7   8       1682.04       1705.41        30.24 o
  13   7   8        508.73        481.54        25.24 o
  14   7   8          4.10          0.81         8.47 o
  15   7   8        409.17        376.99        20.64 o
  16   7   8          0.20          0.54        10.22 o
  17   7   8        247.00        223.63        17.63 o
  18   7   8         68.33         43.60        13.14 o
  19   7   8        260.03        275.37        26.86 o
  20   7   8       1413.15       1630.00        45.26 o
  21   7   8          0.97         -8.88        13.91 o
 -21   8   8        115.28         77.40        15.93 o
 -20   8   8        386.74        439.96        22.11 o
 -19   8   8       2381.44       2517.11        68.34 o
 -18   8   8        176.84        137.98        14.67 o
 -17   8   8        777.99        796.98        26.72 o
 -16   8   8        487.19        476.67        20.67 o
 -15   8   8       3224.23       3348.69        85.90 o
 -14   8   8         43.55         38.33         8.93 o
 -13   8   8        783.38        794.30        19.99 o
 -12   8   8       1632.67       1489.12        26.56 o
 -11   8   8          4.91         17.47         5.34 o
 -10   8   8        317.13        250.16         8.64 o
  -9   8   8          2.51          5.36         4.67 o
  -8   8   8         28.48         33.50         4.86 o
  -7   8   8        133.44        107.79         9.02 o
  -6   8   8       4776.41       4692.99        53.34 o
  -5   8   8       2492.43       2597.33        31.84 o
  -4   8   8       2171.41       2140.48        27.10 o
  -3   8   8         12.63         18.72         4.25 o
  -2   8   8         92.74         50.05         4.47 o
  -1   8   8       1162.52       1116.97        16.44 o
   0   8   8          0.50          9.17         4.18 o
   1   8   8       2587.23       2702.64        34.64 o
   2   8   8          1.99         -0.03         4.38 o
   3   8   8        285.93        288.20        10.31 o
   4   8   8          7.82         17.75         4.95 o
   5   8   8         39.39         31.12         5.82 o
   6   8   8       1905.99       1746.54        28.65 o
   7   8   8       2061.14       1859.09        30.48 o
   8   8   8        433.48        335.20        11.68 o
   9   8   8        151.85         91.18         8.10 o
  10   8   8          2.15          1.36         6.18 o
  11   8   8       1860.57       1946.23        33.00 o
  12   8   8         87.00         75.62         9.16 o
  13   8   8       1017.53       1014.72        24.65 o
  14   8   8         83.44         54.76        10.47 o
  15   8   8        124.89        143.03        14.96 o
  16   8   8        172.76        136.82        17.33 o
  17   8   8        780.13        663.30        26.76 o
  18   8   8        321.88        341.96        21.07 o
  19   8   8         89.10        102.19        16.69 o
  20   8   8        100.77        141.05        17.84 o
 -21   9   8         78.24         89.08        14.68 o
 -20   9   8        399.38        439.04        21.98 o
 -19   9   8        283.49        320.86        25.20 o
 -18   9   8        516.44        505.95        22.32 o
 -17   9   8         34.50         27.76        10.75 o
 -16   9   8        461.62        525.44        23.69 o
 -15   9   8        572.24        534.17        20.92 o
 -14   9   8       1404.30       1257.77        31.65 o
 -13   9   8          3.05         -4.03         6.38 o
 -12   9   8        735.95        655.57        16.35 o
 -11   9   8         15.92          5.65         5.11 o
 -10   9   8       1427.80       1609.45        25.18 o
  -9   9   8       2196.36       2004.92        29.45 o
  -8   9   8        536.65        546.25        12.48 o
  -7   9   8          1.20         -1.25         4.29 o
  -6   9   8        253.04        244.42        14.47 o
  -5   9   8        131.87        112.33         6.04 o
  -4   9   8        848.33        816.23        15.29 o
  -3   9   8       3562.46       3719.10        43.28 o
  -2   9   8       1702.02       1699.89        24.44 o
  -1   9   8      13036.20      13889.87       154.83 o
   0   9   8        706.71        725.57        14.93 o
   1   9   8         69.46         77.71         6.20 o
   2   9   8         76.87         85.29         6.99 o
   3   9   8         30.94         13.59         5.43 o
   4   9   8          1.08         25.59         5.94 o
   5   9   8       1150.24       1169.51        22.00 o
   6   9   8         72.34         40.77         8.61 o
   7   9   8         61.77         53.74         7.08 o
   8   9   8        550.53        402.90        13.22 o
   9   9   8       2760.24       2654.41        41.19 o
  10   9   8        762.37        794.78        18.89 o
  11   9   8       2116.81       2056.78        34.74 o
  12   9   8       1225.92       1196.79        26.36 o
  13   9   8       1228.80       1047.81        25.55 o
  14   9   8       1251.43       1277.98        34.09 o
  15   9   8         75.74         53.73        12.69 o
  16   9   8       1039.95       1041.12        44.98 o
  17   9   8        128.98        146.99        16.02 o
  18   9   8        126.69        112.59        15.74 o
  19   9   8         24.77         33.72        14.05 o
 -20  10   8        258.25        250.84        27.58 o
 -19  10   8         75.84         87.92        12.35 o
 -18  10   8        337.81        427.57        20.20 o
 -17  10   8        204.79        238.98        14.91 o
 -16  10   8         56.81         36.20         9.41 o
 -15  10   8         13.72          1.06         9.79 o
 -14  10   8         16.51         17.15         7.72 o
 -13  10   8          6.56          5.45         5.15 o
 -12  10   8        132.62        142.92         7.09 o
 -11  10   8         14.45         13.96         4.83 o
 -10  10   8          0.39          1.26         4.63 o
  -9  10   8        228.15        155.92         8.38 o
  -8  10   8         19.41          1.11         4.52 o
  -7  10   8        335.91        278.96         9.29 o
  -6  10   8        439.44        525.75        12.43 o
  -5  10   8        216.22        195.31         8.44 o
  -4  10   8        324.26        295.21        10.75 o
  -3  10   8        459.69        564.02        13.49 o
  -2  10   8       4444.64       4404.69        57.36 o
  -1  10   8        149.51        144.75         8.21 o
   0  10   8       2520.61       2535.36        38.47 o
   1  10   8        110.67         86.18         7.45 o
   2  10   8        183.37        213.08         9.70 o
   3  10   8        365.14        315.71        11.22 o
   4  10   8       2345.44       2223.23        35.28 o
   5  10   8         20.23         20.86         6.49 o
   6  10   8         10.97         10.91         6.39 o
   7  10   8        101.19         95.84         8.34 o
   8  10   8         75.05         96.80         8.29 o
   9  10   8         62.50         34.61         7.45 o
  10  10   8        678.13        591.96        16.64 o
  11  10   8        495.65        476.50        16.03 o
  12  10   8        311.70        256.94        12.69 o
  13  10   8       1656.37       1659.40        36.78 o
  14  10   8        258.28        229.39        17.68 o
  15  10   8         21.59         10.17        11.24 o
  16  10   8        310.92        302.35        19.52 o
  17  10   8         64.39         69.13        14.50 o
  18  10   8         72.40         86.70        27.30 o
 -18  11   8         32.90         42.82        18.53 o
 -17  11   8        178.35        172.20        22.02 o
 -16  11   8          4.07          8.35        16.15 o
 -15  11   8        220.40        300.79        24.78 o
 -14  11   8        978.58        986.19        31.55 o
 -13  11   8        675.92        682.79        23.46 o
 -12  11   8       1403.49       1399.87        31.09 o
 -11  11   8       1064.05       1292.77        29.15 o
 -10  11   8        385.02        441.61        11.24 o
  -9  11   8         11.56          0.16         4.48 o
  -8  11   8          8.00          4.95         4.80 o
  -7  11   8        150.22        107.22         7.13 o
  -6  11   8         52.38         56.17         7.26 o
  -5  11   8       1036.26        840.46        18.49 o
  -4  11   8       1044.35        982.35        21.69 o
  -3  11   8       1590.21       1507.11        30.84 o
  -2  11   8        911.83        893.46        22.44 o
  -1  11   8         19.17         12.86         7.16 o
   0  11   8        137.84         97.03         8.76 o
   1  11   8         27.20         23.25         7.10 o
   2  11   8        392.42        360.05        18.67 o
   3  11   8       1309.20       1257.38        23.97 o
   4  11   8        293.39        303.80        11.74 o
   5  11   8        750.32        607.05        16.20 o
   6  11   8        210.43        156.96         9.74 o
   7  11   8        112.47        133.02         9.68 o
   8  11   8          2.39         12.40         7.00 o
   9  11   8        516.67        467.25        15.06 o
  10  11   8         40.89         42.71         8.14 o
  11  11   8       1066.30        996.93        34.66 o
  12  11   8       1691.05       1767.49        33.11 o
  13  11   8        119.04        135.91        12.04 o
  14  11   8          8.89          6.15         9.00 o
  15  11   8         66.46         60.88        13.15 o
  16  11   8        440.61        463.18        36.77 o
  17  11   8         96.54         97.60        14.47 o
 -17  12   8         42.19         25.09        23.09 o
 -16  12   8        130.14        104.81        23.58 o
 -15  12   8          8.54        -14.17        14.17 o
 -14  12   8         50.42         90.54        13.42 o
 -13  12   8        126.99        163.06        18.28 o
 -12  12   8        538.15        430.16        19.70 o
 -11  12   8        349.77        251.89        14.69 o
 -10  12   8        229.92        205.45        13.52 o
  -9  12   8        332.07        455.74        23.56 o
  -8  12   8        100.32         81.35         8.49 o
  -7  12   8        532.06        395.20        13.91 o
  -6  12   8        121.38        147.51         9.81 o
  -5  12   8       3749.14       3961.14        65.51 o
  -4  12   8       2097.87       2159.29        40.66 o
  -3  12   8       1693.52       1888.92        38.77 o
  -2  12   8         55.62         34.34         8.45 o
  -1  12   8       2337.76       2187.46        41.03 o
   0  12   8        451.63        507.02        17.39 o
   1  12   8        599.13        621.09        19.15 o
   2  12   8        373.77        371.86        15.13 o
   3  12   8         36.56         54.27         8.53 o
   4  12   8        192.59        172.75        10.95 o
   5  12   8        207.41        224.90        11.28 o
   6  12   8        821.47        860.97        20.15 o
   7  12   8         68.79         67.60         8.51 o
   8  12   8         89.95         72.21         9.37 o
   9  12   8         35.84         26.94         7.82 o
  10  12   8        118.76         92.07         9.26 o
  11  12   8         71.21         51.89         8.85 o
  12  12   8        914.62        929.98        22.88 o
  13  12   8       1080.03       1121.87        27.91 o
  14  12   8        668.64        700.39        27.08 o
  15  12   8        332.87        398.75        33.61 o
  16  12   8        233.77        226.96        34.23 o
 -15  13   8        875.69       1025.78        41.66 o
 -14  13   8        201.35        162.22        16.12 o
 -13  13   8        107.89        106.49        13.69 o
 -12  13   8        197.06        217.38        16.39 o
 -11  13   8         17.66         -4.73         9.92 o
 -10  13   8        286.64        334.87        17.98 o
  -9  13   8         46.60         53.63        11.23 o
  -8  13   8        120.12         96.65        12.52 o
  -7  13   8       1008.31       1077.75        25.33 o
  -6  13   8          0.09         -5.86         8.47 o
  -5  13   8        736.45        733.38        20.91 o
  -4  13   8        671.06        545.93        18.30 o
  -3  13   8         63.26         43.46         9.03 o
  -2  13   8       1491.00       1474.24        31.98 o
  -1  13   8        109.67         79.21        10.10 o
   0  13   8       2655.28       3051.32        53.89 o
   1  13   8         35.24         68.43        13.17 o
   2  13   8        476.70        361.94        18.67 o
   3  13   8        147.67        133.01        16.61 o
   4  13   8        178.69        183.50        12.36 o
   5  13   8        215.29        207.34        12.84 o
   6  13   8        920.63        985.85        25.05 o
   7  13   8       1166.82       1186.54        32.16 o
   8  13   8         25.20         19.28         8.43 o
   9  13   8        107.55         87.45         9.35 o
  10  13   8        100.27         94.11         9.51 o
  11  13   8        226.70        255.91        15.99 o
  12  13   8        454.68        436.85        18.76 o
  13  13   8          3.55          3.93        12.23 o
  14  13   8         86.65        112.25        12.00 o
 -13  14   8          6.48         -7.88        12.60 o
 -12  14   8        401.17        525.44        25.18 o
 -11  14   8         33.87         21.99        11.10 o
 -10  14   8        118.38        144.26        15.32 o
  -9  14   8        514.63        544.21        24.01 o
  -8  14   8        268.98        217.29        17.13 o
  -7  14   8       1213.13       1255.90        27.84 o
  -6  14   8        207.31        258.79        13.04 o
  -5  14   8          4.55         12.04         7.86 o
  -4  14   8         23.87         -2.28         8.25 o
  -3  14   8        112.43        114.88        10.88 o
  -2  14   8        255.18        316.53        15.07 o
  -1  14   8          2.46          0.81         7.99 o
   0  14   8         21.89         11.63         8.49 o
   1  14   8         12.78          2.55         8.61 o
   2  14   8       2405.54       2380.48        45.35 o
   3  14   8        147.79        172.31        12.59 o
   4  14   8        136.05        126.90        11.63 o
   5  14   8        137.71        128.74        12.45 o
   6  14   8        131.83        155.45        13.00 o
   7  14   8         78.75         94.69        10.72 o
   8  14   8        163.10        132.25        11.36 o
   9  14   8         47.30         27.48         8.86 o
  10  14   8          0.62         -0.06         8.91 o
  11  14   8        793.60        739.25        28.78 o
  12  14   8         15.13         11.32        13.56 o
 -11  15   8          8.58         -8.97        11.45 o
 -10  15   8        283.32        229.87        19.82 o
  -9  15   8         26.73         14.15        11.41 o
  -8  15   8        256.05        228.07        18.47 o
  -7  15   8        468.28        429.18        22.19 o
  -6  15   8        317.11        357.20        16.02 o
  -5  15   8        143.76        154.58        12.96 o
  -4  15   8         26.31         31.48         9.59 o
  -3  15   8         49.98         33.94         9.37 o
  -2  15   8         21.43         -0.08         8.20 o
  -1  15   8          8.35         -8.08         8.08 o
   0  15   8        400.83        459.85        18.32 o
   1  15   8         46.96         56.60        10.09 o
   2  15   8        502.22        530.07        19.66 o
   3  15   8        262.26        223.70        14.29 o
   4  15   8        767.91        695.28        28.88 o
   5  15   8         28.69         39.04        10.11 o
   6  15   8        671.42        641.18        22.03 o
   7  15   8        212.16        143.87        12.46 o
   8  15   8         81.87        101.83        11.79 o
   9  15   8        507.15        588.01        36.38 o
  -7  16   8        161.22        104.57        15.07 o
  -6  16   8         27.00         30.03        12.76 o
  -5  16   8        184.42        160.12        16.52 o
  -4  16   8         54.46         29.09         9.45 o
  -3  16   8        125.84        158.09        12.56 o
  -2  16   8        208.09        228.68        14.29 o
  -1  16   8        104.39         83.56        14.52 o
   0  16   8        254.24        260.28        15.50 o
   1  16   8         12.64         20.55         9.73 o
   2  16   8        787.57        807.02        24.33 o
   3  16   8         22.89         40.83        10.38 o
   4  16   8        583.06        597.83        26.09 o
   5  16   8         30.47         41.59        10.56 o
   6  16   8         88.04        139.03        12.61 o
 -23   0   9        371.61        447.42        29.35 o
 -21   0   9        275.63        242.03        20.50 o
 -19   0   9         29.97         25.37        12.79 o
 -17   0   9         16.02         24.54        11.81 o
 -15   0   9      11365.92      11999.63       252.12 o
 -13   0   9        120.30         46.95        10.44 o
 -11   0   9        433.68        272.09        15.00 o
  -9   0   9         93.41        208.89         8.81 o
  -7   0   9       2759.16       1960.76        33.10 o
  -5   0   9      14036.27      15165.53       213.61 o
  -3   0   9         13.81         25.34         4.34 o
  -1   0   9      27891.72      27101.58       376.97 o
   1   0   9      27361.28      30742.99       428.17 o
   3   0   9       1016.45        920.56        18.93 o
   5   0   9       2084.21       2181.17        35.90 o
   7   0   9       6486.90       6120.72        89.55 o
   9   0   9        498.56        509.28        14.95 o
  11   0   9       8120.47       8426.98       182.90 o
  13   0   9          3.49          8.80         6.94 o
  15   0   9       1858.04       1590.12        41.98 o
  17   0   9       1469.94       1331.92        49.79 o
  19   0   9         27.41          4.39        14.84 o
  21   0   9        355.05        247.34        26.41 o
 -24   1   9          8.76         11.60        10.01 o
 -23   1   9        482.19        583.77        21.21 o
 -22   1   9          0.03          5.36         9.27 o
 -21   1   9       3016.62       3292.03        79.14 o
 -20   1   9        168.87        138.92        13.91 o
 -19   1   9       1334.32       1335.00        30.89 o
 -18   1   9        101.69         81.18        10.03 o
 -17   1   9       1098.83       1201.75        25.73 o
 -16   1   9        543.60        472.99        15.54 o
 -15   1   9      10160.90      10394.06       138.50 o
 -14   1   9         99.77        159.64        10.12 o
 -13   1   9        258.18        200.37         8.52 o
 -12   1   9       2625.49       2278.14        31.01 o
 -11   1   9        866.38       1050.10        17.24 o
 -10   1   9        184.05        275.34         7.77 o
  -9   1   9        598.69        521.29        10.40 o
  -8   1   9      16186.19      16947.36       169.08 o
  -7   1   9        112.84         74.06         4.27 o
  -6   1   9       1472.22       1771.29        21.31 o
  -5   1   9      12313.52      12216.32       122.41 o
  -4   1   9      11623.76      12574.19       125.83 o
  -3   1   9         66.29        129.75         4.44 o
  -2   1   9        134.00        156.54         4.94 o
  -1   1   9      16472.63      16755.06       171.59 o
   0   1   9       4090.92       4644.42        48.77 o
   1   1   9      12936.26      12608.67       126.04 o
   2   1   9        726.13        592.39         9.59 o
   3   1   9       2503.97       2623.97        30.94 o
   4   1   9       2666.23       2920.60        32.34 o
   5   1   9        275.67        195.96         5.58 o
   6   1   9        218.49        341.86         7.21 o
   7   1   9        220.57        169.58         6.33 o
   8   1   9        431.77        473.31        12.32 o
   9   1   9        628.61        629.50        11.70 o
  10   1   9       1048.85       1097.71        18.67 o
  11   1   9       2697.73       2279.84        53.78 o
  12   1   9         72.94         66.13         5.90 o
  13   1   9        445.84        398.03        10.98 o
  14   1   9          0.04         -2.12         6.60 o
  15   1   9        349.49        339.17        13.42 o
  16   1   9       2788.42       2983.58        66.17 o
  17   1   9         73.08         62.85        13.16 o
  18   1   9          0.20         13.27         9.36 o
  19   1   9        408.23        421.86        18.50 o
  20   1   9        636.48        667.02        25.52 o
  21   1   9         46.09         35.86        12.76 o
  22   1   9        582.32        716.26        41.71 o
 -24   2   9        822.29        877.36        27.25 o
 -23   2   9        445.88        502.98        21.89 o
 -22   2   9        271.50        285.35        15.91 o
 -21   2   9        828.19        834.46        23.66 o
 -20   2   9         64.93         60.89        10.28 o
 -19   2   9          4.47         18.54         8.82 o
 -18   2   9        339.13        248.91        13.25 o
 -17   2   9       1084.12       1049.56        24.12 o
 -16   2   9         25.03         15.52         7.50 o
 -15   2   9        664.65        654.37        17.65 o
 -14   2   9         71.37         80.03         8.31 o
 -13   2   9       1030.67       1053.91        21.64 o
 -12   2   9       1976.26       1963.38        27.84 o
 -11   2   9       1674.74       1392.48        20.08 o
 -10   2   9       5147.70       5353.01        60.54 o
  -9   2   9      15718.52      14811.58       149.22 o
  -8   2   9       1262.38       1287.94        17.85 o
  -7   2   9        171.56        123.37         4.88 o
  -6   2   9       1163.10       1340.39        17.19 o
  -5   2   9       3670.02       3510.28        42.22 o
  -4   2   9       5829.85       6584.46        69.99 o
  -3   2   9       2932.34       2951.17        33.51 o
  -2   2   9       5257.07       5829.94        62.26 o
  -1   2   9       8885.94       9344.87        94.46 o
   0   2   9      18499.11      21149.51       208.65 o
   1   2   9       8555.84       8462.48        97.80 o
   2   2   9       1419.82       1549.43        18.83 o
   3   2   9      10975.38      10520.83       106.31 o
   4   2   9       2668.57       2672.00        32.67 o
   5   2   9         10.52         42.30         3.39 o
   6   2   9        820.41        790.31        12.05 o
   7   2   9       1601.78       1532.81        18.80 o
   8   2   9       5148.68       5285.43        59.11 o
   9   2   9       4650.27       4702.74        53.77 o
  10   2   9          0.98          2.47         4.41 o
  11   2   9       2269.30       2214.74        30.51 o
  12   2   9       2146.24       1889.57        30.16 o
  13   2   9         73.53         59.48         6.28 o
  14   2   9       5510.94       5139.41        78.44 o
  15   2   9         14.85          6.63         8.05 o
  16   2   9       4625.25       4842.61        93.65 o
  17   2   9          5.40         -6.75         9.86 o
  18   2   9       1721.32       1792.74        50.14 o
  19   2   9         21.92         -8.27        10.85 o
  20   2   9        918.05       1006.24        27.88 o
  21   2   9        351.32        319.90        22.21 o
  22   2   9        865.42        972.64        36.51 o
 -24   3   9        144.63        172.63        16.75 o
 -23   3   9          5.50          0.76        10.01 o
 -22   3   9         22.68          6.50         9.73 o
 -21   3   9        134.99        100.83        12.25 o
 -20   3   9        696.36        728.82        21.55 o
 -19   3   9        840.95        768.87        22.27 o
 -18   3   9         49.56         26.69         9.01 o
 -17   3   9        420.79        416.93        15.58 o
 -16   3   9       2026.46       2195.41        37.80 o
 -15   3   9       2089.45       2222.08        37.66 o
 -14   3   9       5600.48       5607.60        78.80 o
 -13   3   9       1262.93       1181.73        21.30 o
 -12   3   9       1984.95       2116.92        29.65 o
 -11   3   9       4308.63       4417.37        51.39 o
 -10   3   9       1056.43       1041.76        16.25 o
  -9   3   9         37.75         73.19         4.58 o
  -8   3   9       5565.63       5795.63        61.24 o
  -7   3   9        126.22        206.20         6.46 o
  -6   3   9        148.54        184.10         5.51 o
  -5   3   9        199.81        108.25         4.72 o
  -4   3   9        243.04        169.49         5.50 o
  -3   3   9       1327.77       1657.64        20.82 o
  -2   3   9        107.97         74.19         4.44 o
  -1   3   9       2001.58       1983.41        23.95 o
   0   3   9      20335.08      21212.39       209.96 o
   1   3   9       5294.49       4840.88        51.94 o
   2   3   9       3774.77       3982.08        44.61 o
   3   3   9       2061.17       2162.44        27.69 o
   4   3   9       1893.07       1657.32        21.61 o
   5   3   9        810.64        705.97        14.16 o
   6   3   9        407.35        396.17         8.08 o
   7   3   9      20636.35      22287.40       230.54 o
   8   3   9       4934.45       5369.95        60.00 o
   9   3   9        673.11        648.33        12.71 o
  10   3   9        344.56        331.50         8.92 o
  11   3   9       2916.28       2899.02        38.26 o
  12   3   9        409.23        390.96        19.64 o
  13   3   9       3029.10       2989.55        42.49 o
  14   3   9         19.40         27.14         8.61 o
  15   3   9         32.08         34.74         9.11 o
  16   3   9        789.37        732.64        33.49 o
  17   3   9        942.05        901.55        24.85 o
  18   3   9        201.99        162.53        14.63 o
  19   3   9         67.68         58.59        12.36 o
  20   3   9          0.76         16.78        11.59 o
  21   3   9         30.50         -5.69        13.04 o
  22   3   9        323.28        296.72        22.81 o
 -23   4   9         52.02         53.37        14.06 o
 -22   4   9          8.78          4.68        12.29 o
 -21   4   9          6.28          8.76         9.98 o
 -20   4   9         21.16          0.24         8.80 o
 -19   4   9        775.48        798.64        23.27 o
 -18   4   9        932.65        860.32        31.52 o
 -17   4   9       1440.91       1340.72        27.73 o
 -16   4   9        137.56        130.00        10.41 o
 -15   4   9       5200.39       4895.96        70.63 o
 -14   4   9         81.88         70.33         8.20 o
 -13   4   9       2094.33       1993.51        30.98 o
 -12   4   9        368.17        318.83         9.47 o
 -11   4   9        940.30        996.05        16.26 o
 -10   4   9        239.88        207.74         7.18 o
  -9   4   9          0.96         10.14         3.52 o
  -8   4   9        374.03        366.47         8.15 o
  -7   4   9        328.87        355.24         7.85 o
  -6   4   9         59.93         71.27         4.08 o
  -5   4   9        569.14        474.06         9.35 o
  -4   4   9        412.26        367.39         7.98 o
  -3   4   9        610.06        619.61        10.46 o
  -2   4   9        598.36        321.81         7.31 o
  -1   4   9       1780.26       1775.25        22.04 o
   0   4   9        543.43        495.25         8.90 o
   1   4   9       4498.69       4011.12        54.24 o
   2   4   9       6352.36       6499.90        73.68 o
   3   4   9       4398.30       4995.92        55.69 o
   4   4   9       7758.69       8330.26        93.65 o
   5   4   9       4270.56       4336.09        51.41 o
   6   4   9       4751.76       4975.82        55.70 o
   7   4   9       1109.26        841.08        17.74 o
   8   4   9          5.92          2.31         4.32 o
   9   4   9        654.11        516.46        13.04 o
  10   4   9         25.58          5.97         4.93 o
  11   4   9       1510.73       1404.45        22.42 o
  12   4   9        647.42        545.36        17.50 o
  13   4   9       5555.21       5634.77        73.06 o
  14   4   9       1106.25       1007.04        28.20 o
  15   4   9        206.81        212.31        14.17 o
  16   4   9         26.17         39.39        10.89 o
  17   4   9        977.08        948.44        27.35 o
  18   4   9        768.34        884.73        30.38 o
  19   4   9          9.51         16.52        12.47 o
  20   4   9        875.27        807.38        44.42 o
  21   4   9         17.73         13.42        13.81 o
  22   4   9         50.19         56.25        16.12 o
 -23   5   9        185.73        179.01        18.21 o
 -22   5   9         21.56         28.36        13.22 o
 -21   5   9        292.86        328.22        20.67 o
 -20   5   9        185.79        140.73        15.87 o
 -19   5   9        993.27        929.71        30.20 o
 -18   5   9         37.11         35.65         9.87 o
 -17   5   9        830.22        796.08        23.80 o
 -16   5   9        777.36        702.74        21.28 o
 -15   5   9        163.19        102.11        10.05 o
 -14   5   9         77.56         57.42         8.13 o
 -13   5   9        187.16        153.98        10.06 o
 -12   5   9          1.39         -2.76         4.39 o
 -11   5   9        953.93        907.58        15.67 o
 -10   5   9          6.38         -1.04         3.90 o
  -9   5   9        147.05        167.42         6.47 o
  -8   5   9       6321.70       6549.83        68.86 o
  -7   5   9        976.58        998.22        14.56 o
  -6   5   9       1086.23       1114.81        15.54 o
  -5   5   9       1153.44       1172.72        15.90 o
  -4   5   9         63.08         72.54         3.95 o
  -3   5   9       1239.21       1114.02        15.91 o
  -2   5   9       3031.80       3056.80        33.93 o
  -1   5   9      15672.73      16912.48       175.35 o
   0   5   9       1951.20       2207.96        25.69 o
   1   5   9      13000.39      13727.50       145.22 o
   2   5   9       1256.47       1068.79        17.53 o
   3   5   9       7553.65       8477.61        90.73 o
   4   5   9       3541.08       3430.68        45.09 o
   5   5   9        263.87        167.32         6.41 o
   6   5   9         13.93         19.98         4.54 o
   7   5   9       1305.77       1171.58        18.82 o
   8   5   9       3884.19       3764.07        46.61 o
   9   5   9         52.18         19.41         5.66 o
  10   5   9       1206.82       1099.34        21.54 o
  11   5   9        695.88        688.56        15.54 o
  12   5   9        533.57        451.16        12.91 o
  13   5   9        118.38        130.26         9.36 o
  14   5   9       1799.60       1753.12        33.79 o
  15   5   9        949.06        916.25        25.58 o
  16   5   9          4.69         11.27        11.07 o
  17   5   9         10.20          6.57        11.66 o
  18   5   9        409.25        391.11        21.86 o
  19   5   9        737.22        665.30        31.01 o
  20   5   9         62.74         74.23        15.66 o
  21   5   9         54.22         82.16        16.22 o
 -23   6   9        124.79        127.71        16.88 o
 -22   6   9         18.67         38.87        13.32 o
 -21   6   9          3.24          5.54        11.83 o
 -20   6   9         76.05        112.18        24.14 o
 -19   6   9          5.23          8.17        11.51 o
 -18   6   9         22.28         10.87        10.78 o
 -17   6   9        116.84        116.25        13.74 o
 -16   6   9       1218.14       1121.03        31.87 o
 -15   6   9       4160.23       4117.79        70.28 o
 -14   6   9        892.62        836.79        20.52 o
 -13   6   9       9059.40       9582.78       133.47 o
 -12   6   9        183.43        167.77         8.20 o
 -11   6   9        450.46        539.32        13.50 o
 -10   6   9        155.65        161.60         8.14 o
  -9   6   9       1117.84       1305.80        18.28 o
  -8   6   9       5401.23       5425.21        58.17 o
  -7   6   9        602.30        603.47        10.95 o
  -6   6   9       4289.31       4420.88        47.92 o
  -5   6   9        105.89         81.06         4.61 o
  -4   6   9       3888.02       4113.56        44.69 o
  -3   6   9        130.51        100.37         5.60 o
  -2   6   9       3713.64       4258.32        45.98 o
  -1   6   9       4362.80       4335.26        46.67 o
   0   6   9      14294.01      13793.68       152.34 o
   1   6   9      18202.07      19642.14       186.20 o
   2   6   9        402.71        282.64         8.50 o
   3   6   9        138.65        111.72         6.24 o
   4   6   9       1654.38       1765.01        28.23 o
   5   6   9        952.74        856.77        19.79 o
   6   6   9        932.98       1082.38        18.71 o
   7   6   9         86.44         46.60         5.65 o
   8   6   9        206.81        246.12        10.67 o
   9   6   9          4.39         -1.33         5.11 o
  10   6   9        705.38        591.04        14.23 o
  11   6   9        646.03        633.97        18.58 o
  12   6   9        531.99        571.56        15.99 o
  13   6   9        768.71        733.71        19.88 o
  14   6   9        102.27         96.59        11.02 o
  15   6   9       1496.51       1317.66        38.70 o
  16   6   9        386.00        273.69        18.39 o
  17   6   9        813.19        730.61        35.43 o
  18   6   9          5.16          7.33        13.96 o
  19   6   9       1304.11       1344.08        59.17 o
  20   6   9         14.19         12.13        14.21 o
  21   6   9        489.65        570.44        28.09 o
 -22   7   9        446.32        451.51        24.15 o
 -21   7   9          3.50        -11.62        11.62 o
 -20   7   9        278.82        250.88        18.54 o
 -19   7   9        385.63        402.82        20.99 o
 -18   7   9        114.66        120.18        14.46 o
 -17   7   9         52.29         43.03        17.66 o
 -16   7   9         96.99        134.68        13.79 o
 -15   7   9        112.81         88.97        16.09 o
 -14   7   9        304.96        274.20        13.47 o
 -13   7   9         78.32         43.21         8.56 o
 -12   7   9         82.63         69.08         7.43 o
 -11   7   9       3327.29       3450.73        46.56 o
 -10   7   9       7767.12       7905.78        95.97 o
  -9   7   9         32.90         40.54         5.07 o
  -8   7   9        557.21        527.92        11.45 o
  -7   7   9         46.80         49.29         4.99 o
  -6   7   9       5436.70       5371.35        62.35 o
  -5   7   9       1007.04       1074.08        16.16 o
  -4   7   9         15.12          1.45         3.44 o
  -3   7   9        492.90        431.41         9.29 o
  -2   7   9          8.09          5.25         3.53 o
  -1   7   9        161.36        120.39         5.74 o
   0   7   9       1434.36       1525.52        21.71 o
   1   7   9        198.92        208.31         7.73 o
   2   7   9         26.92         74.04         5.91 o
   3   7   9       2778.44       2701.19        36.92 o
   4   7   9       1079.62        743.40        16.93 o
   5   7   9          1.21          2.56         4.77 o
   6   7   9       3811.25       4027.44        52.03 o
   7   7   9         35.06         30.04         5.79 o
   8   7   9       1564.91       1568.93        32.13 o
   9   7   9        121.64        114.88         8.36 o
  10   7   9        178.42        131.33         9.60 o
  11   7   9        510.78        459.86        14.37 o
  12   7   9       4193.49       4263.57        61.87 o
  13   7   9        251.90        211.70        13.52 o
  14   7   9          1.17         -8.38         8.38 o
  15   7   9        739.46        716.90        35.97 o
  16   7   9          2.01          5.07        10.81 o
  17   7   9        331.50        337.32        20.62 o
  18   7   9          0.67          5.89        12.15 o
  19   7   9       1578.70       1818.12        47.67 o
  20   7   9         20.94        -12.88        12.88 o
 -21   8   9        291.90        362.09        21.37 o
 -20   8   9        451.21        473.39        23.24 o
 -19   8   9         39.61         31.40        12.18 o
 -18   8   9        308.55        295.46        20.78 o
 -17   8   9          8.56         -6.11        10.05 o
 -16   8   9         59.19         85.91        12.19 o
 -15   8   9          0.97         10.63         9.94 o
 -14   8   9        137.83        105.06        10.45 o
 -13   8   9         38.32         28.78         7.71 o
 -12   8   9        247.08        196.21         9.83 o
 -11   8   9        642.50        656.67        16.22 o
 -10   8   9        320.62        256.68        10.44 o
  -9   8   9       1515.71       1371.54        30.74 o
  -8   8   9        567.45        556.04        11.93 o
  -7   8   9       1274.28       1376.81        20.65 o
  -6   8   9       1086.51       1012.55        16.64 o
  -5   8   9        259.80        232.85         7.65 o
  -4   8   9         59.75         64.80         5.27 o
  -3   8   9         97.94        109.90         6.22 o
  -2   8   9         47.86         56.78         5.34 o
  -1   8   9        425.80        484.27        11.00 o
   0   8   9        108.42        153.40         7.50 o
   1   8   9       6782.66       7055.72        86.01 o
   2   8   9         82.49         50.54         5.67 o
   3   8   9       2964.56       3355.93        46.89 o
   4   8   9       5408.26       5411.54        67.99 o
   5   8   9       2223.25       2016.06        32.15 o
   6   8   9        121.90        142.51         8.57 o
   7   8   9       5853.25       6118.60        96.80 o
   8   8   9        633.14        878.60        19.53 o
   9   8   9       2294.52       2380.99        37.80 o
  10   8   9        812.33        766.15        18.86 o
  11   8   9        206.18        190.85        12.66 o
  12   8   9        323.28        365.44        13.78 o
  13   8   9        189.06        197.82        12.61 o
  14   8   9        741.68        528.58        26.16 o
  15   8   9         71.85         52.51        12.24 o
  16   8   9        544.64        490.09        31.49 o
  17   8   9        291.73        278.11        19.45 o
  18   8   9       1806.84       1970.36        49.78 o
  19   8   9        405.60        438.59        24.17 o
 -20   9   9          1.95         14.75        12.55 o
 -19   9   9         69.92         34.73        11.65 o
 -18   9   9          3.53          3.87        10.67 o
 -17   9   9        475.73        539.82        22.90 o
 -16   9   9         61.38         73.74        12.04 o
 -15   9   9        684.53        705.12        24.26 o
 -14   9   9        173.86        233.42        13.06 o
 -13   9   9       1597.11       1709.59        32.82 o
 -12   9   9        302.61        309.36        12.06 o
 -11   9   9        735.06        737.00        17.72 o
 -10   9   9        352.13        340.27        12.09 o
  -9   9   9       1222.41       1166.40        20.27 o
  -8   9   9          8.01          2.66         5.21 o
  -7   9   9       2619.82       2786.91        38.25 o
  -6   9   9         40.46         56.91         6.22 o
  -5   9   9       1544.88       1518.44        26.02 o
  -4   9   9         64.57         29.75         5.49 o
  -3   9   9        511.47        483.49        13.37 o
  -2   9   9       4536.16       4870.10        61.09 o
  -1   9   9        202.51        264.60         9.31 o
   0   9   9       4845.73       5064.15        67.59 o
   1   9   9        804.20        692.12        14.75 o
   2   9   9        869.80        826.49        17.56 o
   3   9   9        360.87        345.38        11.40 o
   4   9   9       1451.95       1509.32        26.29 o
   5   9   9       1305.31       1109.60        21.72 o
   6   9   9        803.05        750.72        17.49 o
   7   9   9        135.71        129.72         8.92 o
   8   9   9        783.86        799.28        18.61 o
   9   9   9        401.62        491.59        20.27 o
  10   9   9        336.53        315.00        12.57 o
  11   9   9         33.49         48.21         8.21 o
  12   9   9        414.42        397.54        21.16 o
  13   9   9        125.27        136.98        11.85 o
  14   9   9          5.15         16.92        10.08 o
  15   9   9         44.43         59.85        13.57 o
  16   9   9          0.46         -6.26        11.75 o
  17   9   9         19.17         -7.40        12.04 o
  18   9   9         40.16          9.94        13.77 o
  19   9   9        177.23        177.48        22.06 o
 -19  10   9        260.23        307.74        18.26 o
 -18  10   9        220.61        242.05        16.18 o
 -17  10   9         20.68         21.19         9.89 o
 -16  10   9        122.98        119.69        12.18 o
 -15  10   9         48.64         52.76        10.25 o
 -14  10   9          0.35          4.17         7.48 o
 -13  10   9        316.56        346.30        17.15 o
 -12  10   9         23.40         29.71         7.17 o
 -11  10   9        113.68         86.51         8.05 o
 -10  10   9        508.36        402.20        16.41 o
  -9  10   9         10.85          9.94         6.17 o
  -8  10   9        211.48        158.94         9.18 o
  -7  10   9        332.06        238.95        10.34 o
  -6  10   9        693.99        752.22        19.07 o
  -5  10   9       2280.85       2207.47        34.58 o
  -4  10   9        361.68        381.63        15.37 o
  -3  10   9        254.14        232.84        10.80 o
  -2  10   9        210.94        211.88        16.51 o
  -1  10   9        794.56        769.80        18.39 o
   0  10   9          1.05         -5.68         5.68 o
   1  10   9        788.62        803.67        17.82 o
   2  10   9        127.62        133.47         8.55 o
   3  10   9       1060.62       1003.37        20.54 o
   4  10   9       1893.01       2022.65        33.21 o
   5  10   9        772.80        697.21        17.04 o
   6  10   9       1133.58       1072.35        22.13 o
   7  10   9          0.94         -3.53         6.20 o
   8  10   9        680.69        624.15        16.76 o
   9  10   9       2116.97       2373.45        43.99 o
  10  10   9       1231.52       1237.71        31.01 o
  11  10   9       3961.26       4149.56        64.78 o
  12  10   9          1.24         -3.43         7.82 o
  13  10   9        460.05        339.63        16.01 o
  14  10   9         85.67         61.78        11.30 o
  15  10   9        545.25        603.81        37.75 o
  16  10   9         35.32         21.43        12.10 o
  17  10   9         15.76          7.97        12.22 o
  18  10   9        153.37        138.80        25.53 o
 -18  11   9         49.94         38.18        18.90 o
 -17  11   9        202.52        106.46        20.03 o
 -16  11   9         34.92         21.89        16.77 o
 -15  11   9        511.56        578.71        30.93 o
 -14  11   9         53.02         41.37        18.28 o
 -13  11   9         52.59         44.74        11.57 o
 -12  11   9        582.42        600.34        20.01 o
 -11  11   9          1.42          5.77         7.47 o
 -10  11   9       3566.39       3901.94        56.37 o
  -9  11   9        578.77        623.19        16.23 o
  -8  11   9        649.71        671.47        16.78 o
  -7  11   9       2019.84       2093.86        34.12 o
  -6  11   9       1477.74       1441.03        26.25 o
  -5  11   9       3320.12       3294.49        55.32 o
  -4  11   9        114.53        113.13        12.38 o
  -3  11   9        271.72        300.75        13.54 o
  -2  11   9        133.69        109.78         9.90 o
  -1  11   9       1604.24       1662.10        35.78 o
   0  11   9       1091.23       1045.44        24.71 o
   1  11   9        591.88        659.51        18.24 o
   2  11   9       1062.49        976.87        21.96 o
   3  11   9        249.83        244.12        11.71 o
   4  11   9          0.54         -1.03         6.49 o
   5  11   9       1093.96        961.55        24.92 o
   6  11   9        901.94        888.26        20.26 o
   7  11   9        160.89        233.69        11.51 o
   8  11   9        535.04        479.59        15.49 o
   9  11   9          5.93         -6.79         6.79 o
  10  11   9        227.74        232.25        12.11 o
  11  11   9         17.56         19.63         7.77 o
  12  11   9        421.70        408.31        15.63 o
  13  11   9          6.76         -1.43         8.81 o
  14  11   9          2.64         19.04        10.27 o
  15  11   9         13.40         -4.51        11.36 o
  16  11   9        296.13        283.02        19.32 o
 -17  12   9         33.33         51.74        18.83 o
 -16  12   9        198.71        131.11        20.96 o
 -15  12   9         73.37         67.26        19.13 o
 -14  12   9        443.00        465.42        23.69 o
 -13  12   9          0.47         -4.62        10.41 o
 -12  12   9        116.85        111.79        12.27 o
 -11  12   9         25.14         19.56         9.67 o
 -10  12   9         95.65        113.54        11.92 o
  -9  12   9        230.13        235.22        10.53 o
  -8  12   9         44.29         36.61         7.36 o
  -7  12   9         22.10         25.26         7.75 o
  -6  12   9        482.53        513.06        17.44 o
  -5  12   9       1663.07       1728.09        34.86 o
  -4  12   9        139.54        126.08        10.86 o
  -3  12   9        843.76        888.19        23.37 o
  -2  12   9         79.33         50.69         9.17 o
  -1  12   9          0.48          0.22         7.69 o
   0  12   9        195.97        156.56        11.38 o
   1  12   9          6.05          5.04         7.75 o
   2  12   9        988.90       1080.30        26.12 o
   3  12   9        607.60        517.18        32.05 o
   4  12   9       3595.71       3642.18        66.41 o
   5  12   9        373.51        467.22        16.00 o
   6  12   9       1839.20       1836.24        33.98 o
   7  12   9         88.73         95.68         9.30 o
   8  12   9        136.28        126.59         9.90 o
   9  12   9         22.98          9.62         7.72 o
  10  12   9        168.95        173.26        11.32 o
  11  12   9        655.80        544.12        17.35 o
  12  12   9       1093.60       1052.97        24.55 o
  13  12   9       1083.78       1229.55        30.01 o
  14  12   9        151.14        193.80        15.16 o
  15  12   9        161.85        162.85        15.95 o
 -15  13   9         54.35         61.37        19.66 o
 -14  13   9        533.39        509.00        25.56 o
 -13  13   9        210.88        187.78        16.10 o
 -12  13   9        284.10        305.17        18.38 o
 -11  13   9        332.58        303.46        17.74 o
 -10  13   9       2184.71       2280.48        51.73 o
  -9  13   9        142.44        132.15        14.31 o
  -8  13   9       2705.59       2912.69        51.73 o
  -7  13   9        251.42        272.98        13.23 o
  -6  13   9       1456.86       1427.91        31.02 o
  -5  13   9         96.97         98.07        10.28 o
  -4  13   9         10.81          3.26         9.50 o
  -3  13   9        157.21        125.96        14.54 o
  -2  13   9         84.50         93.57        12.41 o
  -1  13   9        387.34        403.77        16.41 o
   0  13   9        243.04        249.84        13.88 o
   1  13   9        231.47        163.38        12.28 o
   2  13   9         37.53         24.37         9.91 o
   3  13   9         86.92         46.29         9.55 o
   4  13   9         10.71          9.10         8.49 o
   5  13   9        116.14        112.99        11.16 o
   6  13   9        105.55        103.46        12.91 o
   7  13   9         17.65         -0.99         8.76 o
   8  13   9        149.33        155.02        11.30 o
   9  13   9        250.99        246.74        13.26 o
  10  13   9         35.23         21.95         8.85 o
  11  13   9        707.08        666.86        23.06 o
  12  13   9         58.82         48.62        10.43 o
  13  13   9        464.03        470.27        20.19 o
 -13  14   9        309.98        309.57        23.70 o
 -12  14   9        196.23        186.67        19.47 o
 -11  14   9          0.01         -8.95        10.92 o
 -10  14   9          5.60        -13.37        16.81 o
  -9  14   9         35.04         70.45        13.40 o
  -8  14   9         35.11         40.40        11.92 o
  -7  14   9         32.50         24.00         7.95 o
  -6  14   9          1.90         -7.45         7.45 o
  -5  14   9       1513.11       1732.13        36.77 o
  -4  14   9        108.26        120.87        13.10 o
  -3  14   9        393.99        450.00        36.05 o
  -2  14   9          0.48          2.78         8.38 o
  -1  14   9        804.02        727.71        22.14 o
   0  14   9        494.78        465.25        27.62 o
   1  14   9        179.33        230.03        14.01 o
   2  14   9        623.35        666.85        21.44 o
   3  14   9        144.92        146.01        12.42 o
   4  14   9        742.52        773.17        29.89 o
   5  14   9        399.65        385.78        22.91 o
   6  14   9       1334.35       1323.82        33.27 o
   7  14   9         70.49         55.99        10.44 o
   8  14   9        687.33        701.53        24.15 o
   9  14   9        116.42        101.24        11.61 o
  10  14   9        257.94        207.99        13.85 o
  11  14   9         80.43         67.62        14.74 o
 -10  15   9         57.98         84.18        14.71 o
  -9  15   9        380.99        387.75        22.31 o
  -8  15   9        117.67        127.85        15.55 o
  -7  15   9        476.59        423.82        22.54 o
  -6  15   9         60.46         41.75         8.75 o
  -5  15   9        718.76        757.59        27.48 o
  -4  15   9         79.86         83.84        15.81 o
  -3  15   9        762.13        791.46        28.92 o
  -2  15   9        124.85        134.02        12.32 o
  -1  15   9         66.44         62.87        10.27 o
   0  15   9        215.04        195.26        13.67 o
   1  15   9        279.02        337.35        16.73 o
   2  15   9       2053.07       2224.65        51.04 o
   3  15   9         11.80         30.61         9.96 o
   4  15   9        221.51        216.16        14.50 o
   5  15   9        639.62        672.21        22.32 o
   6  15   9        131.02        114.34        12.10 o
   7  15   9         55.57         48.33        11.30 o
   8  15   9          0.10          6.49         9.29 o
   9  15   9        336.59        284.78        30.06 o
  -6  16   9         17.80         22.55         8.46 o
  -5  16   9        651.27        657.76        21.21 o
  -4  16   9        157.54        173.17        13.13 o
  -3  16   9        407.08        430.69        18.27 o
  -2  16   9         65.28         42.31        10.36 o
  -1  16   9        239.29        285.02        16.08 o
   0  16   9        115.69        113.11        12.52 o
   1  16   9        185.42        171.08        13.73 o
   2  16   9         54.81         67.03        11.49 o
   3  16   9         17.98          9.14         9.58 o
   4  16   9        192.34        178.93        13.91 o
 -24   0  10       1330.14       1447.39        52.63 o
 -22   0  10       2644.48       2488.68       114.51 o
 -20   0  10        727.19        766.49        31.48 o
 -18   0  10        134.81         59.34        13.65 o
 -16   0  10        577.91        570.50        24.73 o
 -14   0  10        239.58        150.43        14.41 o
 -12   0  10       3687.69       3750.78        67.04 o
 -10   0  10        610.69        572.46        17.25 o
  -8   0  10       5315.11       4384.09        66.99 o
  -6   0  10      15734.66      16246.88       229.44 o
  -4   0  10        705.45        556.27        21.51 o
  -2   0  10      14157.60      16968.38       238.94 o
   0   0  10        214.71        362.47        10.61 o
   2   0  10        903.74       1025.98        19.79 o
   4   0  10      10582.21      10395.17       149.22 o
   6   0  10        762.90        713.29        18.12 o
   8   0  10        172.35        115.79         7.78 o
  10   0  10       2122.03       1824.41        37.38 o
  12   0  10       3582.01       3440.36       103.29 o
  14   0  10       1687.39       1444.94        44.56 o
  16   0  10       2348.98       2354.62        67.64 o
  18   0  10        483.25        430.67        29.01 o
  20   0  10       1140.49       1358.59        50.98 o
  22   0  10         56.39         11.36        20.35 o
 -24   1  10        189.02        231.43        16.63 o
 -23   1  10        274.91        330.06        18.34 o
 -22   1  10        780.76        836.48        25.58 o
 -21   1  10         83.01        130.40        12.42 o
 -20   1  10        209.53        155.34        12.42 o
 -19   1  10         81.08        113.52        11.42 o
 -18   1  10        520.24        639.81        19.23 o
 -17   1  10        454.24        447.07        16.02 o
 -16   1  10        481.82        441.04        15.41 o
 -15   1  10        124.38        209.42        11.47 o
 -14   1  10       2903.77       2942.22        46.01 o
 -13   1  10        347.77        358.12         9.96 o
 -12   1  10       4317.32       4068.40        53.43 o
 -11   1  10        131.36         91.01         5.84 o
 -10   1  10      14791.30      15137.01       170.85 o
  -9   1  10        265.43        222.42         7.88 o
  -8   1  10       3851.83       3883.47        42.68 o
  -7   1  10       4505.86       4465.28        48.14 o
  -6   1  10      18840.76      21356.56       211.85 o
  -5   1  10        275.99        290.50         7.62 o
  -4   1  10       4578.55       4582.35        48.63 o
  -3   1  10      21625.34      24249.70       239.64 o
  -2   1  10          4.36          2.09         3.48 o
  -1   1  10      13650.64      13992.51       140.10 o
   0   1  10      10537.79      11329.36       120.17 o
   1   1  10        707.07        842.62        12.19 o
   2   1  10         99.38        104.87         4.36 o
   3   1  10       3369.02       2626.12        30.03 o
   4   1  10      11064.74      12056.15       126.74 o
   5   1  10        450.43        357.41         7.78 o
   6   1  10       5392.94       5622.14        56.62 o
   7   1  10          0.80          1.45         3.21 o
   8   1  10       7580.45       8098.83       144.22 o
   9   1  10        537.38        507.31        10.76 o
  10   1  10       6611.22       6458.25       119.01 o
  11   1  10        103.52        104.81         6.70 o
  12   1  10        281.94        225.08         8.63 o
  13   1  10        194.80        192.53        10.51 o
  14   1  10        517.67        466.16        16.41 o
  15   1  10         30.91         -7.81         7.81 o
  16   1  10       2991.00       3023.83        52.46 o
  17   1  10        154.20        129.55        12.10 o
  18   1  10         23.74         54.18        12.03 o
  19   1  10         21.26         20.41        12.02 o
  20   1  10       1794.65       2071.90        60.62 o
  21   1  10        406.08        412.90        22.39 o
  22   1  10        383.49        342.17        21.57 o
 -24   2  10        322.69        306.22        18.71 o
 -23   2  10          5.56         -8.41        10.35 o
 -22   2  10       1072.75        983.13        38.67 o
 -21   2  10        160.41        178.57        14.19 o
 -20   2  10        396.58        392.52        17.76 o
 -19   2  10       1879.58       1632.23        32.76 o
 -18   2  10        768.97        729.14        26.84 o
 -17   2  10        864.53        730.86        19.92 o
 -16   2  10       1323.04       1461.52        28.71 o
 -15   2  10        850.60        879.67        20.81 o
 -14   2  10        630.37        662.97        17.47 o
 -13   2  10       2558.94       2463.25        33.90 o
 -12   2  10        261.67        323.01         9.51 o
 -11   2  10        253.79        161.67         7.96 o
 -10   2  10        640.06        782.34        13.70 o
  -9   2  10          0.89          6.75         3.77 o
  -8   2  10       1592.43       1725.26        21.82 o
  -7   2  10        158.47         75.50         4.73 o
  -6   2  10       3018.92       3173.61        37.32 o
  -5   2  10       1317.56       1202.18        15.97 o
  -4   2  10       6286.11       6552.31        70.13 o
  -3   2  10       1567.81       1656.67        20.99 o
  -2   2  10       2261.49       2180.90        26.25 o
  -1   2  10         67.56        265.66         6.17 o
   0   2  10        293.56        617.03         9.98 o
   1   2  10         21.73          5.37         2.93 o
   2   2  10      10175.76      10237.96       103.89 o
   3   2  10       1423.52       1413.45        17.91 o
   4   2  10       2931.16       3066.43        34.03 o
   5   2  10        361.74        320.90         9.51 o
   6   2  10       4990.80       4827.73        51.74 o
   7   2  10          4.09         10.87         3.76 o
   8   2  10       1414.98       1211.72        28.58 o
   9   2  10        354.59        395.76        11.55 o
  10   2  10       3540.81       3643.83        43.70 o
  11   2  10       1995.15       1802.76        30.17 o
  12   2  10        224.25        166.14         8.66 o
  13   2  10       1163.36       1256.90        22.74 o
  14   2  10         84.04         50.98         9.08 o
  15   2  10        204.68        184.25        12.65 o
  16   2  10         45.12         53.53        10.24 o
  17   2  10       1462.67       1419.06        35.67 o
  18   2  10        172.48        139.18        12.84 o
  19   2  10        521.42        478.09        19.85 o
  20   2  10          4.16         13.46        18.26 o
  21   2  10         46.75         -6.15        13.98 o
  22   2  10        294.57        275.03        22.48 o
 -24   3  10          7.94         -5.37        16.00 o
 -23   3  10          3.52        -10.95        10.95 o
 -22   3  10          3.62          6.18         9.92 o
 -21   3  10          0.17          3.32         9.86 o
 -20   3  10        196.83        179.03        15.39 o
 -19   3  10        100.23         93.91        12.02 o
 -18   3  10        575.09        547.65        19.14 o
 -17   3  10        526.16        643.83        32.78 o
 -16   3  10       1413.85       1292.63        33.67 o
 -15   3  10        297.07        242.73        12.01 o
 -14   3  10        134.43        120.96         9.47 o
 -13   3  10        103.12        128.10         8.03 o
 -12   3  10        268.01        232.98         8.38 o
 -11   3  10        556.61        468.84        11.22 o
 -10   3  10       1681.54       1409.83        20.30 o
  -9   3  10       3709.65       3469.25        41.36 o
  -8   3  10       2540.24       2995.22        34.27 o
  -7   3  10       1364.58       1409.74        19.32 o
  -6   3  10         59.70         15.24         3.13 o
  -5   3  10       2784.61       2486.48        29.74 o
  -4   3  10        697.99        902.50        13.69 o
  -3   3  10       6565.23       6424.45        72.86 o
  -2   3  10       8161.65       7994.71        84.54 o
  -1   3  10        230.55        157.09         5.43 o
   0   3  10       3670.65       3812.83        41.02 o
   1   3  10         10.72         53.08         3.62 o
   2   3  10       2303.80       2001.91        23.57 o
   3   3  10        997.84        923.94        14.28 o
   4   3  10       2340.85       2090.67        26.33 o
   5   3  10        782.52        795.77        13.46 o
   6   3  10       1655.52       1531.29        21.34 o
   7   3  10        659.31        597.63        11.35 o
   8   3  10       1941.26       1821.67        25.76 o
   9   3  10       2364.93       2242.66        32.45 o
  10   3  10        292.08        253.90         8.45 o
  11   3  10        409.24        414.26        16.07 o
  12   3  10        550.99        555.74        14.22 o
  13   3  10       1022.57       1170.68        21.98 o
  14   3  10        109.26         59.94         9.33 o
  15   3  10        705.24        686.42        23.38 o
  16   3  10        919.71        871.51        25.96 o
  17   3  10        228.27        195.68        15.12 o
  18   3  10        136.31        113.04        13.67 o
  19   3  10         84.34        106.57        13.97 o
  20   3  10          4.97          6.61        11.94 o
  21   3  10          1.38        -15.02        15.02 o
  22   3  10        330.15        378.29        28.46 o
 -23   4  10        175.27        135.66        17.81 o
 -22   4  10         20.96          8.81        12.75 o
 -21   4  10       1047.43       1061.73        37.16 o
 -20   4  10        228.18        208.51        15.41 o
 -19   4  10       1728.23       1857.43        37.83 o
 -18   4  10         13.35          2.97         8.54 o
 -17   4  10        362.57        350.85        15.72 o
 -16   4  10        793.15        618.84        19.36 o
 -15   4  10        710.24        538.91        17.64 o
 -14   4  10       1332.82       1194.28        26.03 o
 -13   4  10        685.61        670.20        20.81 o
 -12   4  10        422.76        385.31        10.59 o
 -11   4  10       1531.79       1702.64        23.90 o
 -10   4  10         75.41         94.91         5.79 o
  -9   4  10        523.89        499.58        10.67 o
  -8   4  10        711.27        600.60        10.89 o
  -7   4  10          0.22          6.86         3.28 o
  -6   4  10       1441.19       1679.83        22.23 o
  -5   4  10       1318.10       1080.56        15.78 o
  -4   4  10       2592.99       2451.61        29.44 o
  -3   4  10          8.11          1.06         3.16 o
  -2   4  10        881.51        993.08        14.60 o
  -1   4  10       4377.78       5185.04        59.92 o
   0   4  10        254.72        197.76         6.37 o
   1   4  10          3.78          2.82         2.79 o
   2   4  10       4574.34       4742.09        53.29 o
   3   4  10        170.31         76.64         5.05 o
   4   4  10        684.52        792.04        16.70 o
   5   4  10        139.24        213.97         7.46 o
   6   4  10          6.82         -3.89         4.15 o
   7   4  10       8032.32       8783.96        99.85 o
   8   4  10        789.96        727.91        14.34 o
   9   4  10       1759.84       1777.13        25.88 o
  10   4  10       2672.06       2697.33        40.67 o
  11   4  10        243.69        259.07         9.60 o
  12   4  10        364.09        302.91        12.53 o
  13   4  10       2000.76       2134.81        35.37 o
  14   4  10       2733.27       2619.86        45.39 o
  15   4  10       1151.62       1016.60        27.60 o
  16   4  10          9.64          0.37        10.09 o
  17   4  10         13.19         14.52        10.34 o
  18   4  10       1401.58       1419.89        39.66 o
  19   4  10        175.88        230.79        18.82 o
  20   4  10         61.43         43.81        14.99 o
  21   4  10         15.21         -7.07        13.15 o
 -23   5  10         48.85         26.62        15.97 o
 -22   5  10        297.06        273.20        20.31 o
 -21   5  10         64.75         73.88        14.02 o
 -20   5  10       1788.56       1932.02        66.95 o
 -19   5  10        107.36         79.74        13.68 o
 -18   5  10        436.83        414.41        18.38 o
 -17   5  10       1139.22       1187.10        33.05 o
 -16   5  10        891.35        926.86        25.51 o
 -15   5  10          2.09          8.66         7.74 o
 -14   5  10        424.59        480.59        15.06 o
 -13   5  10         23.82         27.33         6.60 o
 -12   5  10        945.12        845.27        17.04 o
 -11   5  10       1232.94       1169.87        19.37 o
 -10   5  10        103.61        142.85         7.46 o
  -9   5  10       1702.42       1550.37        23.14 o
  -8   5  10        258.21        315.92         8.44 o
  -7   5  10       2971.58       3127.59        36.96 o
  -6   5  10        663.53        458.16         9.83 o
  -5   5  10       1983.46       2043.24        25.78 o
  -4   5  10        230.13        106.89         5.82 o
  -3   5  10        160.79        246.80         7.02 o
  -2   5  10        591.74        616.03        11.12 o
  -1   5  10       3102.82       3091.16        34.54 o
   0   5  10       5856.13       6520.28        71.75 o
   1   5  10       1148.63        898.41        14.42 o
   2   5  10       2292.98       2428.92        31.52 o
   3   5  10       1178.76       1107.45        17.44 o
   4   5  10        488.03        506.83        11.16 o
   5   5  10         36.80         15.11         4.88 o
   6   5  10       9874.48      10396.34       123.09 o
   7   5  10       2980.03       3257.24        51.80 o
   8   5  10         64.17         36.18         5.93 o
   9   5  10       2846.09       2944.82        40.73 o
  10   5  10        317.31        285.88        10.24 o
  11   5  10       2127.65       2059.54        40.53 o
  12   5  10        138.49        108.18         8.76 o
  13   5  10          5.72         11.28         7.11 o
  14   5  10       2249.71       2058.67        38.15 o
  15   5  10        128.99        134.95        14.58 o
  16   5  10         17.40         30.40        11.78 o
  17   5  10         24.33         19.00        11.69 o
  18   5  10         80.98         39.19        13.42 o
  19   5  10        314.43        278.65        20.31 o
  20   5  10        240.79        259.53        20.70 o
  21   5  10        103.32         90.02        20.81 o
 -22   6  10         15.60         16.22        12.72 o
 -21   6  10         26.99         25.44        12.95 o
 -20   6  10         92.96         62.83        17.73 o
 -19   6  10       1516.79       1376.91        37.80 o
 -18   6  10        397.50        463.07        21.73 o
 -17   6  10       2494.73       2574.41        55.88 o
 -16   6  10       2218.79       2149.88        48.55 o
 -15   6  10       1095.81       1105.09        27.62 o
 -14   6  10        370.54        351.95        13.62 o
 -13   6  10        234.58        234.10        11.41 o
 -12   6  10        511.69        434.84        12.38 o
 -11   6  10        888.40        873.61        17.39 o
 -10   6  10       2840.27       2743.52        38.31 o
  -9   6  10        526.43        487.37        12.25 o
  -8   6  10        644.27        571.08        13.91 o
  -7   6  10         24.45         17.45         5.43 o
  -6   6  10       2970.00       2734.31        34.63 o
  -5   6  10         18.92          6.21         3.92 o
  -4   6  10       3082.73       2938.26        36.59 o
  -3   6  10       2345.17       2890.91        35.90 o
  -2   6  10        416.73        407.43         8.78 o
  -1   6  10        226.44        282.60         7.93 o
   0   6  10        172.47        257.61         8.28 o
   1   6  10       4463.88       4907.21        61.84 o
   2   6  10        884.77       1099.33        22.23 o
   3   6  10       2570.11       2137.33        30.42 o
   4   6  10        447.72        451.66        12.71 o
   5   6  10         20.76         14.01         5.44 o
   6   6  10        150.08        130.55         7.31 o
   7   6  10       1547.69       1370.28        23.31 o
   8   6  10        321.92        241.35         9.42 o
   9   6  10       1795.06       1737.78        27.49 o
  10   6  10        394.95        531.78        14.74 o
  11   6  10        455.56        357.79        12.46 o
  12   6  10       5942.88       6132.43        84.29 o
  13   6  10         23.71         17.32        10.34 o
  14   6  10        744.08        639.73        21.32 o
  15   6  10          2.25        -10.42        10.42 o
  16   6  10        998.00       1060.91        32.59 o
  17   6  10         54.18         50.31        13.46 o
  18   6  10          0.76         -5.25        11.72 o
  19   6  10         38.57         38.83        13.88 o
  20   6  10        556.12        575.86        27.65 o
 -22   7  10        343.32        394.28        30.42 o
 -21   7  10        448.74        388.74        22.58 o
 -20   7  10        600.60        657.25        26.92 o
 -19   7  10        284.04        352.40        20.35 o
 -18   7  10         99.13        131.75        15.14 o
 -17   7  10        871.26        853.63        28.25 o
 -16   7  10        283.04        345.12        18.54 o
 -15   7  10       2051.62       1927.12        44.35 o
 -14   7  10         22.32          0.70         7.80 o
 -13   7  10        300.70        282.32        13.74 o
 -12   7  10       5560.91       5634.43        76.54 o
 -11   7  10         45.06         52.46         7.28 o
 -10   7  10        397.52        467.76        13.12 o
  -9   7  10        707.55        670.54        14.84 o
  -8   7  10       1671.90       1487.51        23.95 o
  -7   7  10         67.61         54.95         5.93 o
  -6   7  10         79.90         47.58         5.74 o
  -5   7  10        745.94        810.30        15.72 o
  -4   7  10        153.52        157.96         7.41 o
  -3   7  10       1146.04       1198.60        19.82 o
  -2   7  10       1286.85       1254.97        20.38 o
  -1   7  10      11569.96      12413.34       139.78 o
   0   7  10       3924.81       4004.11        51.96 o
   1   7  10       8487.66       8289.05       100.08 o
   2   7  10       1861.93       1795.84        26.96 o
   3   7  10        284.19        305.91        10.34 o
   4   7  10       1201.90       1171.42        20.16 o
   5   7  10        391.21        280.88         9.50 o
   6   7  10        567.31        536.21        13.21 o
   7   7  10        703.16        566.58        18.50 o
   8   7  10       1267.97       1314.09        27.91 o
   9   7  10       1163.60       1103.73        29.27 o
  10   7  10       3820.64       3952.33        93.11 o
  11   7  10        367.19        397.78        14.71 o
  12   7  10        211.56        196.59        11.05 o
  13   7  10       1054.61       1015.58        28.34 o
  14   7  10         98.62         55.92        10.64 o
  15   7  10        766.30        741.08        26.65 o
  16   7  10          1.49         -2.36        11.30 o
  17   7  10       2545.44       2558.01        81.03 o
  18   7  10          2.39        -12.31        12.31 o
  19   7  10        525.53        528.20        26.19 o
  20   7  10         25.93         23.83        14.51 o
 -21   8  10         31.53         39.19        13.18 o
 -20   8  10         67.09         81.97        14.37 o
 -19   8  10        606.31        598.31        25.31 o
 -18   8  10         97.48         87.39        13.55 o
 -17   8  10        667.70        709.35        33.59 o
 -16   8  10        993.63       1019.89        33.21 o
 -15   8  10        168.29        195.84        14.98 o
 -14   8  10        639.30        699.64        21.07 o
 -13   8  10        388.94        409.97        16.35 o
 -12   8  10         23.37         21.15         6.79 o
 -11   8  10        550.66        509.29        18.41 o
 -10   8  10        469.43        457.80        14.83 o
  -9   8  10        996.05        919.34        19.36 o
  -8   8  10          0.79         -2.81         4.99 o
  -7   8  10       1058.18        946.98        17.84 o
  -6   8  10          0.09         -0.97         4.88 o
  -5   8  10         62.21         42.68         5.72 o
  -4   8  10        141.74        123.26         7.17 o
  -3   8  10          6.05         17.35         5.21 o
  -2   8  10         16.03         32.05         7.10 o
  -1   8  10       3238.31       3500.85        48.68 o
   0   8  10        437.36        433.47        12.18 o
   1   8  10       1624.08       1559.36        24.64 o
   2   8  10         45.75         14.72         5.19 o
   3   8  10       1331.42       1207.15        20.69 o
   4   8  10         58.29         38.77         5.86 o
   5   8  10         20.77          6.20         5.47 o
   6   8  10        347.01        255.50        10.57 o
   7   8  10        933.32        913.84        19.54 o
   8   8  10        491.96        387.68        13.05 o
   9   8  10        172.39        153.89         9.69 o
  10   8  10        318.59        259.01        11.75 o
  11   8  10       1349.14       1219.23        24.75 o
  12   8  10        102.68         98.77         9.46 o
  13   8  10        177.00        147.48        12.88 o
  14   8  10        538.09        452.59        19.05 o
  15   8  10         17.43          0.60        11.09 o
  16   8  10        386.15        414.50        21.94 o
  17   8  10        292.41        274.62        19.98 o
  18   8  10        517.43        547.09        28.13 o
  19   8  10        190.44        184.70        18.48 o
 -20   9  10         42.86         39.38        12.92 o
 -19   9  10          7.10        -10.57        10.57 o
 -18   9  10        116.70        116.38        14.20 o
 -17   9  10        406.92        373.74        19.69 o
 -16   9  10       1445.57       1552.49        39.78 o
 -15   9  10        818.61        770.63        26.16 o
 -14   9  10       3753.64       3768.99        65.81 o
 -13   9  10       2205.49       2367.05        45.54 o
 -12   9  10         54.59         82.06         8.22 o
 -11   9  10       1138.72       1055.95        22.12 o
 -10   9  10        459.46        437.76        14.39 o
  -9   9  10         15.34          2.98         7.91 o
  -8   9  10         88.74         83.33         7.72 o
  -7   9  10        277.84        265.67        10.75 o
  -6   9  10       2239.35       2357.71        36.85 o
  -5   9  10       1604.36       1533.82        24.84 o
  -4   9  10        337.57        312.57        11.69 o
  -3   9  10        455.47        409.98        12.26 o
  -2   9  10       4852.62       4714.18        63.45 o
  -1   9  10       8297.56       8765.08       110.79 o
   0   9  10       3273.66       3305.24        46.99 o
   1   9  10        693.50        606.86        14.87 o
   2   9  10        200.77        171.07         9.07 o
   3   9  10          3.46         -0.87         5.50 o
   4   9  10       5445.06       5461.50        74.27 o
   5   9  10       1381.11       1302.31        24.50 o
   6   9  10       1819.13       1826.86        31.01 o
   7   9  10          4.23         -6.12         6.12 o
   8   9  10        627.51        640.68        16.85 o
   9   9  10        687.60        689.74        17.85 o
  10   9  10         77.60        115.95         9.64 o
  11   9  10         34.59         35.74         8.17 o
  12   9  10       1165.66       1053.85        26.32 o
  13   9  10        228.09        226.35        16.12 o
  14   9  10         75.17         28.74        10.88 o
  15   9  10       1334.56       1391.60        55.39 o
  16   9  10        114.50        164.17        16.67 o
  17   9  10         56.75         35.07        13.47 o
  18   9  10          0.45        -10.29        12.56 o
 -19  10  10        222.18        193.68        16.10 o
 -18  10  10       1441.57       1594.51        52.28 o
 -17  10  10        385.33        399.54        19.99 o
 -16  10  10        452.02        374.35        19.05 o
 -15  10  10        305.89        258.90        21.31 o
 -14  10  10        742.76        745.31        22.11 o
 -13  10  10        364.87        354.10        20.86 o
 -12  10  10        565.26        598.67        19.37 o
 -11  10  10        554.35        549.31        15.80 o
 -10  10  10       1521.13       1476.69        27.62 o
  -9  10  10       1249.86       1266.04        24.66 o
  -8  10  10        268.88        249.48        11.12 o
  -7  10  10       1571.13       1713.01        29.76 o
  -6  10  10       4789.43       5133.02        69.99 o
  -5  10  10        358.33        314.98        14.23 o
  -4  10  10        637.96        588.34        16.63 o
  -3  10  10          6.34         -6.12         6.12 o
  -2  10  10       5341.76       5850.07        82.41 o
  -1  10  10        137.41        159.98         9.63 o
   0  10  10       2963.32       2984.71        47.11 o
   1  10  10        724.70        701.80        17.86 o
   2  10  10        653.79        505.86        15.35 o
   3  10  10         67.87         21.70         7.13 o
   4  10  10        635.03        793.03        19.71 o
   5  10  10          0.09         13.71         6.96 o
   6  10  10          1.91         11.25         6.86 o
   7  10  10         29.96         31.33         7.50 o
   8  10  10         18.93         17.21         7.47 o
   9  10  10        507.04        379.80        15.84 o
  10  10  10        239.02        216.99        12.61 o
  11  10  10          2.01          7.29         7.86 o
  12  10  10         23.95         37.28        11.50 o
  13  10  10          3.16         10.53         9.23 o
  14  10  10          7.69          6.14        10.38 o
  15  10  10         10.70          5.93        13.07 o
  16  10  10        846.46        915.79        39.95 o
  17  10  10          3.84          1.36        12.03 o
 -18  11  10         11.94          8.58         9.01 o
 -17  11  10        145.76        111.61        14.97 o
 -16  11  10        415.79        395.38        18.04 o
 -15  11  10        568.57        544.55        25.22 o
 -14  11  10       1369.41       1570.69        34.54 o
 -13  11  10        108.37         91.87         9.14 o
 -12  11  10        866.12        863.81        20.75 o
 -11  11  10         21.45         37.61         9.86 o
 -10  11  10        890.17        756.71        27.36 o
  -9  11  10          9.78         -1.02         6.56 o
  -8  11  10         98.84        109.65         8.86 o
  -7  11  10         12.77          1.07         6.93 o
  -6  11  10        531.62        575.14        16.96 o
  -5  11  10        310.37        381.26        14.10 o
  -4  11  10         64.82         23.94         8.15 o
  -3  11  10        494.54        447.27        22.54 o
  -2  11  10        470.27        408.67        15.72 o
  -1  11  10       2759.66       2670.61        47.78 o
   0  11  10          6.36         17.85         8.05 o
   1  11  10        698.86        751.06        19.17 o
   2  11  10        966.48        905.82        27.15 o
   3  11  10       1303.53       1299.73        26.69 o
   4  11  10        195.54        162.44        10.72 o
   5  11  10         35.64         13.08         7.51 o
   6  11  10       1041.03       1252.17        26.55 o
   7  11  10         16.97         -2.56         7.36 o
   8  11  10       2690.52       2526.80        43.33 o
   9  11  10        113.33        109.46        10.04 o
  10  11  10         10.20          9.47         8.07 o
  11  11  10        266.83        271.82        13.69 o
  12  11  10        228.41        209.44        14.78 o
  13  11  10          2.45         -8.98         8.98 o
  14  11  10         99.33         74.98        12.50 o
  15  11  10        152.31        189.87        17.24 o
  16  11  10        548.05        649.10        27.31 o
 -16  12  10         15.89         17.60        18.20 o
 -15  12  10        841.19        984.31        40.33 o
 -14  12  10        772.12        697.25        35.73 o
 -13  12  10        284.85        244.70        17.16 o
 -12  12  10        512.13        562.84        20.40 o
 -11  12  10        753.05        792.29        18.76 o
 -10  12  10        135.63        120.81         8.96 o
  -9  12  10        220.71        255.98        12.04 o
  -8  12  10        144.61         92.50         9.19 o
  -7  12  10        701.65        739.86        20.91 o
  -6  12  10         20.80         62.19         9.35 o
  -5  12  10        183.40        158.29        11.69 o
  -4  12  10          5.87         -7.67         7.67 o
  -3  12  10        378.23        290.06        14.39 o
  -2  12  10        636.05        717.03        32.14 o
  -1  12  10          6.61          2.22         8.06 o
   0  12  10         49.13          5.99         8.08 o
   1  12  10        478.15        432.71        16.63 o
   2  12  10        862.92        890.53        23.62 o
   3  12  10        287.74        289.84        14.29 o
   4  12  10       1717.91       1809.84        37.64 o
   5  12  10        130.63        138.49        10.74 o
   6  12  10        224.91        189.74        11.91 o
   7  12  10        349.43        313.53        14.04 o
   8  12  10         20.55         12.98         8.58 o
   9  12  10        185.77        118.51        10.98 o
  10  12  10         20.87         22.24         8.79 o
  11  12  10       1404.36       1794.18        41.61 o
  12  12  10          9.12         20.20        11.24 o
  13  12  10        454.18        488.77        20.28 o
  14  12  10         13.54         28.30        11.92 o
 -15  13  10         29.94         44.71        19.15 o
 -14  13  10         86.89         99.97        16.74 o
 -13  13  10          1.77        -10.58        10.58 o
 -12  13  10          1.38          1.52        12.98 o
 -11  13  10          6.03          5.86        10.76 o
 -10  13  10       1135.35       1093.94        33.42 o
  -9  13  10         23.96         16.61         7.44 o
  -8  13  10         20.27         18.18        10.84 o
  -7  13  10        478.07        462.78        18.34 o
  -6  13  10        283.22        198.50        14.39 o
  -5  13  10       1000.14       1140.56        27.77 o
  -4  13  10         69.98         43.37         9.52 o
  -3  13  10       1293.50       1205.13        34.25 o
  -2  13  10        103.02        115.29        11.55 o
  -1  13  10       3004.33       3145.81        56.04 o
   0  13  10        523.95        638.17        23.62 o
   1  13  10       1284.99       1381.15        31.51 o
   2  13  10        476.83        352.80        15.99 o
   3  13  10       1039.05        991.63        30.08 o
   4  13  10        101.56        116.01        11.38 o
   5  13  10        195.42        237.84        13.92 o
   6  13  10        322.79        248.86        14.52 o
   7  13  10         85.06         84.37        10.66 o
   8  13  10         23.31         29.10         9.06 o
   9  13  10          0.08          8.08         8.17 o
  10  13  10         70.22         74.35        10.28 o
  11  13  10        413.43        466.45        17.86 o
  12  13  10         90.60         77.58        12.15 o
  13  13  10        113.80        142.03        18.90 o
 -12  14  10          5.86          9.69        13.53 o
 -11  14  10          2.10         -9.71        11.17 o
 -10  14  10         59.79         60.13        13.06 o
  -9  14  10          2.50          4.15        13.60 o
  -8  14  10        588.80        634.74        19.46 o
  -7  14  10         38.47         23.16         8.95 o
  -6  14  10         20.45          7.00         8.89 o
  -5  14  10        298.16        330.14        15.66 o
  -4  14  10        160.12        181.51        13.06 o
  -3  14  10        214.04        180.66        14.38 o
  -2  14  10          0.56          6.66         8.51 o
  -1  14  10         27.93         25.82        11.55 o
   0  14  10        104.55        107.33        11.66 o
   1  14  10        223.92        249.94        14.50 o
   2  14  10        328.10        348.94        17.97 o
   3  14  10         80.24         98.97        12.18 o
   4  14  10        622.99        780.58        23.95 o
   5  14  10          3.55         -8.76         8.76 o
   6  14  10        169.57        187.32        13.42 o
   7  14  10         26.61          5.51         9.27 o
   8  14  10          4.09         -1.66         9.24 o
   9  14  10        196.77        229.81        21.66 o
  10  14  10         14.56         16.43        10.02 o
 -10  15  10         39.76         12.60        20.73 o
  -9  15  10          9.91         15.14        12.36 o
  -8  15  10          1.54          5.26        11.72 o
  -7  15  10          9.99         18.86         8.01 o
  -6  15  10         95.22         92.50        10.52 o
  -5  15  10        218.28        185.19        13.14 o
  -4  15  10         10.26          3.26         8.50 o
  -3  15  10        261.58        245.64        15.38 o
  -2  15  10         42.22         89.08        12.43 o
  -1  15  10        884.19        961.26        26.51 o
   0  15  10        279.34        230.39        14.79 o
   1  15  10        209.39        200.13        14.34 o
   2  15  10        651.12        670.87        27.86 o
   3  15  10         35.21          0.96         9.76 o
   4  15  10        514.39        603.82        24.43 o
   5  15  10         22.75         19.86         9.95 o
   6  15  10       1330.65       1420.01        35.94 o
   7  15  10         54.07         44.48        12.38 o
   8  15  10         43.66         28.09        19.78 o
  -5  16  10         76.56         87.65        18.90 o
  -4  16  10          0.19         -0.24         8.74 o
  -3  16  10          0.92         -2.08         9.40 o
  -2  16  10        362.29        353.10        17.46 o
  -1  16  10         57.82         32.39        10.68 o
   0  16  10        167.88        176.99        14.21 o
   1  16  10        487.79        535.11        20.94 o
   2  16  10        118.39        137.45        13.36 o
   3  16  10         36.18         21.45        15.96 o
 -23   0  11        463.78        498.50        32.00 o
 -21   0  11       1951.00       2029.11        61.88 o
 -19   0  11        916.60        890.30        32.74 o
 -17   0  11       1247.19       1290.21        44.94 o
 -15   0  11       1479.41       1423.75        39.46 o
 -13   0  11       7310.58       8195.46       136.66 o
 -11   0  11      22379.69      24273.31       383.03 o
  -9   0  11        905.11       1061.72        24.58 o
  -7   0  11      14076.13      15959.92       226.48 o
  -5   0  11        155.66        153.81        10.23 o
  -3   0  11       3199.66       3651.16        56.38 o
  -1   0  11        705.41        338.97        12.12 o
   1   0  11       3361.97       3484.39        57.88 o
   3   0  11         12.94         46.08         7.20 o
   5   0  11        692.72        501.31        15.88 o
   7   0  11       3093.05       3197.34        50.93 o
   9   0  11       4358.19       4429.72        83.54 o
  11   0  11        809.03        756.23        21.54 o
  13   0  11          4.69         -7.70         7.70 o
  15   0  11       6381.39       6891.38       159.50 o
  17   0  11        139.48        136.03        19.32 o
  19   0  11        295.69        317.52        27.04 o
  21   0  11        126.89        104.78        22.69 o
 -24   1  11         96.28         99.54        13.95 o
 -23   1  11         28.77          5.50        10.99 o
 -22   1  11        118.83        178.52        14.99 o
 -21   1  11        544.18        503.26        20.41 o
 -20   1  11        393.14        382.26        17.95 o
 -19   1  11        588.44        587.41        21.88 o
 -18   1  11        263.14        269.80        14.05 o
 -17   1  11         22.00         29.67         8.78 o
 -16   1  11       2899.31       2619.00        43.41 o
 -15   1  11       3417.91       3521.75        57.41 o
 -14   1  11        650.49        583.96        16.63 o
 -13   1  11       1985.61       1860.13        27.40 o
 -12   1  11       2176.30       2234.62        31.26 o
 -11   1  11       1536.14       1750.64        25.69 o
 -10   1  11       1018.47        950.93        16.55 o
  -9   1  11         15.07          8.94         3.92 o
  -8   1  11        347.78        382.34         9.09 o
  -7   1  11       1878.87       1847.87        23.02 o
  -6   1  11       2935.21       2670.56        30.77 o
  -5   1  11        183.50        193.81         6.05 o
  -4   1  11        319.67        150.09         5.22 o
  -3   1  11      18997.04      18479.90       184.15 o
  -2   1  11         19.26         41.30         5.95 o
  -1   1  11      15570.84      15793.93       158.03 o
   0   1  11       4763.07       4670.63        49.73 o
   1   1  11       3675.64       3634.48        39.73 o
   2   1  11        178.72         76.15         4.26 o
   3   1  11      13108.98      12861.35       129.64 o
   4   1  11       1070.81        898.34        13.41 o
   5   1  11       1057.42       1082.19        18.24 o
   6   1  11         81.18         89.38         4.91 o
   7   1  11       1550.99       1523.35        20.18 o
   8   1  11        388.93        403.73        10.12 o
   9   1  11       2128.67       2179.53        30.08 o
  10   1  11       3316.35       3222.58        51.93 o
  11   1  11       6870.50       6671.66        80.34 o
  12   1  11        315.79        260.61        10.13 o
  13   1  11       4332.56       4299.70        60.21 o
  14   1  11       1333.64       1144.55        26.33 o
  15   1  11        469.70        484.26        21.32 o
  16   1  11         32.93         37.89        11.20 o
  17   1  11         58.29         82.47        12.39 o
  18   1  11          0.06         -8.94        10.29 o
  19   1  11        455.83        451.71        21.99 o
  20   1  11        310.39        344.13        21.59 o
  21   1  11         23.13         15.44        12.87 o
 -23   2  11         76.80         41.29        11.85 o
 -22   2  11        257.22        223.74        15.69 o
 -21   2  11        191.02        145.29        13.41 o
 -20   2  11        304.23        245.29        17.61 o
 -19   2  11        465.34        473.05        18.78 o
 -18   2  11          0.03         -8.16         8.16 o
 -17   2  11         26.62         18.44        10.04 o
 -16   2  11        245.89        227.44        12.19 o
 -15   2  11         84.19         64.27         8.84 o
 -14   2  11       1700.74       1746.83        31.52 o
 -13   2  11        198.72        202.02         8.19 o
 -12   2  11        537.99        502.15        12.09 o
 -11   2  11        730.09        707.13        16.38 o
 -10   2  11       2465.39       2595.66        34.90 o
  -9   2  11        231.11        175.98         6.69 o
  -8   2  11          9.24         32.12         4.22 o
  -7   2  11       3901.32       3882.75        45.16 o
  -6   2  11        475.83        388.86         8.34 o
  -5   2  11        574.34        846.00        13.56 o
  -4   2  11       4728.02       5041.88        55.41 o
  -3   2  11       6563.48       5769.06        62.61 o
  -2   2  11       1367.09       1833.20        23.23 o
  -1   2  11       1022.98       1004.90        14.09 o
   0   2  11        632.35       1020.75        14.24 o
   1   2  11       1780.32       1679.91        20.71 o
   2   2  11       2784.35       2717.80        30.86 o
   3   2  11         36.34         41.12         3.67 o
   4   2  11        352.75        287.31         7.57 o
   5   2  11       3157.61       3593.42        39.91 o
   6   2  11        461.49        308.91         7.65 o
   7   2  11      11265.21      11603.87       134.69 o
   8   2  11       1074.81       1080.46        16.97 o
   9   2  11        445.53        365.69        11.46 o
  10   2  11         13.51         17.59         5.53 o
  11   2  11       3920.47       4077.92        54.71 o
  12   2  11         81.05         66.21         7.23 o
  13   2  11       1149.53       1062.74        20.87 o
  14   2  11          0.99         -7.79         7.79 o
  15   2  11       4345.51       4458.35        95.31 o
  16   2  11       2675.84       2646.01        53.24 o
  17   2  11       1064.82       1006.88        27.55 o
  18   2  11        838.07        738.41        33.76 o
  19   2  11          6.31          1.97        12.39 o
  20   2  11       1044.90       1191.00        38.07 o
  21   2  11          1.15         -8.24        13.85 o
 -23   3  11        420.92        455.84        20.83 o
 -22   3  11        155.95        146.01        18.38 o
 -21   3  11         32.34         41.13        10.61 o
 -20   3  11         34.70         34.49        10.32 o
 -19   3  11        200.49        134.39        14.35 o
 -18   3  11          0.11         -2.96         8.36 o
 -17   3  11        491.52        527.01        18.44 o
 -16   3  11        809.20        781.85        21.73 o
 -15   3  11          0.00         -7.30         7.30 o
 -14   3  11       2360.91       2216.26        39.68 o
 -13   3  11        195.45        217.19         9.02 o
 -12   3  11         34.38         18.02         5.19 o
 -11   3  11       2304.48       2289.59        33.18 o
 -10   3  11         17.58         48.83         5.07 o
  -9   3  11        253.85        311.34         9.92 o
  -8   3  11       2265.93       2127.08        27.52 o
  -7   3  11       2068.42       2732.19        33.53 o
  -6   3  11          2.57         -2.04         3.45 o
  -5   3  11       1450.76       1739.34        24.03 o
  -4   3  11       3492.49       3701.10        44.78 o
  -3   3  11       2360.89       2438.18        29.41 o
  -2   3  11        194.67        125.25         6.07 o
  -1   3  11      12325.37      13575.94       140.62 o
   0   3  11       1800.04       1657.68        21.68 o
   1   3  11        368.70        293.09         8.56 o
   2   3  11       3889.67       3829.24        44.72 o
   3   3  11       1947.44       2345.38        29.12 o
   4   3  11      10366.81      10217.91       108.59 o
   5   3  11       6472.12       6239.99        69.17 o
   6   3  11      18472.08      20463.39       231.20 o
   7   3  11        496.65        371.24        10.05 o
   8   3  11       4291.08       4302.91        52.77 o
   9   3  11       2172.45       2052.03        28.97 o
  10   3  11        689.80        708.34        14.85 o
  11   3  11        244.13        213.74        11.92 o
  12   3  11        802.88        629.13        17.39 o
  13   3  11        781.07        760.49        17.42 o
  14   3  11        138.38        104.03         9.54 o
  15   3  11        369.70        303.98        17.98 o
  16   3  11         26.48         18.10        10.47 o
  17   3  11          0.30        -10.85        10.85 o
  18   3  11        498.12        508.85        24.38 o
  19   3  11        233.47        193.27        16.70 o
  20   3  11        899.60        940.99        35.02 o
  21   3  11         70.65         45.25        19.31 o
 -23   4  11          2.21          2.89        13.10 o
 -22   4  11         17.92          9.08        12.84 o
 -21   4  11         21.82         17.74        10.94 o
 -20   4  11          8.35          2.07        10.91 o
 -19   4  11        222.68        247.80        16.31 o
 -18   4  11         16.14          7.83         8.85 o
 -17   4  11        356.69        377.97        16.36 o
 -16   4  11       3295.80       3573.41        58.82 o
 -15   4  11         30.74         43.94         9.03 o
 -14   4  11          0.44         -2.95         7.57 o
 -13   4  11         25.35         11.17         6.16 o
 -12   4  11        307.97        319.71        10.50 o
 -11   4  11         23.53         13.67         5.00 o
 -10   4  11       5304.64       5138.07        61.42 o
  -9   4  11         11.01         -4.20         4.20 o
  -8   4  11       1423.18       1542.67        22.71 o
  -7   4  11         52.35         47.58         5.06 o
  -6   4  11         33.35         69.53         5.37 o
  -5   4  11       1730.65       1860.36        24.03 o
  -4   4  11       2687.08       2808.03        33.43 o
  -3   4  11         32.83         12.48         3.61 o
  -2   4  11         11.27         14.48         3.98 o
  -1   4  11        446.97        292.27         7.55 o
   0   4  11       1569.29       1533.28        19.41 o
   1   4  11       1019.37       1204.43        16.28 o
   2   4  11         81.18         86.34         5.21 o
[truncated: 293,772 more chars]
