# Supplementary material for: Crystal structure of N-(2-{[2,6-bis­(2,2,2-tri­fluoro­acetamido)­phen­yl]disulfan­yl}-3-(2,2,2-tri­fluoro­acetamido)­phen­yl)-2,2,2-tri­fluoro­acetamide
Source: Acta Crystallogr E Crystallogr Commun. 2015 Aug 6;71(Pt 9):o639–40. doi: 10.1107/S2056989015014231 (PMC4555375; doi:10.1107/S2056989015014231)
Supplement: Supplementary file 3 [file e-71-0o639-Isup3.cml]

<?xml version="1.0" encoding="UTF-8"?>
<cml convention="cmlDict:cmllite" xmlns="http://www.xml-cml.org/schema" xmlns:cmlDict="http://www.xml-cml.org/dictionary/cml/" xmlns:nameDict="http://www.xml-cml.org/dictionary/cml/name/">
  <molecule id="m1">
    <name dictRef="nameDict:unknown">N-(2-{[2,6-Bis(2,2,2-trifluoroacetamido)phenyl]disulfanyl}-3-(2,2,2-trifluoroacetamido)phenyl)-2,2,2-trifluoroacetamide</name>
    <atomArray>
      <atom id="a1" elementType="F" hydrogenCount="0">
        <label value="F" dictRef="cmlDict:locant"/>
      </atom>
      <atom id="a2" elementType="C" hydrogenCount="0">
        <label value="1" dictRef="cmlDict:locant"/>
      </atom>
      <atom id="a3" elementType="C" hydrogenCount="0">
        <label value="2" dictRef="cmlDict:locant"/>
      </atom>
      <atom id="a25" elementType="O" hydrogenCount="0">
        <label value="O" dictRef="cmlDict:locant"/>
      </atom>
      <atom id="a26" elementType="N">
        <label value="N" dictRef="cmlDict:locant"/>
      </atom>
      <atom id="a46" elementType="H"/>
      <atom id="a4" elementType="C" hydrogenCount="0">
        <label value="1" dictRef="cmlDict:locant"/>
      </atom>
      <atom id="a5" elementType="C" hydrogenCount="0">
        <label value="2" dictRef="cmlDict:locant"/>
      </atom>
      <atom id="a6" elementType="C">
        <label value="3" dictRef="cmlDict:locant"/>
      </atom>
      <atom id="a7" elementType="C">
        <label value="4" dictRef="cmlDict:locant"/>
      </atom>
      <atom id="a8" elementType="C">
        <label value="5" dictRef="cmlDict:locant"/>
      </atom>
      <atom id="a9" elementType="C" hydrogenCount="0">
        <label value="6" dictRef="cmlDict:locant"/>
      </atom>
      <atom id="a47" elementType="H"/>
      <atom id="a48" elementType="H"/>
      <atom id="a49" elementType="H"/>
      <atom id="a10" elementType="S" hydrogenCount="0">
        <label value="1" dictRef="cmlDict:locant"/>
        <label value="S" dictRef="cmlDict:locant"/>
      </atom>
      <atom id="a11" elementType="S" hydrogenCount="0">
        <label value="2" dictRef="cmlDict:locant"/>
        <label value="S'" dictRef="cmlDict:locant"/>
      </atom>
      <atom id="a12" elementType="F" hydrogenCount="0">
        <label value="F" dictRef="cmlDict:locant"/>
      </atom>
      <atom id="a13" elementType="C" hydrogenCount="0">
        <label value="1" dictRef="cmlDict:locant"/>
      </atom>
      <atom id="a14" elementType="C" hydrogenCount="0">
        <label value="2" dictRef="cmlDict:locant"/>
      </atom>
      <atom id="a28" elementType="O" hydrogenCount="0">
        <label value="O" dictRef="cmlDict:locant"/>
      </atom>
      <atom id="a29" elementType="N">
        <label value="N" dictRef="cmlDict:locant"/>
      </atom>
      <atom id="a50" elementType="H"/>
      <atom id="a15" elementType="C" hydrogenCount="0">
        <label value="1" dictRef="cmlDict:locant"/>
      </atom>
      <atom id="a16" elementType="C" hydrogenCount="0">
        <label value="2" dictRef="cmlDict:locant"/>
      </atom>
      <atom id="a17" elementType="C" hydrogenCount="0">
        <label value="3" dictRef="cmlDict:locant"/>
      </atom>
      <atom id="a18" elementType="C">
        <label value="4" dictRef="cmlDict:locant"/>
      </atom>
      <atom id="a19" elementType="C">
        <label value="5" dictRef="cmlDict:locant"/>
      </atom>
      <atom id="a20" elementType="C">
        <label value="6" dictRef="cmlDict:locant"/>
      </atom>
      <atom id="a51" elementType="H"/>
      <atom id="a52" elementType="H"/>
      <atom id="a53" elementType="H"/>
      <atom id="a21" elementType="F" hydrogenCount="0">
        <label value="F" dictRef="cmlDict:locant"/>
      </atom>
      <atom id="a22" elementType="C" hydrogenCount="0">
        <label value="1" dictRef="cmlDict:locant"/>
      </atom>
      <atom id="a23" elementType="C" hydrogenCount="0">
        <label value="2" dictRef="cmlDict:locant"/>
      </atom>
      <atom id="a31" elementType="O" hydrogenCount="0">
        <label value="O" dictRef="cmlDict:locant"/>
      </atom>
      <atom id="a32" elementType="N">
        <label value="N" dictRef="cmlDict:locant"/>
      </atom>
      <atom id="a54" elementType="H"/>
      <atom id="a33" elementType="F" hydrogenCount="0">
        <label value="F''" dictRef="cmlDict:locant"/>
      </atom>
      <atom id="a34" elementType="F" hydrogenCount="0">
        <label value="F'" dictRef="cmlDict:locant"/>
      </atom>
      <atom id="a35" elementType="F" hydrogenCount="0">
        <label value="F''" dictRef="cmlDict:locant"/>
      </atom>
      <atom id="a36" elementType="F" hydrogenCount="0">
        <label value="F'" dictRef="cmlDict:locant"/>
      </atom>
      <atom id="a37" elementType="F" hydrogenCount="0">
        <label value="F''" dictRef="cmlDict:locant"/>
      </atom>
      <atom id="a38" elementType="F" hydrogenCount="0">
        <label value="F'" dictRef="cmlDict:locant"/>
      </atom>
      <atom id="a39" elementType="F" hydrogenCount="0">
        <label value="F'" dictRef="cmlDict:locant"/>
      </atom>
      <atom id="a40" elementType="F" hydrogenCount="0">
        <label value="F''" dictRef="cmlDict:locant"/>
      </atom>
      <atom id="a41" elementType="F" hydrogenCount="0">
        <label value="F'''" dictRef="cmlDict:locant"/>
      </atom>
      <atom id="a42" elementType="C" hydrogenCount="0">
        <label value="1'" dictRef="cmlDict:locant"/>
      </atom>
      <atom id="a43" elementType="C" hydrogenCount="0">
        <label value="2'" dictRef="cmlDict:locant"/>
      </atom>
      <atom id="a44" elementType="O" hydrogenCount="0">
        <label value="O'" dictRef="cmlDict:locant"/>
      </atom>
      <atom id="a45" elementType="N">
        <label value="N'" dictRef="cmlDict:locant"/>
      </atom>
      <atom id="a55" elementType="H"/>
    </atomArray>
    <bondArray>
      <bond id="a2_a3" atomRefs2="a2 a3" order="S"/>
      <bond id="a2_a25" atomRefs2="a2 a25" order="D"/>
      <bond id="a2_a26" atomRefs2="a2 a26" order="S"/>
      <bond id="a26_a46" atomRefs2="a26 a46" order="S"/>
      <bond id="a1_a3" atomRefs2="a1 a3" order="S"/>
      <bond id="a4_a5" atomRefs2="a4 a5" order="D"/>
      <bond id="a5_a6" atomRefs2="a5 a6" order="S"/>
      <bond id="a6_a7" atomRefs2="a6 a7" order="D"/>
      <bond id="a7_a8" atomRefs2="a7 a8" order="S"/>
      <bond id="a8_a9" atomRefs2="a8 a9" order="D"/>
      <bond id="a9_a4" atomRefs2="a9 a4" order="S"/>
      <bond id="a6_a47" atomRefs2="a6 a47" order="S"/>
      <bond id="a7_a48" atomRefs2="a7 a48" order="S"/>
      <bond id="a8_a49" atomRefs2="a8 a49" order="S"/>
      <bond id="a26_a5" atomRefs2="a26 a5" order="S"/>
      <bond id="a10_a11" atomRefs2="a10 a11" order="S"/>
      <bond id="a4_a11" atomRefs2="a4 a11" order="S"/>
      <bond id="a13_a14" atomRefs2="a13 a14" order="S"/>
      <bond id="a13_a28" atomRefs2="a13 a28" order="D"/>
      <bond id="a13_a29" atomRefs2="a13 a29" order="S"/>
      <bond id="a29_a50" atomRefs2="a29 a50" order="S"/>
      <bond id="a12_a14" atomRefs2="a12 a14" order="S"/>
      <bond id="a15_a16" atomRefs2="a15 a16" order="D"/>
      <bond id="a16_a17" atomRefs2="a16 a17" order="S"/>
      <bond id="a17_a18" atomRefs2="a17 a18" order="D"/>
      <bond id="a18_a19" atomRefs2="a18 a19" order="S"/>
      <bond id="a19_a20" atomRefs2="a19 a20" order="D"/>
      <bond id="a20_a15" atomRefs2="a20 a15" order="S"/>
      <bond id="a18_a51" atomRefs2="a18 a51" order="S"/>
      <bond id="a19_a52" atomRefs2="a19 a52" order="S"/>
      <bond id="a20_a53" atomRefs2="a20 a53" order="S"/>
      <bond id="a29_a17" atomRefs2="a29 a17" order="S"/>
      <bond id="a10_a16" atomRefs2="a10 a16" order="S"/>
      <bond id="a22_a23" atomRefs2="a22 a23" order="S"/>
      <bond id="a22_a31" atomRefs2="a22 a31" order="D"/>
      <bond id="a22_a32" atomRefs2="a22 a32" order="S"/>
      <bond id="a32_a54" atomRefs2="a32 a54" order="S"/>
      <bond id="a21_a23" atomRefs2="a21 a23" order="S"/>
      <bond id="a15_a32" atomRefs2="a15 a32" order="S"/>
      <bond id="a33_a23" atomRefs2="a33 a23" order="S"/>
      <bond id="a34_a23" atomRefs2="a34 a23" order="S"/>
      <bond id="a35_a14" atomRefs2="a35 a14" order="S"/>
      <bond id="a36_a14" atomRefs2="a36 a14" order="S"/>
      <bond id="a37_a3" atomRefs2="a37 a3" order="S"/>
      <bond id="a38_a3" atomRefs2="a38 a3" order="S"/>
      <bond id="a42_a43" atomRefs2="a42 a43" order="S"/>
      <bond id="a42_a44" atomRefs2="a42 a44" order="D"/>
      <bond id="a42_a45" atomRefs2="a42 a45" order="S"/>
      <bond id="a45_a55" atomRefs2="a45 a55" order="S"/>
      <bond id="a40_a43" atomRefs2="a40 a43" order="S"/>
      <bond id="a41_a43" atomRefs2="a41 a43" order="S"/>
      <bond id="a39_a43" atomRefs2="a39 a43" order="S"/>
      <bond id="a45_a9" atomRefs2="a45 a9" order="S"/>
    </bondArray>
  </molecule>
</cml>
